# Supplementary material for: A novel protein encoded by circHNRNPU promotes multiple myeloma progression by regulating the bone marrow microenvironment and alternative splicing
Source: J Exp Clin Cancer Res. 2022 Mar 8;41:85. doi: 10.1186/s13046-022-02276-7 (PMC8903708; doi:10.1186/s13046-022-02276-7)
Supplement: Supplementary file 1 — Additional file 1. [file 13046_2022_2276_MOESM1_ESM.xlsx]

## Sheet: Introduction
Supplementary data
Heatmap Plot
Scatter Plot
Volcano Plot
Descriptions
D_G_VS_Ctrl_p005fc2
D_VS_Ctrl_p005fc2
D_VS_G_p005fc2
G_VS_Ctrl_p005fc2

## Sheet: Heatmap Plot
Heatmap:
Heatmap is a visualization used to comparatively illustrate gene expression levels across a number of different samples.
Heatmap plot of D_G_VS_Ctrl							Heatmap plot of D_VS_Ctrl
Heatmap plot of D_VS_G							Heatmap plot of G_VS_Ctrl

## Sheet: Scatter Plot
Scatter Plot:
Scatter plot is a visualization reveals relationships or association between two datasets.
Scatter plot of D_G_VS_Ctrl							Scatter plot of D_VS_Ctrl
Scatter plot of D_VS_G							Scatter plot of G_VS_Ctrl

## Sheet: Volcano Plot
Volcano Plot:
Volcano plot is a type of scatter-plot that is used to quickly identify changes in large datasets composed of replicate data.The log fold change is plotted on the x-axis and the negative log10 p-value is plotted on the y-axis.
Volcano plot of D_G_VS_Ctrl							Volcano plot of D_VS_Ctrl
Volcano plot of D_VS_G							Volcano plot of G_VS_Ctrl

## Sheet: Descriptions
Column A: Title ;
Column B: Mean ;
Column C: Example;
Title	Mean	Example
Title	Mean	Example
ProbeName	探针名称	hsa_circ_0000026
ControlType	是否为质控位点（pos:质控点，FALSE:非质控点）	Pos/FALSE
Sample_NS	探针在样本中的归一化信号值	7.023509
Sample_flag	样品的检出判定：A：该探针的信号与本底不具有显著性差异;P：该探针的信号与本底具有显著性差异;M：该探针的信号与本底的差异介于A和P之间	P/M/A
Fold_change(1_vs_2)	（formula : foldchange=average(power(2,signal(CASE)))/ average(power(2,signal(CONTROL)))）两组（具有生物学重复样品）或两个（无生物学重复样品）的差异倍数	3.4
foldchange (abs)	（formula : if foldchange >1, foldchange (abs) = foldchange，foldchange < 1, foldchange (abs) =1\ foldchange）两组（具有生物学重复样品）或两个（无生物学重复样品）的差异倍数的绝对值	3.4
Regulation(1_vs_2)	两组（具有生物学重复样品）或两个（无生物学重复样品）的上下调变化趋势	up/down
Type	RNA的类型：circRNA/lncRNA / mRNA（注：标记为circRNA_lncRNA_mRNA的表示该探针检测的是特定的表达总和)	circRNA/lncRNA/mRNA
ProbeSeq	探针序列	AAGGTATCTTAAGGAAAGTTCAAGGTAAAAAGACAGAGGTGTTTATGGTTACATGTGTGT
circRNA_ID	Circbase数据库中基因ID	hsa_circ_0082053
chrom	circRNA来源染色体	Chr7
Hsa_hg19_circRNA_start	序列起始位置	91787463
Hsa_hg19_circRNA_end	序列终止位置	91810001
Hsa_hg19_circRNA_strand	circRNA序列正负链来源	+/-
genomic_length	基因组上序列长度	53243
spliced_seq_length	剪切后序列长度	2700
best_transcript	最佳转录本	NM_024913
gene_symbol	来源母基因名称	CCDC88C

## Sheet: D_G_VS_Ctrl_p005fc2
Fold-Change cut-off: 2.0
P-value cut-off: 0.05
compare: D_G_VS_Ctrl
foldchange:the ratio ( not logarithm) of normalized intensities between two conditions ; Formula : foldchange=average(power(2,signal(CASE)))/average(power(2,signal(CONTROL))).
foldchange (abs):the absolute ratio (not logarithm) of normalized intensities between two conditions ; Formula : if foldchange>1,foldchange(abs)=foldchange,foldchange<1,foldchange(abs)=1/foldchange.
Probe ID	T test p-value	Fold Change			Normalized signal (log2) of D_G										Detection of D_G										Normalized signal (log2) of Ctrl			Detection of Ctrl			Annotation
ProbeName	pvalues	foldchange	foldchange(abs)	Regulation	B_D1_NS	B_D2_NS	B_D3_NS	B_D4_NS	B_D5_NS	B_G2_NS	B_G5_NS	B_G6_NS	B_G7_NS	B_G8_NS	B_D1_flags	B_D2_flags	B_D3_flags	B_D4_flags	B_D5_flags	B_G2_flags	B_G5_flags	B_G6_flags	B_G7_flags	B_G8_flags	Norm4_NS	Norm6_NS	Norm7_NS	Norm4_flags	Norm6_flags	Norm7_flags	ProbeName.1	Type	ProbeSeq	Accession	Source	chr	strand	start	end	GeneSymbol	gene_description	EntrezGeneID	Go	Relation	Associated_gene	Associated_gene_description	Associated_gene_strand	circRNA_ID	chrom
hsa_circ_0058438	0.00533084	2.63013	2.63013	up	8.56936	7.59017	7.81744	7.70678	8.24985	8.5841	7.44565	7.07261	8.6625	8.61651	P	P	P	P	P	P	P	P	P	P	6.28356	6.7883	7.03514	P	P	P	hsa_circ_0058438	circRNA	ATACCTTTCCAGAAAAGAGCACTGGTTGCCATTGGTACCCATGATTTGGACACTTTGTCG	NA	NA	NA	NA	NA	NA	NA	NA	NA	NA	NA	NA	NA	NA	hsa_circ_0058438	chr2
hsa_circ_0019762	7.91024e-05	0.498863	2.00456	down	7.12296	7.09597	6.55915	7.15967	6.29754	7.08478	7.06671	7.25371	8.08893	7.00681	P	P	P	P	P	P	P	P	P	P	8.31797	8.07844	8.03212	P	P	P	hsa_circ_0019762	circRNA	TTCTAATAAACATGATGGCGCAGTCCCACGACCCAGACCTGCACGAGCAGCAGCCTTTCC	NA	NA	NA	NA	NA	NA	NA	NA	NA	NA	NA	NA	NA	NA	hsa_circ_0019762	chr10
hsa_circ_0015265	0.000560684	2.12048	2.12048	up	8.3515	7.64528	6.62172	7.17761	7.13115	6.55768	6.88829	7.05502	6.37191	6.70114	P	P	P	P	P	P	P	P	P	P	5.93167	6.1496	6.17165	P	P	P	hsa_circ_0015265	circRNA	AACACTTGTCTTTATTAAGATCAGCGGCAAACTGAAGCCATCCAGTTGCTACAGGCACAG	NA	NA	NA	NA	NA	NA	NA	NA	NA	NA	NA	NA	NA	NA	hsa_circ_0015265	chr1
hsa_circ_0065671	0.00603143	2.34292	2.34292	up	6.34104	6.71642	6.98796	6.27126	4.93968	6.36161	6.78108	6.74712	6.1003	6.6789	P	P	P	P	P	P	P	P	P	P	5.43045	4.81336	5.42449	P	P	P	hsa_circ_0065671	circRNA	GTACTACTAGACTGCTGAGCAGAGAGTCTCCTTCAGGCACCATGAAAGCTGTGCTGCGCA	NA	NA	NA	NA	NA	NA	NA	NA	NA	NA	NA	NA	NA	NA	hsa_circ_0065671	chr3
hsa_circ_0038911	0.000329097	0.398178	2.51144	down	8.115	9.03366	9.57806	9.24664	8.80928	7.6946	8.40974	8.10615	8.35199	8.62084	P	P	P	P	P	P	P	P	P	P	9.92669	10.3121	9.80323	P	P	P	hsa_circ_0038911	circRNA	CATCTCAGTCTTGAATTTACTCACGCTGGTTCTGTACAGAGTAATGAGATGTGTGACGGC	NA	NA	NA	NA	NA	NA	NA	NA	NA	NA	NA	NA	NA	NA	hsa_circ_0038911	chr16
hsa_circ_0056766	0.00699664	0.253623	3.94285	down	5.05339	5.85607	4.38531	4.95227	5.03377	5.6987	5.47325	6.6599	5.44482	6.08066	P	P	P	P	P	P	P	P	P	P	7.79641	6.86198	7.87293	P	P	P	hsa_circ_0056766	circRNA	CCCACTAAAGATGAGAAGCCCAAGGTCAACCCCAAACTCTACATGTGTGTGTGTGAAGGT	NA	NA	NA	NA	NA	NA	NA	NA	NA	NA	NA	NA	NA	NA	hsa_circ_0056766	chr2
hsa_circ_0023775	0.0221696	2.31827	2.31827	up	11.5443	10.6774	10.9992	10.3276	10.4836	11.3927	10.717	11.1722	11.101	10.8495	P	P	P	P	P	P	P	P	P	P	9.21917	9.98377	9.95672	P	P	P	hsa_circ_0023775	circRNA	ATTCCCTCTTTCCTCTGCTCTTCACTGCACCAGGTGCTGTAAATGCATTGATGGAAAAAA	NA	NA	NA	NA	NA	NA	NA	NA	NA	NA	NA	NA	NA	NA	hsa_circ_0023775	chr11
hsa_circ_0068332	0.000176452	0.401591	2.49009	down	8.38607	7.83808	8.12815	7.63496	7.90281	7.86438	8.43333	7.87218	8.26028	8.20786	P	P	P	P	P	P	P	P	P	P	9.51365	9.17776	9.46004	P	P	P	hsa_circ_0068332	circRNA	ATAAGGTTGTTCAATAAAGACTTTTATCCCCAAGGGGAAGGGTGAGGCCATCGAGGCAAT	NA	NA	NA	NA	NA	NA	NA	NA	NA	NA	NA	NA	NA	NA	hsa_circ_0068332	chr3
hsa_circ_0036618	0.00313756	0.4606	2.17108	down	4.16372	4.31546	2.90617	2.28525	1.30259	1.40662	1.37996	3.06151	1.32577	1.30117	A	P	A	A	A	A	A	A	A	A	4.23506	3.93855	3.6134	P	P	P	hsa_circ_0036618	circRNA	GCAACTGAAGGTACTTTTAGTGTTTACCAAAGAAGATAACCAATGTAATGGATTCTGCAG	NA	NA	NA	NA	NA	NA	NA	NA	NA	NA	NA	NA	NA	NA	hsa_circ_0036618	chr15
hsa_circ_0021127	0.00711446	0.486719	2.05457	down	4.05	3.31674	6.52168	7.1646	5.0645	5.2093	6.47938	6.36153	4.4495	6.16726	A	A	P	P	P	P	P	P	P	P	7.24357	6.88611	6.62147	P	P	P	hsa_circ_0021127	circRNA	AACAAGCCCAGCACATCCAGAACATCGGGGAAATCAAGACTGATGTGGGAAAGGCCAGAG	NA	NA	NA	NA	NA	NA	NA	NA	NA	NA	NA	NA	NA	NA	hsa_circ_0021127	chr11
hsa_circ_0083982	0.0202337	0.218084	4.5854	down	6.67171	6.31202	5.73108	5.7217	6.67847	5.88924	5.82222	5.62334	6.11041	7.27257	P	P	P	P	P	P	P	P	P	P	7.63684	9.06269	8.39768	P	P	P	hsa_circ_0083982	circRNA	TATCTTTTTCCTTCAGTAAACCTGATATTCAAATAATCGCTCGGAGCTCGCGGCCGGATG	NA	NA	NA	NA	NA	NA	NA	NA	NA	NA	NA	NA	NA	NA	hsa_circ_0083982	chr8
hsa_circ_0001851_M_L	1.80021e-07	2.76154	2.76154	up	9.23663	9.16863	8.92565	9.11014	9.23093	9.81079	9.52785	9.60582	8.98768	9.7898	P	P	P	P	P	P	P	P	P	P	8.01768	7.8054	7.88907	P	P	P	hsa_circ_0001851_M_L	circRNA	ATCAAGTGGACAAACCTTCAGATCGTGGCAAGCGAGCCCGGGGTAGAGGATTTGGACGTG	NA	NA	NA	NA	NA	NA	NA	NA	NA	NA	NA	NA	NA	NA	NA	NA
hsa_circ_0073237	0.0259791	0.313271	3.19212	down	3.44244	5.32809	8.7348	9.06155	6.14349	3.53877	7.59013	6.00087	4.61942	3.87697	A	P	P	P	P	A	P	P	P	A	9.75281	8.1102	7.58306	P	P	P	hsa_circ_0073237	circRNA	TATTTACCAGGTCGAATGAGTGATTTGAGTGTAATTGGTCATCCAATAGATTCAGAATCT	NA	NA	NA	NA	NA	NA	NA	NA	NA	NA	NA	NA	NA	NA	hsa_circ_0073237	chr5
hsa_circ_0041972	0.0123573	0.472671	2.11564	down	1.63821	1.66876	3.66938	4.30734	2.4356	5.37545	2.78627	1.60227	1.52509	2.5167	A	A	P	P	A	P	A	A	A	A	4.76392	3.75809	4.67133	P	P	P	hsa_circ_0041972	circRNA	GGATTGTCCTCTGGAAATCTTCCATTTGGTTATGTATCGAAACTACCAGCGGAAGAATGA	NA	NA	NA	NA	NA	NA	NA	NA	NA	NA	NA	NA	NA	NA	hsa_circ_0041972	chr17
hsa_circ_0064925	4.81138e-05	0.286652	3.48855	down	4.94518	5.16725	5.52015	5.55219	6.30184	5.11308	5.56774	5.03892	5.20346	4.79744	P	P	P	P	P	P	P	P	P	P	6.98807	7.09106	7.44456	P	P	P	hsa_circ_0064925	circRNA	ATTATGCAAATGTGGCTTCTCTGGCTCTTGAGGATCTTGCTTGTCCAAACCCAGAAGACA	NA	NA	NA	NA	NA	NA	NA	NA	NA	NA	NA	NA	NA	NA	hsa_circ_0064925	chr3
hsa_circ_0001279	0.000797341	2.00614	2.00614	up	6.24388	5.73104	6.36781	5.64948	5.43029	5.60613	6.35103	6.63587	6.3313	6.1707	P	P	P	P	P	P	P	P	P	P	5.17735	4.85378	5.23478	P	P	P	hsa_circ_0001279	circRNA	TCCGACCCAGGTATGTGCCCTGGAACTTTCATGAGCCCTGGCCAGGACAGTACCAGTTTT	NA	NA	NA	NA	NA	NA	NA	NA	NA	NA	NA	NA	NA	NA	hsa_circ_0001279	chr3
hsa_circ_0051203	0.0225384	0.170966	5.84913	down	3.60979	2.53661	2.57666	2.71914	2.95577	2.86179	2.84615	2.05567	3.78941	3.05484	A	A	A	A	P	A	A	A	A	A	6.0696	4.50781	5.60999	P	P	P	hsa_circ_0051203	circRNA	TAAAACTTTGTATATCAACGAGCTGAATGAGAACATGTCCGTGTGTGTGGCGGACTTCGG	NA	NA	NA	NA	NA	NA	NA	NA	NA	NA	NA	NA	NA	NA	hsa_circ_0051203	chr19
hsa_circ_0036248	0.000122074	2.07662	2.07662	up	7.02959	7.1839	8.41796	7.48417	7.22129	6.97118	7.74356	7.41943	7.1928	7.30808	P	P	P	P	P	P	P	P	P	P	6.23213	6.42379	6.54744	P	P	P	hsa_circ_0036248	circRNA	AGGAGCCCAGAGTCAATGCATGTGTTGATGTGGTGCTCTCAGGGGTGAAGCTCTTGCAGG	NA	NA	NA	NA	NA	NA	NA	NA	NA	NA	NA	NA	NA	NA	hsa_circ_0036248	chr15
hsa_circ_0051337	0.00591427	2.70837	2.70837	up	4.77379	4.65439	4.39042	4.23071	3.60552	4.70903	5.05006	4.94955	5.23315	4.81545	P	P	P	P	P	P	P	P	P	P	2.88746	3.16412	3.64177	A	A	P	hsa_circ_0051337	circRNA	TACACATTGAGGATGGAGACTCCATCCGCTTCGGGCGCTTCATGTTCGAGCCTGTGAGCT	NA	NA	NA	NA	NA	NA	NA	NA	NA	NA	NA	NA	NA	NA	hsa_circ_0051337	chr19
hsa_circ_0025459	0.00488816	0.319024	3.13456	down	1.32099	3.46553	7.15458	8.02827	6.38151	1.35863	8.22327	5.1846	7.46705	4.02034	A	A	P	P	P	A	P	P	P	P	8.60486	8.17747	8.18513	P	P	P	hsa_circ_0025459	circRNA	GGTACCGTAGACTGCCATCAAGAAGAATAACCCACGGAAATATCTGCGCAGTGTAGGAGA	NA	NA	NA	NA	NA	NA	NA	NA	NA	NA	NA	NA	NA	NA	hsa_circ_0025459	chr12
hsa_circ_0014497	0.0027953	0.21273	4.7008	down	5.02513	4.5595	6.48588	6.4006	6.1243	6.68027	7.61338	6.32938	6.63208	5.27728	P	P	P	P	P	P	P	P	P	P	7.87528	8.57804	9.06308	P	P	P	hsa_circ_0014497	circRNA	TAATGAAGACAGTGTAACGTGGGCTGGGCTGGGAATGGGAACGTGTGTGGGACTGACACA	NA	NA	NA	NA	NA	NA	NA	NA	NA	NA	NA	NA	NA	NA	hsa_circ_0014497	chr1
hsa_circ_0013319	8.11072e-07	0.195083	5.12603	down	1.2928	2.9241	1.3036	1.30428	1.2749	1.29926	1.30131	1.34772	1.27915	1.30099	A	A	A	A	A	A	A	A	A	A	3.99408	3.67917	4.08917	P	P	P	hsa_circ_0013319	circRNA	GCGATACATTTTGCTGAACAAATAGCAAAGGTCTTCAAGCCAATTGTTGAAAAATTTGGT	NA	NA	NA	NA	NA	NA	NA	NA	NA	NA	NA	NA	NA	NA	hsa_circ_0013319	chr1
hsa_circ_0022397	0.0262359	0.448693	2.2287	down	1.31478	1.82541	3.15415	1.85758	1.74942	1.34755	1.31497	1.32143	5.55881	2.30869	A	A	A	A	A	A	A	A	P	A	4.91911	3.80476	3.36331	P	P	P	hsa_circ_0022397	circRNA	TAAAATAAGGAATTTTATTCTCGTCCCTGAAGAAGTCTGGGAAGCTGTGGCTGGACGCCT	NA	NA	NA	NA	NA	NA	NA	NA	NA	NA	NA	NA	NA	NA	hsa_circ_0022397	chr11
hsa_circ_0074441	5.42976e-05	0.44057	2.26979	down	5.02874	5.0966	4.02783	4.16271	3.20824	5.07283	4.51467	4.59673	4.62177	4.571	P	P	P	P	P	P	P	P	P	P	5.71486	5.74506	5.82979	P	P	P	hsa_circ_0074441	circRNA	AGATTGCCAGGCAAGGAAATAACAATCAAAATAAACCAGGGTTCTTACGAAAGAATCAGT	NA	NA	NA	NA	NA	NA	NA	NA	NA	NA	NA	NA	NA	NA	hsa_circ_0074441	chr5
hsa_circ_0030796	0.000298762	0.381884	2.61859	down	5.26962	5.52208	4.91408	5.45662	4.37554	4.48529	4.74868	5.11269	3.78037	3.09511	P	P	P	P	P	P	P	P	A	A	6.2535	6.44676	5.92533	P	P	P	hsa_circ_0030796	circRNA	CAAATTCTGGGCAAATAAACTAATCAAGGAGGAACTTCAAAGTCAAGTGGAATTGCTAAA	NA	NA	NA	NA	NA	NA	NA	NA	NA	NA	NA	NA	NA	NA	hsa_circ_0030796	chr13
hsa_circ_0006360	0.000906395	2.24287	2.24287	up	9.29909	9.75365	8.81273	9.21353	8.92036	8.60536	8.60418	8.44976	8.63829	8.31843	P	P	P	P	P	P	P	P	P	P	7.56215	8.01768	7.66428	P	P	P	hsa_circ_0006360	circRNA	GGTGGCTAATCTGCATATCCCCACCGTTTGAATCTCTTTTACCTTGCCAATGATGTCATA	NA	NA	NA	NA	NA	NA	NA	NA	NA	NA	NA	NA	NA	NA	hsa_circ_0006360	chr1
hsa_circ_0077609	0.00518732	0.459098	2.17818	down	4.34293	4.49446	6.19411	3.85123	2.40543	1.28469	1.30558	2.09546	4.61492	2.58316	A	P	P	P	A	A	A	A	P	A	5.54558	4.8889	5.25999	P	P	P	hsa_circ_0077609	circRNA	GACTTTTGCCAACAAGAAGAAGGTTTTGTCAGGTTCTTAGAAGGCTATTATATTGTGTTA	NA	NA	NA	NA	NA	NA	NA	NA	NA	NA	NA	NA	NA	NA	hsa_circ_0077609	chr6
hsa_circ_0079580	0.0268279	0.164918	6.06362	down	1.42385	1.36606	3.58137	2.43337	4.86959	1.95055	3.30697	1.30276	1.67664	1.40485	A	A	P	A	P	A	A	A	A	A	6.45794	4.25625	4.78057	P	P	P	hsa_circ_0079580	circRNA	ATTTAGGTGCAATTGCTCCAGCGGAAGCACCAGATGCTAAAGTGAGGATGGTGATTATCA	NA	NA	NA	NA	NA	NA	NA	NA	NA	NA	NA	NA	NA	NA	hsa_circ_0079580	chr7
hsa_circ_0046659	0.000949537	0.458052	2.18316	down	6.17951	4.7271	5.15517	5.25921	4.61661	5.61347	5.21299	5.04266	5.94708	5.6166	P	P	P	P	P	P	P	P	P	P	6.30023	6.47078	6.8111	P	P	P	hsa_circ_0046659	circRNA	TCAGGTCATTATGTATCATGGGTGAAAAGGAAACAAGTTACTGTAAAATGGGGAAAGGAG	NA	NA	NA	NA	NA	NA	NA	NA	NA	NA	NA	NA	NA	NA	hsa_circ_0046659	chr18
hsa_circ_0022951	4.84828e-05	0.464207	2.15421	down	5.81529	4.82259	4.993	4.44889	4.2287	4.77413	4.69236	4.95976	5.80634	4.75735	P	P	P	P	P	P	P	P	P	P	6.29084	6.01338	6.06061	P	P	P	hsa_circ_0022951	circRNA	TTTCATTCAATAAATTGGTGATTTCTTACCGACTGCCAAAGTGGAGGGGGTGCACACACC	NA	NA	NA	NA	NA	NA	NA	NA	NA	NA	NA	NA	NA	NA	hsa_circ_0022951	chr11
hsa_circ_0014942	1.57345e-07	2.25667	2.25667	up	8.32393	7.7975	7.57298	7.6603	7.59362	7.60162	7.60882	7.9574	7.44586	7.30125	P	P	P	P	P	P	P	P	P	P	6.49254	6.51751	6.60526	P	P	P	hsa_circ_0014942	circRNA	GCTGCCACCCGGTGCTATCAAGATCACAACCTGAGTCAGAATGGCTCAGCACCAACCTTC	NA	NA	NA	NA	NA	NA	NA	NA	NA	NA	NA	NA	NA	NA	hsa_circ_0014942	chr1
hsa_circ_0081588	0.00836931	3.1382	3.1382	up	6.55508	4.73219	5.11002	4.34143	4.0313	4.93691	5.21331	6.74467	6.42197	4.99872	P	P	P	P	P	P	P	P	P	P	3.8251	3.48223	4.3898	P	P	P	hsa_circ_0081588	circRNA	ATCTTCGACAACCCCGTCGAGAAACTCAGCCTTAATCTGGATCATAAGTCTCGGATCTTT	NA	NA	NA	NA	NA	NA	NA	NA	NA	NA	NA	NA	NA	NA	hsa_circ_0081588	chr7
hsa_circ_0030352	0.00953666	0.430979	2.3203	down	1.39289	4.74224	4.35589	4.93065	4.61959	5.01609	4.88879	1.406	4.38843	3.2824	A	P	P	P	P	P	P	A	P	A	5.2102	5.2983	5.9779	P	P	P	hsa_circ_0030352	circRNA	CATGGATGTTCTTCTTCGAGTATTTGTAGAAGGCAGCAAGATTAAGAAAATTGTTCATTC	NA	NA	NA	NA	NA	NA	NA	NA	NA	NA	NA	NA	NA	NA	hsa_circ_0030352	chr13
hsa_circ_0015300	0.0122612	4.54265	4.54265	up	14.655	11.8465	11.9848	12.8675	12.9308	14.0737	10.6176	11.8865	10.1143	14.4021	P	P	P	P	P	P	P	P	P	P	10.8085	11.0191	11.1989	P	P	P	hsa_circ_0015300	circRNA	CAGAATTCATGATTGAAGAAATGCAGGTATGGAGAGTCGGCTTGACTACACTGTGTGGAG	NA	NA	NA	NA	NA	NA	NA	NA	NA	NA	NA	NA	NA	NA	hsa_circ_0015300	chr1
hsa_circ_0048847	0.0245927	2.02693	2.02693	up	7.03097	6.69218	5.91313	5.61477	5.63871	7.10429	7.27054	7.20476	6.28498	6.13401	P	P	P	P	P	P	P	P	P	P	5.11783	5.70481	5.86573	P	P	P	hsa_circ_0048847	circRNA	CTATGAACAGGTCCATGCCTCAAAGACCAACCGGCTGAACATCCTTGGGGGGCTTCGAAG	NA	NA	NA	NA	NA	NA	NA	NA	NA	NA	NA	NA	NA	NA	hsa_circ_0048847	chr19
hsa_circ_0068313	0.00084856	3.92406	3.92406	up	11.8707	9.31205	10.2393	9.62627	10.6903	10.6795	10.2552	10.3947	11.3066	10.8226	P	P	P	P	P	P	P	P	P	P	8.27829	8.72938	9.05798	P	P	P	hsa_circ_0068313	circRNA	ATGAACCAATACAGCCCAGCTCCAACTAGATCCAGAGAAGGGCCGGCGGCTCTGGCTGCC	NA	NA	NA	NA	NA	NA	NA	NA	NA	NA	NA	NA	NA	NA	hsa_circ_0068313	chr3
hsa_circ_0018699	1.39972e-09	0.077695	12.8708	down	8.01438	7.82871	8.44314	8.82389	7.43081	6.94423	8.07503	7.58716	8.61154	8.21794	P	P	P	P	P	P	P	P	P	P	11.8919	11.5859	11.8458	P	P	P	hsa_circ_0018699	circRNA	GTTTCTGTGATTTAACAATAAAATTCTGTTAGCCAGAGGGGTTAGCGCCTGCGCTCTGGA	NA	NA	NA	NA	NA	NA	NA	NA	NA	NA	NA	NA	NA	NA	hsa_circ_0018699	chr10
hsa_circ_0064049	0.000901431	0.344947	2.89899	down	1.5162	1.50665	4.00028	3.45381	2.15358	3.75623	3.1955	1.65802	1.78307	5.32954	A	A	P	A	A	A	A	A	A	P	5.23039	5.00605	4.52541	P	P	P	hsa_circ_0064049	circRNA	CACCATCCAGGTCAATTCCGTCAACTGCAATACAAGCTGGAAAATAGTCCTTTTCATGAA	NA	NA	NA	NA	NA	NA	NA	NA	NA	NA	NA	NA	NA	NA	hsa_circ_0064049	chr3
hsa_circ_0064063	0.000529224	0.249332	4.01072	down	1.3265	1.31383	3.32321	3.13925	1.28865	2.72845	1.2853	1.30805	1.29264	4.81607	A	A	P	A	A	A	A	A	A	P	5.27882	4.5595	4.31595	P	P	P	hsa_circ_0064063	circRNA	GACTTTGCAGGCAGTAACGTGATGAGATCTATTCATGGCGTGGGAGAGCTGATGACCCAG	NA	NA	NA	NA	NA	NA	NA	NA	NA	NA	NA	NA	NA	NA	hsa_circ_0064063	chr3
hsa_circ_0037820	0.000492222	0.211073	4.7377	down	1.36387	2.39579	3.1088	4.58767	2.07381	1.29518	1.30548	1.28662	1.38498	1.33802	A	A	A	P	A	A	A	A	A	A	4.08874	4.95444	5.05795	P	P	P	hsa_circ_0037820	circRNA	AAGTCCTTGGAAACCCTCAACCTGGATGCGCTGAGTGAGAACAAGATCGGGGACGAGGGT	NA	NA	NA	NA	NA	NA	NA	NA	NA	NA	NA	NA	NA	NA	hsa_circ_0037820	chr16
hsa_circ_0081140	3.61016e-05	0.391127	2.55672	down	10.5928	11.1989	10.8284	10.5172	10.9887	10.8417	12.5125	11.4712	10.9179	10.3558	P	P	P	P	P	P	P	P	P	P	12.7249	12.4103	12.4008	P	P	P	hsa_circ_0081140	circRNA	AGTCGTGGTGATGGAGGCCCCCCTGGTGTTCAAGGTGGAAAAGGTGAACAGGGTCCCCCT	NA	NA	NA	NA	NA	NA	NA	NA	NA	NA	NA	NA	NA	NA	hsa_circ_0081140	chr7
hsa_circ_0048552	0.00262762	2.7698	2.7698	up	11.6208	12.6933	11.9481	11.4434	11.7027	12.5092	10.9051	10.82	10.8927	12.1874	P	P	P	P	P	P	P	P	P	P	9.97434	10.2823	10.6829	P	P	P	hsa_circ_0048552	circRNA	GGAGATCCAGGTGAACTTCACGGTAGACCAGATCCGCGCCATCATGGACAAGAAGGCCAA	NA	NA	NA	NA	NA	NA	NA	NA	NA	NA	NA	NA	NA	NA	hsa_circ_0048552	chr19
hsa_circ_0011010	0.0143535	0.485779	2.05855	down	4.52947	1.43597	4.05023	4.23882	1.85123	1.40001	1.39352	1.39635	2.49347	2.96737	P	A	P	P	A	A	A	A	A	A	3.99585	3.62613	4.6402	P	P	P	hsa_circ_0011010	circRNA	CCTTTCTAATAAACTGTTGAGTTGAAGCACATATACTCCATTTGCCAACGGTCCCAGTGA	NA	NA	NA	NA	NA	NA	NA	NA	NA	NA	NA	NA	NA	NA	hsa_circ_0011010	chr1
hsa_circ_0038714	0.00184801	0.361927	2.76299	down	4.11802	4.80153	9.17637	10.1101	7.55133	4.27945	7.3266	5.7139	6.60736	5.503	A	P	P	P	P	A	P	P	P	P	9.35883	9.11562	9.42717	P	P	P	hsa_circ_0038714	circRNA	AACAGAAGGGGTGGAGTTTTGTATAAATAAAGTTTCTTTGTCTCTTTACCCCGCGCGGCG	NA	NA	NA	NA	NA	NA	NA	NA	NA	NA	NA	NA	NA	NA	hsa_circ_0038714	chr16
hsa_circ_0079964	0.0103756	3.08906	3.08906	up	6.44852	8.40126	6.59594	5.91132	4.23118	7.0164	5.62062	6.61911	6.1755	4.8824	P	P	P	P	P	P	P	P	P	P	4.9643	5.23724	4.7128	P	P	P	hsa_circ_0079964	circRNA	TGGGATGATGGATGTTTGCCACACGAGTCACTCGAGAGAATCTCTGAGTCCTGGCGAGGG	NA	NA	NA	NA	NA	NA	NA	NA	NA	NA	NA	NA	NA	NA	hsa_circ_0079964	chr7
hsa_circ_0057791	0.000697565	0.384761	2.59902	down	4.17946	5.91017	2.51675	1.3553	1.32857	1.38532	1.38503	1.35176	1.74697	1.43219	A	P	A	A	A	A	A	A	A	A	4.44643	4.97963	4.7475	P	P	P	hsa_circ_0057791	circRNA	GCAAGTGTTTACAGAAAGTTGCCTTGTTAGATGACTTGGATAAAGAACTAAACAACTACA	NA	NA	NA	NA	NA	NA	NA	NA	NA	NA	NA	NA	NA	NA	hsa_circ_0057791	chr2
hsa_circ_0008945	6.21762e-05	0.386532	2.58711	down	5.73619	6.52929	6.76876	7.38561	5.82135	6.35836	5.51079	5.47214	5.53154	7.07743	P	P	P	P	P	P	P	P	P	P	7.8883	7.55205	7.78796	P	P	P	hsa_circ_0008945	circRNA	AGAAGTGATGTCTTTACATAAGCAACTTCAGAATGCTGGTGGCAAGCTGCACAGATGTCC	NA	NA	NA	NA	NA	NA	NA	NA	NA	NA	NA	NA	NA	NA	hsa_circ_0008945	chr14
hsa_circ_0019064	0.0332794	0.413643	2.41755	down	8.94416	7.87438	8.50293	8.84908	7.75391	8.55782	9.45223	8.94198	10.1836	8.45002	P	P	P	P	P	P	P	P	P	P	10.6909	9.47469	10.1702	P	P	P	hsa_circ_0019064	circRNA	GTTACTACTGGCATCGTGCTGGACTCTGGAGATGGTGTCACCCACAATGTCCCCATCTAT	NA	NA	NA	NA	NA	NA	NA	NA	NA	NA	NA	NA	NA	NA	hsa_circ_0019064	chr10
hsa_circ_0069342	0.000108114	2.23491	2.23491	up	5.80553	6.04498	5.41836	5.58554	5.41828	5.88249	7.07626	5.21041	5.65925	5.58323	P	P	P	P	P	P	P	P	P	P	4.59607	4.67161	4.85044	P	P	P	hsa_circ_0069342	circRNA	ATTTCTTTGATGGAAAGTTGTCAGGAGCTAGACTTGCTGCCCGAGAAGCTCATAACCGAA	NA	NA	NA	NA	NA	NA	NA	NA	NA	NA	NA	NA	NA	NA	hsa_circ_0069342	chr4
hsa_circ_0050135	0.00116672	2.55409	2.55409	up	14.679	14.0293	14.2935	14.5839	14.3506	15.1512	14.1678	14.2481	14.2842	15.0227	P	P	P	P	P	P	P	P	P	P	12.8585	13.2799	13.3365	P	P	P	hsa_circ_0050135	circRNA	CTCAGACTACAACATCCAGAAAGGTATCCCACCTGACCAGCAGCGTCTGATATTTGCCGG	NA	NA	NA	NA	NA	NA	NA	NA	NA	NA	NA	NA	NA	NA	hsa_circ_0050135	chr19
hsa_circ_0015029	0.000450797	2.89857	2.89857	up	7.19248	6.81388	5.35241	5.38127	5.16906	5.41836	7.11274	6.1448	5.33175	5.78096	P	P	P	P	P	P	P	P	P	P	4.54749	4.7258	4.65171	P	P	P	hsa_circ_0015029	circRNA	ATAATCAACAGAAAACCCGTATTCTTCAGGCCAGACGGTTTTGCTGTCTCAGCCTACTGT	NA	NA	NA	NA	NA	NA	NA	NA	NA	NA	NA	NA	NA	NA	hsa_circ_0015029	chr1
hsa_circ_0019051	0.00477067	2.39636	2.39636	up	9.786	8.62894	8.00415	8.30153	7.82064	9.15844	8.8776	8.712	8.69304	8.65962	P	P	P	P	P	P	P	P	P	P	7.27397	7.28781	7.87253	P	P	P	hsa_circ_0019051	circRNA	TACATCAGAAGAAAGGTGGATAGGCATGTAGACCTGCTAGAAGTTGCCCAGGAAACTGAT	NA	NA	NA	NA	NA	NA	NA	NA	NA	NA	NA	NA	NA	NA	hsa_circ_0019051	chr10
hsa_circ_0067308	0.0270759	0.309752	3.22839	down	1.43638	1.41982	2.34938	2.5195	2.15636	1.39012	4.91842	3.2522	3.44855	1.37133	A	A	A	A	A	A	P	A	A	A	5.30849	3.56195	4.50552	P	P	P	hsa_circ_0067308	circRNA	TCCGTGGTGGACCACGTGACTGTTGAGATGTCTGTGAGGGTCAATGGGCGGAACATCGTC	NA	NA	NA	NA	NA	NA	NA	NA	NA	NA	NA	NA	NA	NA	hsa_circ_0067308	chr3
hsa_circ_0082161	0.0225047	2.64401	2.64401	up	12.1828	11.8121	11.3209	11.3632	10.9558	12.892	11.4446	11.8132	11.8509	11.928	P	P	P	P	P	P	P	P	P	P	9.86319	10.9016	10.4029	P	P	P	hsa_circ_0082161	circRNA	AATAAAATAGTACGTGCTGTCTGCAGCCCTTATTGATCAGCATTGAATGCCCCAGAGGAG	NA	NA	NA	NA	NA	NA	NA	NA	NA	NA	NA	NA	NA	NA	hsa_circ_0082161	chr7
hsa_circ_0073234	0.00572346	0.194405	5.14389	down	1.27418	1.26512	5.22444	5.60445	2.20288	1.37241	4.53864	1.37265	1.27142	1.34335	A	A	P	P	A	A	P	A	A	A	6.71587	6.06123	4.75081	P	P	P	hsa_circ_0073234	circRNA	CAGCACACTGGCCAAGATGTTCATAAATATAAAGAGCATCTTATGGATGTGTTCAACCTT	NA	NA	NA	NA	NA	NA	NA	NA	NA	NA	NA	NA	NA	NA	hsa_circ_0073234	chr5
hsa_circ_0031229	0.000249334	2.15937	2.15937	up	6.55642	6.43276	5.94415	5.76483	5.08101	5.81906	6.80809	6.71051	6.59441	5.92946	P	P	P	P	P	P	P	P	P	P	4.96946	5.27043	5.16247	P	P	P	hsa_circ_0031229	circRNA	AAGGAATCATACATCTCAAATTGGCTGATGTGCCTGCAGGAAGAGTTTCAGTGCCTGAAC	NA	NA	NA	NA	NA	NA	NA	NA	NA	NA	NA	NA	NA	NA	hsa_circ_0031229	chr14
hsa_circ_0016375	0.0011235	2.78602	2.78602	up	7.10636	5.97731	5.726	5.68517	6.26784	5.7033	5.02067	5.37404	5.67874	5.21397	P	P	P	P	P	P	P	P	P	P	4.11465	4.35216	4.72771	P	P	P	hsa_circ_0016375	circRNA	CACAGTCAAAGCCTAAGATCTGGCAAACTTGGTGAACAGTGTGAAGCAGTTGTTCGCTTT	NA	NA	NA	NA	NA	NA	NA	NA	NA	NA	NA	NA	NA	NA	hsa_circ_0016375	chr1
hsa_circ_0082160	0.00703658	2.60878	2.60878	up	7.69605	7.33601	6.82657	6.84753	6.41865	8.20806	7.07629	7.31711	7.01329	6.91359	P	P	P	P	P	P	P	P	P	P	5.59168	6.27976	5.62125	P	P	P	hsa_circ_0082160	circRNA	TTTTCACCAAGGAACTGGTGCTGCAGCGAGAGGCATTGAATGCCCCAGAGGAGCCCGAAA	NA	NA	NA	NA	NA	NA	NA	NA	NA	NA	NA	NA	NA	NA	hsa_circ_0082160	chr7
hsa_circ_0041974	0.00201795	0.374762	2.66836	down	4.2606	4.52785	6.48407	6.96585	4.87525	4.372	5.56086	4.43309	4.24079	5.8583	A	P	P	P	P	P	P	P	P	P	7.18525	6.39777	7.04881	P	P	P	hsa_circ_0041974	circRNA	AAGACAGAGCTCATCGTTCGGGTGGAGCTAAGCCCCATGCAGAAGGCCACACAAAAGGTC	NA	NA	NA	NA	NA	NA	NA	NA	NA	NA	NA	NA	NA	NA	hsa_circ_0041974	chr17
hsa_circ_0061770	0.000147005	0.392188	2.5498	down	2.93676	3.23824	2.71358	1.71527	2.27999	1.34763	1.34627	1.31619	1.57552	1.39057	A	A	A	A	A	A	A	A	A	A	3.31348	3.46111	3.74923	P	P	P	hsa_circ_0061770	circRNA	ACGGTTAAAAGATCTAGATTTCTCATCACATCCACGGGAGCCTTGTATATTAAAGATGTA	NA	NA	NA	NA	NA	NA	NA	NA	NA	NA	NA	NA	NA	NA	hsa_circ_0061770	chr21
hsa_circ_0087213	0.00545229	0.351206	2.84733	down	3.68829	5.08369	9.80012	10.0125	8.70861	4.55657	8.57999	6.21814	5.91221	4.1728	A	P	P	P	P	P	P	P	P	P	10.3708	9.16954	9.27307	P	P	P	hsa_circ_0087213	circRNA	GTAGCTGAAAATAAAATGACGTCACAAGACGGTGACCGATCTGAGGACTTTGGTGTGAAT	NA	NA	NA	NA	NA	NA	NA	NA	NA	NA	NA	NA	NA	NA	hsa_circ_0087213	chr9
hsa_circ_0048340	0.00454723	0.316391	3.16064	down	12.3847	12.5487	10.8437	12.2831	12.9904	12.4045	11.8183	12.5878	12.6506	12.7336	P	P	P	P	P	P	P	P	P	P	14.1766	14.3964	13.5279	P	P	P	hsa_circ_0048340	circRNA	CCCGACCCCGCGAATTGGCTACCTCGCTGCTTCCCAGAGCTTTCACGAAGGCACCGACGT	NA	NA	NA	NA	NA	NA	NA	NA	NA	NA	NA	NA	NA	NA	hsa_circ_0048340	chr19
hsa_circ_0075754	0.00860261	0.461332	2.16764	down	2.84589	2.95037	5.22632	5.03047	3.70761	3.03463	4.61287	2.86725	1.44949	3.88358	A	A	P	P	P	A	P	A	A	A	5.50168	4.95715	4.6313	P	P	P	hsa_circ_0075754	circRNA	AGATGACAAGGACAACTTGGGGGGCAACAGCCAAACCTCTATGATAGCCACAATCAGCCC	NA	NA	NA	NA	NA	NA	NA	NA	NA	NA	NA	NA	NA	NA	hsa_circ_0075754	chr6
hsa_circ_0042534	0.00455971	2.19572	2.19572	up	7.7287	8.05076	8.08029	8.05267	7.46563	7.03254	7.44987	6.86039	7.21843	6.93408	P	P	P	P	P	P	P	P	P	P	6.37724	6.10807	6.71725	P	P	P	hsa_circ_0042534	circRNA	CATGGGCATGCCGAAACCGACCAGAGGGCAAAGTGTTGGAGACAGTTGGTGTGTTTGAGG	NA	NA	NA	NA	NA	NA	NA	NA	NA	NA	NA	NA	NA	NA	hsa_circ_0042534	chr17
hsa_circ_0022529	9.26429e-05	0.340581	2.93616	down	1.44587	2.58719	1.67024	1.67879	2.0785	1.35531	1.37063	3.89453	1.68236	3.32278	A	A	A	A	A	A	A	A	A	A	3.97025	3.87841	3.99358	P	P	P	hsa_circ_0022529	circRNA	AGGATCATTGAAGAGAACATCCCTGAGATTCCTTATGGCAGAAAGTATGACAAGGCATGG	NA	NA	NA	NA	NA	NA	NA	NA	NA	NA	NA	NA	NA	NA	hsa_circ_0022529	chr11
hsa_circ_0014533	0.0130343	2.36943	2.36943	up	7.13737	6.55527	6.45351	6.4921	6.3353	5.75844	5.43787	5.65772	5.1728	5.46257	P	P	P	P	P	P	P	P	P	P	4.84103	4.49708	5.32519	P	P	P	hsa_circ_0014533	circRNA	AGGACAGCTACCATGTCCGTTCTCGAAGATGCCGCATCCTCGAAGGTACCACTCCTCAGA	NA	NA	NA	NA	NA	NA	NA	NA	NA	NA	NA	NA	NA	NA	hsa_circ_0014533	chr1
hsa_circ_0009208	0.000668811	2.77665	2.77665	up	4.62658	4.57321	4.09444	3.84578	2.83448	5.30902	4.61856	4.42989	4.72054	4.65894	P	P	P	P	P	P	P	P	P	P	2.67083	3.12658	3.19431	A	A	A	hsa_circ_0009208	circRNA	TGCCAGATGTGCTGGAGCCGGCGTAAAGGCCGTGCCTCTGAGCACAAAGACCAGCTCTCT	NA	NA	NA	NA	NA	NA	NA	NA	NA	NA	NA	NA	NA	NA	hsa_circ_0009208	chr1
hsa_circ_0013877	0.0365263	0.431564	2.31715	down	9.63399	11.2072	10.8049	11.6716	10.5217	8.70451	9.17366	8.37587	10.9087	8.67463	P	P	P	P	P	P	P	P	P	P	12.1691	11.5292	10.7407	P	P	P	hsa_circ_0013877	circRNA	ATCAAAACCCACCATGCCCCAGGAATTAAAAAGGACGAAGAAGAGGAAGAAGACCAAGAC	NA	NA	NA	NA	NA	NA	NA	NA	NA	NA	NA	NA	NA	NA	hsa_circ_0013877	chr1
hsa_circ_0079969	0.00840805	0.333314	3.00017	down	5.20968	4.40507	7.9536	8.4296	7.36256	8.77227	8.02144	6.09874	5.68667	6.69637	P	P	P	P	P	P	P	P	P	P	9.6466	8.36963	8.74971	P	P	P	hsa_circ_0079969	circRNA	AGAAGAAAAGGAAAAGTCTTGCACGAGGAGCATGTTGAACTCTTGATGGAGGAATTCGCT	NA	NA	NA	NA	NA	NA	NA	NA	NA	NA	NA	NA	NA	NA	hsa_circ_0079969	chr7
hsa_circ_0060255	6.67667e-05	3.84851	3.84851	up	11.2947	9.67345	10.3037	9.81153	9.47511	9.34524	10.4389	10.1009	9.70036	10.0966	P	P	P	P	P	P	P	P	P	P	7.89476	8.19743	8.43761	P	P	P	hsa_circ_0060255	circRNA	TTTGAGCAAGAAAGCATGTACCTACATCAGATCTAACCTTGATCCCAGCAATGTGGATTC	NA	NA	NA	NA	NA	NA	NA	NA	NA	NA	NA	NA	NA	NA	hsa_circ_0060255	chr20
hsa_circ_0072858	0.00361901	0.485839	2.0583	down	3.4404	4.52255	5.33082	5.01711	4.6856	3.74085	4.27364	4.64733	3.34428	3.80596	A	P	P	P	P	A	P	P	A	A	5.71749	5.08909	5.50964	P	P	P	hsa_circ_0072858	circRNA	GTTTTCCCAAATGTGAATTTCTTCGGAGTAAGAAATCCTCAGAGGAAATTACCCAGTATA	NA	NA	NA	NA	NA	NA	NA	NA	NA	NA	NA	NA	NA	NA	hsa_circ_0072858	chr5
hsa_circ_0032486	0.00428027	0.26844	3.72522	down	4.44753	4.52065	4.79313	4.21594	2.98354	3.81827	3.67056	3.69335	4.70609	4.42227	P	P	P	P	P	A	A	A	P	P	6.45154	5.53673	6.21474	P	P	P	hsa_circ_0032486	circRNA	CGCCATCATAAAGGAATCTTCCTGCAGTAACAAATGAAGAAGACTTTATTAGAAAATTGG	NA	NA	NA	NA	NA	NA	NA	NA	NA	NA	NA	NA	NA	NA	hsa_circ_0032486	chr14
hsa_circ_0033892	0.00104682	2.45161	2.45161	up	5.01893	5.70545	4.50068	3.74916	4.70466	5.62965	5.2703	5.09583	4.87872	5.34683	P	P	P	P	P	P	P	P	P	P	3.48591	4.02756	3.80662	P	P	P	hsa_circ_0033892	circRNA	TGTTTTGGGGGGACCGCACGGTCCAGAGGCTCAGTGCCTGGAGTAGGTGTTGCCCCCCTG	NA	NA	NA	NA	NA	NA	NA	NA	NA	NA	NA	NA	NA	NA	hsa_circ_0033892	chr14
hsa_circ_0025425	0.0237985	0.0661148	15.1252	down	2.95661	2.61606	3.35183	2.46765	2.39742	1.45541	4.80952	1.29552	3.83152	2.6006	A	A	P	A	A	A	P	A	P	A	7.73557	5.1516	7.25407	P	P	P	hsa_circ_0025425	circRNA	ACAACATTCAACTCCCTACTTTGTCCATCAGAGTCAGATGTAATGGGAAGAGGCCATGCA	NA	NA	NA	NA	NA	NA	NA	NA	NA	NA	NA	NA	NA	NA	hsa_circ_0025425	chr12
hsa_circ_0051017	1.27223e-06	0.325645	3.07083	down	6.9004	6.48161	6.28465	6.27311	6.50332	6.80404	6.77896	7.08567	6.70144	7.1056	P	P	P	P	P	P	P	P	P	P	8.1839	8.46498	8.35252	P	P	P	hsa_circ_0051017	circRNA	CCGTCTTTCAATAAAAAGAAGCTGTTTGGTCTAACCCCGTGATGTGACCAACTTCACCGT	NA	NA	NA	NA	NA	NA	NA	NA	NA	NA	NA	NA	NA	NA	hsa_circ_0051017	chr19
hsa_circ_0055852	0.0275194	0.0812017	12.315	down	1.3358	1.34489	2.37904	1.9826	1.29864	1.33626	1.30336	1.31935	1.35769	1.34403	A	A	A	A	A	A	A	A	A	A	3.8071	5.02665	5.94338	P	P	P	hsa_circ_0055852	circRNA	ACATCAACAGGGGTGAAGACATCTTAAACCAGAGGAATGACTCTCTAGTTGTGGAATTTC	NA	NA	NA	NA	NA	NA	NA	NA	NA	NA	NA	NA	NA	NA	hsa_circ_0055852	chr2
hsa_circ_0043043	0.00774144	0.23019	4.34424	down	7.0164	5.86026	5.43272	4.80143	4.24467	5.33941	5.16289	5.43291	5.24326	4.98321	P	P	P	P	P	P	P	P	P	P	7.13003	8.28672	7.28319	P	P	P	hsa_circ_0043043	circRNA	ATTTTGATTTGCCATCAAGAGCAATAAAGCATTAAATCTTGTGTGGCGGGGCACCCTGGC	NA	NA	NA	NA	NA	NA	NA	NA	NA	NA	NA	NA	NA	NA	hsa_circ_0043043	chr17
hsa_circ_0020983	0.00927451	0.388227	2.57582	down	2.48221	3.24861	5.17974	7.06725	3.6044	4.1776	3.6651	1.73922	6.9997	6.44518	A	A	P	P	P	A	A	A	P	P	7.30254	6.95085	5.99353	P	P	P	hsa_circ_0020983	circRNA	TCATGAAAAGATCGAGAGACAGAAGATTCTGAAAGGGTTCAATGAAATGAGAGTCATCTT	NA	NA	NA	NA	NA	NA	NA	NA	NA	NA	NA	NA	NA	NA	hsa_circ_0020983	chr11
hsa_circ_0072793	0.0108384	0.453539	2.20488	down	4.99528	5.88334	5.17625	5.4922	6.38051	5.81175	5.50153	6.88904	5.60116	6.18044	P	P	P	P	P	P	P	P	P	P	7.39828	7.02074	6.58493	P	P	P	hsa_circ_0072793	circRNA	AATCCACGCCGCCATTGCCATTGTACTGGGGTTCATGATTATTGTGGCTTTTGCTTTAAT	NA	NA	NA	NA	NA	NA	NA	NA	NA	NA	NA	NA	NA	NA	hsa_circ_0072793	chr5
hsa_circ_0071958	0.000149194	0.250021	3.99966	down	1.477	2.25241	3.74941	5.32149	3.71131	1.44705	3.69816	1.4354	2.54251	1.33555	A	A	P	P	P	A	A	A	A	A	5.12792	5.50271	5.34679	P	P	P	hsa_circ_0071958	circRNA	AGCTTGGCAGAGAGCTGTGGAAGTCATGTGCATAGTACCCAGGCGGTGCAACGACATGAT	NA	NA	NA	NA	NA	NA	NA	NA	NA	NA	NA	NA	NA	NA	hsa_circ_0071958	chr5
hsa_circ_0024180	0.000651136	0.237091	4.21779	down	1.3284	1.32719	1.31449	1.30987	1.29466	1.31311	1.28817	1.30998	1.34178	2.42189	A	A	A	A	A	A	A	A	A	A	3.21983	3.82062	3.54274	P	P	P	hsa_circ_0024180	circRNA	TAAAAATGTAATATAAAACTCTTGGTACTTAAGTATGTACAGAACAAAGATGTTTTTATG	NA	NA	NA	NA	NA	NA	NA	NA	NA	NA	NA	NA	NA	NA	hsa_circ_0024180	chr11
hsa_circ_0018720	0.000168494	0.405431	2.46651	down	9.35783	8.85525	9.31456	8.96504	7.50819	7.72352	8.00976	7.57667	9.48951	8.81202	P	P	P	P	P	P	P	P	P	P	10.1625	10.0492	9.89333	P	P	P	hsa_circ_0018720	circRNA	AAATTGCTATCCAGATGATGATGCACATGGAGGAGATCCTTGTTTACTTGGAGAAGACCT	NA	NA	NA	NA	NA	NA	NA	NA	NA	NA	NA	NA	NA	NA	hsa_circ_0018720	chr10
hsa_circ_0024749	0.031109	0.068276	14.6464	down	4.03027	2.53696	3.91174	4.02742	2.56614	1.49344	3.01594	1.53655	1.62504	3.36886	A	A	P	P	A	A	A	A	A	A	7.85725	5.02027	6.86256	P	P	P	hsa_circ_0024749	circRNA	TAATATTCTTTTCTCTTTGCCATGAAGGAGGATAATGAGAAGGTGCCTACTTTGCTAACG	NA	NA	NA	NA	NA	NA	NA	NA	NA	NA	NA	NA	NA	NA	hsa_circ_0024749	chr11
hsa_circ_0006055	0.000194997	2.35855	2.35855	up	9.78555	10.4508	10.2493	10.2399	9.01582	9.5686	9.21121	8.68084	9.39958	9.88059	P	P	P	P	P	P	P	P	P	P	8.41003	8.4023	8.70134	P	P	P	hsa_circ_0006055	circRNA	CAGCAAAGGGCTGTGTCAGCGTGTTATGATGCCGTCCCGTACCAACCTGGCTACTGGAAT	NA	NA	NA	NA	NA	NA	NA	NA	NA	NA	NA	NA	NA	NA	hsa_circ_0006055	chr20
hsa_circ_0018272	1.68956e-05	2.45882	2.45882	up	8.10915	9.3052	8.58704	8.63174	8.03868	8.35081	8.48142	7.7809	9.21029	8.80305	P	P	P	P	P	P	P	P	P	P	7.32501	7.36873	7.22591	P	P	P	hsa_circ_0018272	circRNA	TACTGCTGAGGAGATCAAGCAGGGGCAGGCAACAGGATCTGCCACTGTGAAGGAGATGAT	NA	NA	NA	NA	NA	NA	NA	NA	NA	NA	NA	NA	NA	NA	hsa_circ_0018272	chr10
hsa_circ_0063196	0.00691252	2.16773	2.16773	up	7.66886	5.9353	6.28609	6.324	5.93512	7.07678	6.84499	8.31555	6.65075	6.57542	P	P	P	P	P	P	P	P	P	P	5.81409	5.6023	6.086	P	P	P	hsa_circ_0063196	circRNA	CAACCGCACGGGTCCCACCTTGTGGTCACCAACTGCTCCGCGGAACACAGCCACCCAGCT	NA	NA	NA	NA	NA	NA	NA	NA	NA	NA	NA	NA	NA	NA	hsa_circ_0063196	chr22
hsa_circ_0040114	1.4982e-05	0.268643	3.72241	down	4.77209	5.81437	6.45433	6.55104	7.06881	4.56898	5.95531	5.50362	6.26391	5.61433	P	P	P	P	P	P	P	P	P	P	7.9222	7.94076	7.9345	P	P	P	hsa_circ_0040114	circRNA	CCTGAGGAAGAAGAACAGAAGAGGAAAATGGAAAGAAGCTCATATCCAGAGATATTCCAG	NA	NA	NA	NA	NA	NA	NA	NA	NA	NA	NA	NA	NA	NA	hsa_circ_0040114	chr16
hsa_circ_0052392	0.0206554	2.13364	2.13364	up	10.4198	9.44844	9.8433	9.64512	9.57609	11.8731	10.1266	10.7831	10.0756	11.2993	P	P	P	P	P	P	P	P	P	P	9.02301	9.5576	9.65199	P	P	P	hsa_circ_0052392	circRNA	CTTCTCCCTGGAGGAGGAGACGGAGGCTGCCATTGGAGCCCCTCCTACTGCCACTGAGGG	NA	NA	NA	NA	NA	NA	NA	NA	NA	NA	NA	NA	NA	NA	hsa_circ_0052392	chr19
hsa_circ_0073988	0.00435193	0.257188	3.8882	down	5.73861	4.15736	5.55912	3.10673	3.42729	3.78056	3.32639	3.85321	4.39268	3.00552	P	A	P	A	P	A	A	A	P	A	5.57528	6.34104	6.78661	P	P	P	hsa_circ_0073988	circRNA	GCATCAATTCCACAGCCTATGATGTTTTTATACCTATGCCAGAGAACTTATTAGTAAACT	NA	NA	NA	NA	NA	NA	NA	NA	NA	NA	NA	NA	NA	NA	hsa_circ_0073988	chr5
hsa_circ_0080827	0.0357965	0.331297	3.01844	down	5.67284	6.33589	6.59521	6.71357	5.4641	6.1627	5.01782	6.56887	5.96005	5.87749	P	P	P	P	P	P	P	P	P	P	8.36314	7.10918	7.36064	P	P	P	hsa_circ_0080827	circRNA	CATTCATAAAGGATGATAAGGGAAATGTCGTCTTTGGATTATATGATTGTCAAACCAGAC	NA	NA	NA	NA	NA	NA	NA	NA	NA	NA	NA	NA	NA	NA	hsa_circ_0080827	chr7
hsa_circ_0035512	5.47548e-05	0.499616	2.00154	down	10.9208	10.9432	9.62871	10.1881	11.2093	10.9934	10.9818	11.1333	10.5517	10.897	P	P	P	P	P	P	P	P	P	P	11.7653	11.9037	11.7586	P	P	P	hsa_circ_0035512	circRNA	CCTCCCCCAGGCACAGTATGAAAACCCACCACATATCTATGCCCTTGCAGATAATATGTA	NA	NA	NA	NA	NA	NA	NA	NA	NA	NA	NA	NA	NA	NA	hsa_circ_0035512	chr15
hsa_circ_0088670	0.00383495	0.0645038	15.503	down	1.43289	1.40674	2.54182	3.27039	1.44116	3.16653	1.35819	2.76037	3.17723	2.67167	A	A	A	A	A	A	A	A	A	A	7.21633	5.59405	6.11618	P	P	P	hsa_circ_0088670	circRNA	TTCATGCTTCTACTAATCAATAAACGCTTTATTTAAGCCTATGAGCGGCAGGTCCCACCA	NA	NA	NA	NA	NA	NA	NA	NA	NA	NA	NA	NA	NA	NA	hsa_circ_0088670	chr9
hsa_circ_0016487	0.00286408	2.79471	2.79471	up	11.0104	10.6076	9.94151	9.7081	9.88416	10.3666	9.69812	9.56217	9.72951	9.98099	P	P	P	P	P	P	P	P	P	P	8.2263	8.7532	8.86536	P	P	P	hsa_circ_0016487	circRNA	TAACAAAAAGTGTTTATCCAACATATGATTTTGCCTGCCCCATAGTTGACAGCATCGAAG	NA	NA	NA	NA	NA	NA	NA	NA	NA	NA	NA	NA	NA	NA	hsa_circ_0016487	chr1
hsa_circ_0026779	0.000622988	0.408753	2.44647	down	5.14505	5.22468	5.18787	5.5888	4.10878	4.00859	4.85892	2.57171	5.64497	4.76195	P	P	P	P	P	A	P	A	P	P	6.27416	6.18764	6.16956	P	P	P	hsa_circ_0026779	circRNA	GGAGCTGAAGTTGATAATGGAGAAAAATTTGAATTCTCAGGATTGAGGCTGGACTGGTTC	NA	NA	NA	NA	NA	NA	NA	NA	NA	NA	NA	NA	NA	NA	hsa_circ_0026779	chr12
hsa_circ_0079620	0.000698596	6.48814	6.48814	up	7.57944	8.75516	7.52109	6.72241	5.08705	8.68159	6.46684	7.37354	5.48056	8.26318	P	P	P	P	P	P	P	P	P	P	5.20867	4.34509	5.06522	P	P	P	hsa_circ_0079620	circRNA	TTGGTATTCACAAAAGAGCTGGGGAACCACTGCAATGCAGCAAGTCTTGGAAAACCTTAC	NA	NA	NA	NA	NA	NA	NA	NA	NA	NA	NA	NA	NA	NA	hsa_circ_0079620	chr7
hsa_circ_0064047	0.0174338	0.359788	2.77941	down	2.32113	2.3072	2.45402	3.30542	1.53561	2.13908	3.23271	2.06862	1.71143	5.17075	A	A	A	A	A	A	A	A	A	P	5.18805	4.4018	3.77651	P	P	P	hsa_circ_0064047	circRNA	CCATTGACGAGTGGTCATAGGTGACAAGGTGGTTCTGAACCCCGTCAATGCTGGTCAGCC	NA	NA	NA	NA	NA	NA	NA	NA	NA	NA	NA	NA	NA	NA	hsa_circ_0064047	chr3
hsa_circ_0054200	0.0178736	2.20221	2.20221	up	7.93281	8.49946	8.41375	7.4095	8.18156	8.60486	8.37513	9.63936	8.61088	7.17642	P	P	P	P	P	P	P	P	P	P	7.00946	7.72147	7.04148	P	P	P	hsa_circ_0054200	circRNA	GTTGCCTTAGCTCAACTCTGAAAGCAAAAATTCCACCTCCTTTGCCACCAAAGCCTAAGT	NA	NA	NA	NA	NA	NA	NA	NA	NA	NA	NA	NA	NA	NA	hsa_circ_0054200	chr2
hsa_circ_0040070	0.0298437	0.457044	2.18797	down	1.28489	5.4444	6.47747	7.21539	6.48005	2.60863	5.00947	2.53941	5.0202	3.7661	A	P	P	P	P	A	P	A	P	A	7.01684	6.95755	5.64997	P	P	P	hsa_circ_0040070	circRNA	ATTTTGTGTAATTCTCTGAAGTTACACCCATCACAGAATTTTCATAGAGCTGGACTATTG	NA	NA	NA	NA	NA	NA	NA	NA	NA	NA	NA	NA	NA	NA	hsa_circ_0040070	chr16
hsa_circ_0011824	0.0352415	0.337902	2.95944	down	2.81748	5.25628	4.83575	4.79589	3.26677	2.93274	3.69712	4.01557	4.20022	3.45189	A	P	P	P	P	A	A	A	P	A	6.43442	5.22637	5.06689	P	P	P	hsa_circ_0011824	circRNA	CCACTCAAAGAGTAAAGCAGCAAAGGAACTGGCAGAGAACAAGAAGAAGATCGATGCTCT	NA	NA	NA	NA	NA	NA	NA	NA	NA	NA	NA	NA	NA	NA	hsa_circ_0011824	chr1
hsa_circ_0047060	0.000785874	0.466136	2.14529	down	5.95079	5.76141	6.4068	6.33193	5.353	5.55727	5.45759	5.33455	5.99606	6.03267	P	P	P	P	P	P	P	P	P	P	7.15801	6.70563	7.00058	P	P	P	hsa_circ_0047060	circRNA	TGGATGAAGAGCAGGAAAGTTTGCAAAAAACAATCTATAAGCTGGAAGAACAGCTGCATA	NA	NA	NA	NA	NA	NA	NA	NA	NA	NA	NA	NA	NA	NA	hsa_circ_0047060	chr18
hsa_circ_0007803	0.0254067	0.470794	2.12407	down	5.10979	4.30345	3.71489	4.13667	3.88502	4.48343	4.16694	4.66046	4.72172	5.05704	P	P	P	P	P	P	A	P	P	P	5.90353	5.04352	5.66045	P	P	P	hsa_circ_0007803	circRNA	ACAGACCTTGAGAGGAACTTGATACAGATGAATATGAAGAAACCAAAAAGGAAACTCTGG	NA	NA	NA	NA	NA	NA	NA	NA	NA	NA	NA	NA	NA	NA	hsa_circ_0007803	chr1
hsa_circ_0058747	1.12786e-07	0.21157	4.72657	down	7.45726	7.17985	7.72424	8.47191	7.09337	7.10603	7.51753	7.17107	7.09011	8.25162	P	P	P	P	P	P	P	P	P	P	9.8263	9.80749	9.86523	P	P	P	hsa_circ_0058747	circRNA	ATAGCAGAATTAATGTAGGGAGCTAAATCCAGTCCGTGGGGGTGTCGTTCATGTTCAATG	NA	NA	NA	NA	NA	NA	NA	NA	NA	NA	NA	NA	NA	NA	hsa_circ_0058747	chr2
hsa_circ_0083704	0.0147877	0.242005	4.13215	down	3.27348	1.85978	5.14412	5.31312	2.15013	1.62004	2.24673	1.92247	2.24163	1.84724	A	A	P	P	A	A	A	A	A	A	6.31124	4.41727	5.2872	P	P	P	hsa_circ_0083704	circRNA	CACAAAGGGCAAGTGATGGATATTACTGATATCATACATGGGAAGGTGGATGATGAAGAA	NA	NA	NA	NA	NA	NA	NA	NA	NA	NA	NA	NA	NA	NA	hsa_circ_0083704	chr8
hsa_circ_0031792	0.000758178	0.128851	7.76089	down	2.71358	2.34358	1.61364	1.63646	1.64793	2.49211	3.6928	2.49989	3.06572	2.6837	A	A	A	A	A	A	A	A	A	A	4.89557	5.74802	5.80916	P	P	P	hsa_circ_0031792	circRNA	ATTTTTGTGTCTAAAGTTTACAATAAATGTATTTAACACCATCCGGAGCTCGGCGGGCGG	NA	NA	NA	NA	NA	NA	NA	NA	NA	NA	NA	NA	NA	NA	hsa_circ_0031792	chr14
hsa_circ_0068878	0.0201028	2.73438	2.73438	up	6.01669	4.88849	5.33039	6.12724	4.92896	5.89187	7.56825	5.35702	5.79658	5.56096	P	P	P	P	P	P	P	P	P	P	3.87107	4.75067	4.77278	P	P	P	hsa_circ_0068878	circRNA	AAACATCAAATCTGTGTTCCTGTAAAAGGATTTTGAGCCCGAACGTGTGGTAGCTGCTCC	NA	NA	NA	NA	NA	NA	NA	NA	NA	NA	NA	NA	NA	NA	hsa_circ_0068878	chr4
hsa_circ_0036763	0.00229046	2.68054	2.68054	up	5.51392	4.85631	5.7467	5.33358	4.55161	4.5344	5.7854	6.21309	7.16406	4.68955	P	P	P	P	P	P	P	P	P	P	4.4688	4.29223	3.97956	P	P	P	hsa_circ_0036763	circRNA	TACCTACATCGCTCTGAAGAGCGGCCATTCCTCAGATTCGAAGCTGAACACATCTCCAAC	NA	NA	NA	NA	NA	NA	NA	NA	NA	NA	NA	NA	NA	NA	hsa_circ_0036763	chr15
hsa_circ_0088366	0.0100594	2.24927	2.24927	up	7.76583	6.11921	7.03266	6.56258	6.61653	9.17098	6.88091	7.50182	7.06583	6.91066	P	P	P	P	P	P	P	P	P	P	6.23876	6.09242	6.46591	P	P	P	hsa_circ_0088366	circRNA	GACGCTAATTCGGGTACCCATTCCCCATGTACAGCTGCAGCTATCAAGGCTATAAGAGAA	NA	NA	NA	NA	NA	NA	NA	NA	NA	NA	NA	NA	NA	NA	hsa_circ_0088366	chr9
hsa_circ_0025181	0.00792731	0.390029	2.56391	down	11.4505	9.6866	11.0226	10.9567	10.3293	11.5382	11.1343	10.3739	10.4181	9.91245	P	P	P	P	P	P	P	P	P	P	12.3609	11.6023	12.3897	P	P	P	hsa_circ_0025181	circRNA	ATAAAGTACCCTGTGCTCAACCCCGAGCCACATCGCTCAGACACCATGGGGAAGGTGAAG	NA	NA	NA	NA	NA	NA	NA	NA	NA	NA	NA	NA	NA	NA	hsa_circ_0025181	chr12
hsa_circ_0043903	1.67414e-05	0.135764	7.36572	down	4.07901	1.89775	3.41076	1.49838	1.93408	2.91588	3.54929	2.25083	2.25523	3.05861	A	A	A	A	A	A	A	A	A	A	5.68715	5.4119	6.16376	P	P	P	hsa_circ_0043903	circRNA	ACCGATTTATGATATTAAAATCTCAACTCCCAGTTACAACCGAATGTGGACACTCGGCAG	NA	NA	NA	NA	NA	NA	NA	NA	NA	NA	NA	NA	NA	NA	hsa_circ_0043903	chr17
hsa_circ_0067334	0.00302506	2.13119	2.13119	up	5.67203	5.30852	5.58287	5.11919	5.51006	5.03117	5.54304	5.65978	6.2184	5.69189	P	P	P	P	P	P	P	P	P	P	4.32815	4.75471	4.30507	P	P	P	hsa_circ_0067334	circRNA	TGAATTACAGGTAACTCAGATGATTCACCGTGAGCCAGATAAACGTTTAGAGGCAGAAGA	NA	NA	NA	NA	NA	NA	NA	NA	NA	NA	NA	NA	NA	NA	hsa_circ_0067334	chr3
hsa_circ_0003449_T_L	0.00156717	2.02137	2.02137	up	9.60882	10.0377	9.61121	9.66367	10.1239	10.6174	10.7058	11.5397	10.2539	9.79905	P	P	P	P	P	P	P	P	P	P	9.173	9.46768	9.28769	P	P	P	hsa_circ_0003449_T_L	circRNA	CGGCCTGAAGAGGGAGAAGGATGAGATCTATGGACACCCGCTCTTCCCCCTCTTGGCCCT	NA	NA	NA	NA	NA	NA	NA	NA	NA	NA	NA	NA	NA	NA	NA	NA
hsa_circ_0089643	0.000150415	2.76082	2.76082	up	8.42122	7.0052	7.77058	7.40749	6.95236	8.58766	7.63485	8.61147	7.7274	7.96514	P	P	P	P	P	P	P	P	P	P	6.22559	6.42879	6.67162	P	P	P	hsa_circ_0089643	circRNA	CGTCACGGCGCGCTACTACGGGAAGTCGCTGCCGTTCGGTGCGCAGTCCACGCAGCGCGG	NA	NA	NA	NA	NA	NA	NA	NA	NA	NA	NA	NA	NA	NA	hsa_circ_0089643	chr9
hsa_circ_0022405	0.00521768	0.311285	3.21249	down	4.57564	5.73799	4.18092	4.50905	3.49293	4.19443	5.07731	5.45586	6.05392	4.93945	A	P	P	P	P	A	P	P	P	P	6.27107	6.39158	7.22487	P	P	P	hsa_circ_0022405	circRNA	TGGGGGAAAGCTGTTATTTTTATATTAAAATACATTCAGATGTACGCACGCTCGCTCGTA	NA	NA	NA	NA	NA	NA	NA	NA	NA	NA	NA	NA	NA	NA	hsa_circ_0022405	chr11
hsa_circ_0014715	0.00369821	2.95036	2.95036	up	10.0815	8.15143	7.92231	8.47679	8.20924	9.45078	7.97227	7.88907	7.8224	8.32934	P	P	P	P	P	P	P	P	P	P	6.93861	6.72682	7.47577	P	P	P	hsa_circ_0014715	circRNA	AGAAAGCCAGACTATTGCAGATATCATCCGAACATGTTTGGGACCCAAGTCCATGATGAA	NA	NA	NA	NA	NA	NA	NA	NA	NA	NA	NA	NA	NA	NA	hsa_circ_0014715	chr1
hsa_circ_0080280	2.8804e-05	3.44359	3.44359	up	7.8329	7.16303	7.2523	7.11002	6.5212	8.31699	6.96329	7.25993	8.23035	8.71263	P	P	P	P	P	P	P	P	P	P	5.76046	5.9816	5.97699	P	P	P	hsa_circ_0080280	circRNA	TGCAATTGTGTATCTCAGACCTGCAGGTCCTGGCTCTGGCATCCGAGAGAGACTGGAGCA	NA	NA	NA	NA	NA	NA	NA	NA	NA	NA	NA	NA	NA	NA	hsa_circ_0080280	chr7
hsa_circ_0067286	0.0243455	2.1486	2.1486	up	7.32533	7.39245	6.84768	6.595	7.86292	6.6691	7.89935	7.22449	8.20405	6.32383	P	P	P	P	P	P	P	P	P	P	5.8061	6.66575	6.15463	P	P	P	hsa_circ_0067286	circRNA	TTTCCTCAAATCAAGACAGAGAAGGATGCAGACTCATCTGAGCGTATCATTGCTCCCATG	NA	NA	NA	NA	NA	NA	NA	NA	NA	NA	NA	NA	NA	NA	hsa_circ_0067286	chr3
hsa_circ_0026606	3.2763e-06	0.165211	6.05288	down	3.83654	4.15399	2.76885	1.73215	1.67328	3.20884	2.04263	1.477	3.30953	3.24137	A	A	A	A	A	A	A	A	A	A	5.34527	5.64412	5.81529	P	P	P	hsa_circ_0026606	circRNA	AAGAATAAATAAGTTTTCCTTTTGTTTTCCACTCAGTGAGGGAAAGGGGTGCGTTGGAGG	NA	NA	NA	NA	NA	NA	NA	NA	NA	NA	NA	NA	NA	NA	hsa_circ_0026606	chr12
hsa_circ_0012683	0.00560655	0.4041	2.47464	down	3.68199	5.10791	5.29623	5.55495	4.96208	3.57086	4.16818	4.14494	4.02036	4.37635	A	P	P	P	P	A	P	A	P	P	6.21479	6.0849	5.42484	P	P	P	hsa_circ_0012683	circRNA	AGAACGGAGACAGGCATCTACAGCAGGATTTTCTTACTGGAGTGCAATGTGAGAGAAGTA	NA	NA	NA	NA	NA	NA	NA	NA	NA	NA	NA	NA	NA	NA	hsa_circ_0012683	chr1
hsa_circ_0052388	0.0124128	0.461707	2.16588	down	9.1793	8.12034	8.89207	8.58462	8.87629	9.3916	8.47783	8.30361	8.59234	9.06339	P	P	P	P	P	P	P	P	P	P	9.79291	9.5715	10.2817	P	P	P	hsa_circ_0052388	circRNA	TACTTCTGTGGATTTAATAAAAACTTCACCAGTTCCCATGGAGGTGCAGGAAGGCTATGG	NA	NA	NA	NA	NA	NA	NA	NA	NA	NA	NA	NA	NA	NA	hsa_circ_0052388	chr19
hsa_circ_0030015	0.00756986	0.373959	2.67409	down	4.25791	4.40496	3.77899	3.54688	2.35393	1.30599	1.39292	3.79216	2.88351	2.60601	A	P	P	P	A	A	A	A	A	A	4.17661	4.73494	5.25277	P	P	P	hsa_circ_0030015	circRNA	TCTCCAGGGAAAGAAACAGATGTTAATATTTTTCATTGCGGATGTGTCATAGCAGAAATA	NA	NA	NA	NA	NA	NA	NA	NA	NA	NA	NA	NA	NA	NA	hsa_circ_0030015	chr13
hsa_circ_0013504	0.0151616	0.394258	2.53641	down	6.2885	5.37104	5.82855	6.7756	6.25102	4.43538	4.41157	4.30069	5.13718	5.3414	P	P	P	P	P	A	P	A	P	P	7.16926	6.2758	7.31652	P	P	P	hsa_circ_0013504	circRNA	TTGGTCAGGGGATCAATGAGTTAAAGAGTTGGTGATGAAAAAGACATCCTGCCACCGAAG	NA	NA	NA	NA	NA	NA	NA	NA	NA	NA	NA	NA	NA	NA	hsa_circ_0013504	chr1
hsa_circ_0003231	0.0114733	2.08581	2.08581	up	5.49659	5.35494	5.11446	5.06971	5.33079	7.04357	5.29207	5.85469	4.93027	6.22578	P	P	P	P	P	P	P	P	P	P	4.66965	4.30099	4.94962	P	P	P	hsa_circ_0003231	circRNA	TCCCAGCAAGGGCCGAGCCACGTGTCCATGCAGCAGACGGCGCCTAACACGCTGCCCACC	NA	NA	NA	NA	NA	NA	NA	NA	NA	NA	NA	NA	NA	NA	hsa_circ_0003231	chr20
hsa_circ_0075645	0.00227196	2.12232	2.12232	up	8.17165	6.5023	7.58828	8.34521	8.7116	8.13083	7.64598	7.7978	6.75634	8.19452	P	P	P	P	P	P	P	P	P	P	6.69153	6.76157	7.02487	P	P	P	hsa_circ_0075645	circRNA	AGGCACCACAGAATCTTGCCTCCACACCACGAGTCCCATGCCAAGGTGATGATGTATCGT	NA	NA	NA	NA	NA	NA	NA	NA	NA	NA	NA	NA	NA	NA	hsa_circ_0075645	chr6
hsa_circ_0077170	7.15809e-06	2.27335	2.27335	up	8.23397	8.12607	7.51852	8.68781	7.91301	8.38701	8.51808	8.32184	7.82308	7.96698	P	P	P	P	P	P	P	P	P	P	7.05443	6.84973	7.09216	P	P	P	hsa_circ_0077170	circRNA	TACAGTTCAGGTTCATGTGATCCGAGAGGTAGCTTCCATGGCAAAAGAAAAGCTTGGAGT	NA	NA	NA	NA	NA	NA	NA	NA	NA	NA	NA	NA	NA	NA	hsa_circ_0077170	chr6
hsa_circ_0034556	0.00372056	2.25579	2.25579	up	8.64498	8.51173	8.70963	8.18333	7.3925	7.44953	7.31711	7.83818	8.4123	7.72095	P	P	P	P	P	P	P	P	P	P	6.58334	7.18989	6.96366	P	P	P	hsa_circ_0034556	circRNA	TGAAACTCAGAAATCAGTCATCTCCTGGCTGTTGAACCACGATCCAGCAAAACGGCCCAC	NA	NA	NA	NA	NA	NA	NA	NA	NA	NA	NA	NA	NA	NA	hsa_circ_0034556	chr15
hsa_circ_0071886	6.57679e-06	0.158121	6.32425	down	1.29321	1.28002	1.3057	3.44081	1.2624	1.32211	1.31116	1.29122	1.26446	1.31113	A	A	A	P	A	A	A	A	A	A	4.47258	4.0068	4.59603	P	P	P	hsa_circ_0071886	circRNA	CTTCAACCACAAAGGGTTTCGAAAAAACGATGAAATGAAAGCTATGGATGTTTTACCAAT	NA	NA	NA	NA	NA	NA	NA	NA	NA	NA	NA	NA	NA	NA	hsa_circ_0071886	chr5
hsa_circ_0028672	0.00670327	0.381497	2.62125	down	5.79953	4.94647	5.505	5.57709	4.81355	5.8815	5.5044	5.20223	5.63794	5.44576	P	P	P	P	P	P	P	P	P	P	7.22829	6.58982	6.66647	P	P	P	hsa_circ_0028672	circRNA	AATTGGACATGGAAGTTTTGGAGCAGTTTATTTTGTACTGAAGATTTACCCCCCAAAAAA	NA	NA	NA	NA	NA	NA	NA	NA	NA	NA	NA	NA	NA	NA	hsa_circ_0028672	chr12
hsa_circ_0081845	0.0229918	3.60367	3.60367	up	6.04158	5.88183	5.03922	5.08871	3.51002	6.16642	4.4189	4.53494	6.31467	6.02387	P	P	P	P	P	P	P	P	P	P	3.51828	2.89239	4.30462	P	A	P	hsa_circ_0081845	circRNA	ATGTTAGCTGATCCAAGAAAACATTCTTGGCCAAAATCTAGGGGAAGTTACTGCCACTTC	NA	NA	NA	NA	NA	NA	NA	NA	NA	NA	NA	NA	NA	NA	hsa_circ_0081845	chr7
hsa_circ_0086262	1.12347e-06	2.2869	2.2869	up	9.09643	8.35932	8.85651	8.76157	8.80978	9.75187	8.88661	8.80633	8.93829	8.96549	P	P	P	P	P	P	P	P	P	P	7.83723	7.76824	7.70497	P	P	P	hsa_circ_0086262	circRNA	TCTCCCTACACGGTGGATGCGTAGACTCGACCAACCAAAGCCTGGCGCTACTACTCATGA	NA	NA	NA	NA	NA	NA	NA	NA	NA	NA	NA	NA	NA	NA	hsa_circ_0086262	chr9
hsa_circ_0018146	0.0118416	0.370079	2.70212	down	7.37112	5.12015	7.45646	7.49929	5.04955	6.16003	7.76262	6.05517	6.91817	5.85033	P	P	P	P	P	P	P	P	P	P	8.7834	7.62392	8.09343	P	P	P	hsa_circ_0018146	circRNA	AAATGAATGCCAAATGGGACACGGAAATGGTGTTTGCAAGTGTCGTGTGTGTGAGTGCAA	NA	NA	NA	NA	NA	NA	NA	NA	NA	NA	NA	NA	NA	NA	hsa_circ_0018146	chr10
hsa_circ_0085265	0.0051277	0.434286	2.30263	down	4.12163	5.32118	4.53809	4.35816	3.88358	3.82627	3.88454	3.39877	4.56207	3.65581	A	P	P	P	P	A	A	A	P	A	5.1889	5.85208	5.25269	P	P	P	hsa_circ_0085265	circRNA	TCATCTCGAGGTTACGAGAAGTTTCTGAGAAGCTGAACAAATATAATTTAAACAGCCACC	NA	NA	NA	NA	NA	NA	NA	NA	NA	NA	NA	NA	NA	NA	hsa_circ_0085265	chr8
hsa_circ_0052345	0.00513718	2.89859	2.89859	up	15.8474	15.3853	14.7457	15.6924	15.5462	16.2284	13.9243	13.919	15.6205	16.2986	P	P	P	P	P	P	P	P	P	P	13.6043	13.8287	14.3933	P	P	P	hsa_circ_0052345	circRNA	TAAACCTGTCTGCCCTTTGGGGCAGTCCCAGCCAGATGACCGAGTGGGAGACAGCAGCAC	NA	NA	NA	NA	NA	NA	NA	NA	NA	NA	NA	NA	NA	NA	hsa_circ_0052345	chr19
hsa_circ_0038240	0.00619932	0.458633	2.18039	down	7.55552	8.95071	10.0632	9.38398	9.41725	7.15312	7.68251	7.1801	7.84569	7.8741	P	P	P	P	P	P	P	P	P	P	9.93763	10.0463	9.27371	P	P	P	hsa_circ_0038240	circRNA	ACTGGGAAAGGACTGTCTTATTCCACTCTTCAGTGAAGCTTTACGTTCATGTAAACAGCA	NA	NA	NA	NA	NA	NA	NA	NA	NA	NA	NA	NA	NA	NA	hsa_circ_0038240	chr16
hsa_circ_0022163	0.00629841	2.1406	2.1406	up	5.52992	5.69253	5.35714	5.20817	5.00826	5.50488	5.23583	5.46695	5.80888	5.77587	P	P	P	P	P	P	P	P	P	P	4.63597	4.10566	4.35461	P	P	P	hsa_circ_0022163	circRNA	CTGTGTGGAGCTGAGGAGGATGAGGACAAGGAAGATGATTTCCGAGCTCCCCTTTACAAA	NA	NA	NA	NA	NA	NA	NA	NA	NA	NA	NA	NA	NA	NA	hsa_circ_0022163	chr11
hsa_circ_0048781	0.007638	2.01736	2.01736	up	7.39296	5.6772	5.72217	5.40044	5.14809	5.70471	5.54983	5.40449	5.6057	6.28481	P	P	P	P	P	P	P	P	P	P	4.97644	4.63034	5.15447	P	P	P	hsa_circ_0048781	circRNA	CGGAGTTCAAGTTAAAAATAAGAAGTTGGTTGAGCTGCTGAGAAGGAAAGTTCGTCTCGC	NA	NA	NA	NA	NA	NA	NA	NA	NA	NA	NA	NA	NA	NA	hsa_circ_0048781	chr19
hsa_circ_0034554	0.00557006	0.263333	3.79748	down	1.3539	1.40255	2.82099	1.65531	1.56591	1.42409	1.39842	1.42859	3.67124	2.36557	A	A	A	A	A	A	A	A	A	A	3.36534	4.51655	4.10878	P	P	P	hsa_circ_0034554	circRNA	GACAATGAAGATGAGAACAGTAAAAGTCAGAATCAGGTGCAGAACAAGTTGGACGGCTGC	NA	NA	NA	NA	NA	NA	NA	NA	NA	NA	NA	NA	NA	NA	hsa_circ_0034554	chr15
hsa_circ_0024785	0.0395514	2.83158	2.83158	up	11.0271	11.1461	11.2008	10.0425	9.97854	10.057	10.0013	10.4205	10.1681	11.0454	P	P	P	P	P	P	P	P	P	P	8.28441	9.57475	9.14801	P	P	P	hsa_circ_0024785	circRNA	AGTGCTAGAAGAGTGCCTTTCTGGGCTACTATGTCTCTGTTCGAAAAATATCTCCCTGGA	NA	NA	NA	NA	NA	NA	NA	NA	NA	NA	NA	NA	NA	NA	hsa_circ_0024785	chr11
hsa_circ_0054715	5.25303e-07	0.150439	6.6472	down	3.957	4.26056	4.82055	4.32935	3.39418	3.66005	4.13806	4.42395	3.88589	3.47173	A	P	P	P	P	A	A	P	A	A	6.90811	6.57734	6.97418	P	P	P	hsa_circ_0054715	circRNA	AATCTTTCTGAGGAAAATGAAGTAGATGACACTGAGGCCTTCTGGCAGTTTCTGGGAGCT	NA	NA	NA	NA	NA	NA	NA	NA	NA	NA	NA	NA	NA	NA	hsa_circ_0054715	chr2
hsa_circ_0030195	0.0124854	0.452916	2.20792	down	2.85739	3.32142	7.31646	8.18228	5.64528	4.27666	6.6308	3.68735	7.79911	6.65294	A	A	P	P	P	A	P	A	P	P	8.01923	7.09783	7.95032	P	P	P	hsa_circ_0030195	circRNA	ATTTGTACAGGACTCAAAAGCTTATTACCACCTGCTTGAGCAGGTGGCTCCAAAAGGAGA	NA	NA	NA	NA	NA	NA	NA	NA	NA	NA	NA	NA	NA	NA	hsa_circ_0030195	chr13
hsa_circ_0039224	0.0244551	2.08175	2.08175	up	6.35416	6.96015	7.30409	7.88435	8.6098	8.32501	8.38639	9.54595	7.76127	7.35325	P	P	P	P	P	P	P	P	P	P	6.96027	6.97639	7.22303	P	P	P	hsa_circ_0039224	circRNA	TTCCACTCCACCTCCAAGGGCTACATGGGCGAACGATCCTGAAGATCCTCGTCTCCGGGG	NA	NA	NA	NA	NA	NA	NA	NA	NA	NA	NA	NA	NA	NA	hsa_circ_0039224	chr16
hsa_circ_0076310	0.000510142	0.324105	3.08542	down	3.02233	2.93837	1.31831	2.22148	1.56004	1.31777	2.88805	1.36665	2.99612	3.83903	A	A	A	A	A	A	A	A	A	A	3.77989	4.4411	4.37086	P	P	P	hsa_circ_0076310	circRNA	TAAAAAACATTTGAAATAAATACCGCACACAAAGGCAGTGTAGGGAGCTGCTGAAGCCAG	NA	NA	NA	NA	NA	NA	NA	NA	NA	NA	NA	NA	NA	NA	hsa_circ_0076310	chr6
hsa_circ_0067482	8.48264e-06	0.245882	4.06699	down	1.30159	1.27464	1.27562	1.26567	1.30024	1.264	1.26972	1.25258	2.49499	1.29362	A	A	A	A	A	A	A	A	A	A	3.28459	3.69462	3.43397	P	P	P	hsa_circ_0067482	circRNA	GCTGGAGAGTTCCTTCACAAAAAGATTGCCTTTGAGGTTATTTTAAAAGTTTTGAGTTGT	NA	NA	NA	NA	NA	NA	NA	NA	NA	NA	NA	NA	NA	NA	hsa_circ_0067482	chr3
hsa_circ_0063503	0.000323899	2.57238	2.57238	up	7.22135	5.98741	5.69802	5.80474	6.62555	5.43737	7.28313	5.80604	5.62334	6.13308	P	P	P	P	P	P	P	P	P	P	5.10995	4.72697	4.97963	P	P	P	hsa_circ_0063503	circRNA	CCACATCAAGGGTATCGGGTGCTGCTTCGGTATGAAGGCTTTGAAAATGACGCCAGCCAT	NA	NA	NA	NA	NA	NA	NA	NA	NA	NA	NA	NA	NA	NA	hsa_circ_0063503	chr22
hsa_circ_0014719	0.00682668	3.32678	3.32678	up	10.6504	8.96118	8.59111	9.11837	8.90949	10.0473	8.44563	8.3038	8.2741	8.77916	P	P	P	P	P	P	P	P	P	P	7.28078	7.04931	7.98344	P	P	P	hsa_circ_0014719	circRNA	AGAAAATAAGATGCTTTTGGACCCAATGGGAGGCATTGTGATGACCAATGATGGCAATGC	NA	NA	NA	NA	NA	NA	NA	NA	NA	NA	NA	NA	NA	NA	hsa_circ_0014719	chr1
hsa_circ_0058050	0.000244947	2.28722	2.28722	up	8.61075	8.75014	7.33336	7.84611	7.53626	7.51352	7.82532	7.90606	7.63988	9.06238	P	P	P	P	P	P	P	P	P	P	6.97878	6.94173	6.85585	P	P	P	hsa_circ_0058050	circRNA	GAAATGCTGTTAATTGTGTAAGTGACTGCATTGGAACTGGATGTCCAGTGTGTTACACCC	NA	NA	NA	NA	NA	NA	NA	NA	NA	NA	NA	NA	NA	NA	hsa_circ_0058050	chr2
hsa_circ_0044268	0.0015425	0.335648	2.97931	down	5.44233	5.03468	5.10784	4.49164	4.47986	5.33482	5.19255	4.4132	5.25297	4.92139	P	P	P	P	P	P	P	P	P	P	6.36553	6.40948	6.9134	P	P	P	hsa_circ_0044268	circRNA	CATGGTGATGGCACTACTTTAGATATTATGTTAAAAGAATGGTGGACTCATCTTTGGTTA	NA	NA	NA	NA	NA	NA	NA	NA	NA	NA	NA	NA	NA	NA	hsa_circ_0044268	chr17
hsa_circ_0056148	0.015616	2.08412	2.08412	up	4.68578	5.61712	5.55265	5.99657	6.84013	5.57938	5.52119	5.67242	4.87251	5.53624	P	P	P	P	P	P	P	P	P	P	4.22346	4.95658	4.65585	P	P	P	hsa_circ_0056148	circRNA	ATAAGATGTTTTTTGATGATGGGGTCACTCCCATTGATGGAGCTCCCCACCGATCATACA	NA	NA	NA	NA	NA	NA	NA	NA	NA	NA	NA	NA	NA	NA	hsa_circ_0056148	chr2
hsa_circ_0037752	1.78641e-08	0.318867	3.1361	down	5.52414	5.38391	5.15937	5.39103	5.0538	5.8083	5.96889	5.84996	5.5649	5.95238	P	P	P	P	P	P	P	P	P	P	7.19124	7.2675	7.28008	P	P	P	hsa_circ_0037752	circRNA	AAAGCTACTGCAAGAAAAATAAAACACTTCTTGGTAACACACTGGTGCTGGGCCCCAGTG	NA	NA	NA	NA	NA	NA	NA	NA	NA	NA	NA	NA	NA	NA	hsa_circ_0037752	chr16
hsa_circ_0020680	0.0146452	2.27176	2.27176	up	8.03278	5.36711	5.85882	5.52379	4.993	5.4985	5.195	5.42317	6.34579	6.38015	P	P	P	P	P	P	P	P	P	P	4.98136	4.83583	5.17171	P	P	P	hsa_circ_0020680	circRNA	GCTACCACCTAGTGGCCCAGTCAGGCTTTTTGTGCCTTACAAAAGGCGCAAGAAGGAGAA	NA	NA	NA	NA	NA	NA	NA	NA	NA	NA	NA	NA	NA	NA	hsa_circ_0020680	chr11
hsa_circ_0018122	2.70099e-06	0.216072	4.62808	down	1.37375	1.30835	1.26372	1.70181	1.56375	1.44326	2.61875	1.37394	1.28504	1.29779	A	A	A	A	A	A	A	A	A	A	3.95211	3.85189	3.55754	P	P	P	hsa_circ_0018122	circRNA	AGGGCATTCTGCACAGATTGATGTACTTGAAGGATATAATGGAACAATATTTGCATATGG	NA	NA	NA	NA	NA	NA	NA	NA	NA	NA	NA	NA	NA	NA	hsa_circ_0018122	chr10
hsa_circ_0073063	0.00724688	0.208119	4.80495	down	1.31038	2.89644	4.26424	4.31786	2.42927	6.35832	5.12631	6.59725	6.77586	3.44722	A	A	P	P	A	P	P	P	P	A	8.28456	6.38186	7.36781	P	P	P	hsa_circ_0073063	circRNA	AAGAATGATATATTGCATTCACGCACTGAGCTATTGTGGACGATGAAAGGCTCTCTGCAG	NA	NA	NA	NA	NA	NA	NA	NA	NA	NA	NA	NA	NA	NA	hsa_circ_0073063	chr5
hsa_circ_0081995	0.000953444	2.43101	2.43101	up	6.62653	5.7523	5.64575	6.42982	4.98486	7.12258	6.46605	6.56421	6.08717	6.08202	P	P	P	P	P	P	P	P	P	P	5.19509	4.69491	5.0691	P	P	P	hsa_circ_0081995	circRNA	ATATATACCATTTCTTTGGTCGTGTCACGTGGAACCTCTTAATCTCAGCATCCGGAGCTC	NA	NA	NA	NA	NA	NA	NA	NA	NA	NA	NA	NA	NA	NA	hsa_circ_0081995	chr7
hsa_circ_0064653	0.0253077	0.454046	2.20242	down	4.06171	7.1724	7.16198	7.91993	5.59771	6.44743	7.27007	7.13211	3.19692	7.2499	A	P	P	P	P	P	P	P	A	P	8.55186	7.49734	7.61437	P	P	P	hsa_circ_0064653	circRNA	TGGCTGTATGTTAATAACGACATGATAGTCACTGACAACAACGGTGCAGTCAAGTTTCCA	NA	NA	NA	NA	NA	NA	NA	NA	NA	NA	NA	NA	NA	NA	hsa_circ_0064653	chr3
hsa_circ_0043021	9.48155e-06	0.276858	3.61196	down	3.50192	3.30378	1.61228	1.41098	1.33865	1.68248	1.60925	2.13773	1.45433	1.62796	A	A	A	A	A	A	A	A	A	A	3.9872	3.94715	4.20938	P	P	P	hsa_circ_0043021	circRNA	GTGAAAACATAAAGTCAAAAAAAGAAGCAACAAGATGATTCTGATGAATATGATGATGAC	NA	NA	NA	NA	NA	NA	NA	NA	NA	NA	NA	NA	NA	NA	hsa_circ_0043021	chr17
hsa_circ_0071549	0.00487843	0.475369	2.10363	down	5.36453	5.04479	3.35575	4.48476	2.39995	4.54601	3.8458	3.31859	4.88722	5.14198	P	P	P	P	A	P	A	A	P	P	5.19837	5.54045	5.87202	P	P	P	hsa_circ_0071549	circRNA	CAATGGATCTGAATCATCTCTTGAAAGATATATTTTTGCCATCATGGATCAGTTTGGAGA	NA	NA	NA	NA	NA	NA	NA	NA	NA	NA	NA	NA	NA	NA	hsa_circ_0071549	chr4
hsa_circ_0077169	7.54624e-05	2.50538	2.50538	up	6.54896	5.80777	5.70022	6.55893	5.90841	6.61903	6.7617	6.49056	5.78519	6.25248	P	P	P	P	P	P	P	P	P	P	4.75339	4.98999	5.13501	P	P	P	hsa_circ_0077169	circRNA	AAATCAGCTCTACAGTTCAGCGGAAGAAGTCCCTATAGAACCATACAACATCCCACTGTC	NA	NA	NA	NA	NA	NA	NA	NA	NA	NA	NA	NA	NA	NA	hsa_circ_0077169	chr6
hsa_circ_0084122	0.000131391	2.1764	2.1764	up	6.9352	6.96408	6.67445	6.74333	7.44845	7.82524	7.57191	8.04391	7.91415	7.81442	P	P	P	P	P	P	P	P	P	P	6.29608	6.24473	6.50361	P	P	P	hsa_circ_0084122	circRNA	GCACTGTAAGGAAGAGCACTGTCCATGACCCATGGCTCTGTGAAATCGCCCATCTCCAAC	NA	NA	NA	NA	NA	NA	NA	NA	NA	NA	NA	NA	NA	NA	hsa_circ_0084122	chr8
hsa_circ_0018739	0.00678659	0.227469	4.3962	down	12.6329	12.6883	12.4195	12.4132	13.2715	12.7004	12.7256	12.9049	12.6993	12.2685	P	P	P	P	P	P	P	P	P	P	14.6679	14.4444	15.263	P	P	P	hsa_circ_0018739	circRNA	GTGCTCCATGCCCCACCCCCAGGACCAGCCTGAGTGGCTGCGCTCACCACGACGAGGACC	NA	NA	NA	NA	NA	NA	NA	NA	NA	NA	NA	NA	NA	NA	hsa_circ_0018739	chr10
hsa_circ_0019048	0.0478224	0.486033	2.05747	down	12.4835	12.0628	11.3943	11.8656	11.7709	11.2729	11.4796	11.3995	10.8906	11.9712	M	M	M	M	M	P	M	M	M	M	12.9526	12.1258	13.0547	P	P	M	hsa_circ_0019048	circRNA	GTCTCCCTGCCATCAACCGCCGTAACACCAAGAAGGACGCCATGAGAGCGAAGGCCGTTG	NA	NA	NA	NA	NA	NA	NA	NA	NA	NA	NA	NA	NA	NA	hsa_circ_0019048	chr10
hsa_circ_0035984	0.0101434	2.02005	2.02005	up	12.8907	12.6146	12.9427	12.5741	12.2494	13.685	12.066	12.2392	11.2074	13.4372	P	P	P	P	P	P	P	P	P	P	11.4616	11.6575	12.0069	P	P	P	hsa_circ_0035984	circRNA	TTCGCCAGGCCAGGAATGTCATCAGACTAGTGCTGAGTCTTGGGGTACTGGCAGAGCTGT	NA	NA	NA	NA	NA	NA	NA	NA	NA	NA	NA	NA	NA	NA	hsa_circ_0035984	chr15
hsa_circ_0009603	0.0016809	0.264355	3.78279	down	9.96988	7.8741	9.03504	9.36602	8.95022	9.22658	8.65488	8.08436	8.91869	9.19588	P	P	P	P	P	P	P	P	P	P	11.085	10.4322	11.2383	P	P	P	hsa_circ_0009603	circRNA	AAATAAAAAGCCTCAGTGACCCATGAGAATAGCGTTCAATGTCATCAATGGCGGTTCTCA	NA	NA	NA	NA	NA	NA	NA	NA	NA	NA	NA	NA	NA	NA	hsa_circ_0009603	chr1
hsa_circ_0014220	0.00303234	0.317232	3.15227	down	7.81204	9.25064	15.896	15.9066	14.8733	8.99224	13.8619	11.6922	9.80749	10.6681	P	P	P	P	P	P	P	P	P	P	15.9303	15.2897	15.9317	P	P	P	hsa_circ_0014220	circRNA	GGCCAAATAAAGTCTCTTCCTCCAAGTCAACAGAGTGCAAGACGATGACTTGCAAAATGT	NA	NA	NA	NA	NA	NA	NA	NA	NA	NA	NA	NA	NA	NA	hsa_circ_0014220	chr1
hsa_circ_0056045	0.00342992	2.25859	2.25859	up	6.85041	8.64364	7.25386	7.3212	7.7363	7.44736	8.60118	8.19898	8.08675	6.53722	P	P	P	P	P	P	P	P	P	P	6.66995	6.87085	6.35167	P	P	P	hsa_circ_0056045	circRNA	AGAGGCACAGCTTCCATGAGGCAGGCTGAACCTGCAGATATGCGCCCAGAGATATGGATC	NA	NA	NA	NA	NA	NA	NA	NA	NA	NA	NA	NA	NA	NA	hsa_circ_0056045	chr2
hsa_circ_0065964	0.00369965	3.06206	3.06206	up	9.97877	7.77555	8.73296	8.0846	7.21164	8.95766	9.33824	9.84755	8.30764	8.98699	P	P	P	P	P	P	P	P	P	P	6.86987	7.45853	7.59565	P	P	P	hsa_circ_0065964	circRNA	GACCTTCCAGACTGTGGTACAGACCTCCATGAGCCGGTCCCAGGTAGCCCTGCTGGGCCT	NA	NA	NA	NA	NA	NA	NA	NA	NA	NA	NA	NA	NA	NA	hsa_circ_0065964	chr3
hsa_circ_0015036	0.00218214	2.54533	2.54533	up	8.78861	8.24649	7.1914	7.03077	7.00822	6.92669	8.43909	7.75781	6.71599	7.08129	P	P	P	P	P	P	P	P	P	P	6.02987	6.36561	6.60045	P	P	P	hsa_circ_0015036	circRNA	AACCACTAGTAGTATCAGCATGTTGGAACAGGATTCCAGGAGAATGAACCCTAGTGTGAG	NA	NA	NA	NA	NA	NA	NA	NA	NA	NA	NA	NA	NA	NA	hsa_circ_0015036	chr1
hsa_circ_0082744	0.0120486	0.345988	2.89027	down	1.87465	3.19547	2.81117	2.60386	1.68522	2.4328	1.59194	1.47615	3.83444	2.48962	A	A	A	A	A	A	A	A	A	A	4.05466	4.61021	3.482	P	P	P	hsa_circ_0082744	circRNA	TATTCAAACATCAACAACAGGGACCAGGACTTGATTAGAGACCAAGGATTTCGTGGTGAT	NA	NA	NA	NA	NA	NA	NA	NA	NA	NA	NA	NA	NA	NA	hsa_circ_0082744	chr7
hsa_circ_0081826	0.000186307	2.30907	2.30907	up	6.24307	6.57081	6.67207	6.77231	6.54444	6.16161	6.30125	6.23505	7.03249	5.2556	P	P	P	P	P	P	P	P	P	P	5.09058	5.45416	5.13595	P	P	P	hsa_circ_0081826	circRNA	TTTTTTTCCATGCTGGCCATTCAGGCCCGAAAGCGGAGGCCGAAAAGAGAGAAACATCCG	NA	NA	NA	NA	NA	NA	NA	NA	NA	NA	NA	NA	NA	NA	hsa_circ_0081826	chr7
hsa_circ_0053135	6.90131e-05	0.277515	3.60341	down	9.46817	8.13701	8.62256	7.93675	7.67653	7.49911	7.28176	7.26904	7.36962	8.54352	P	P	P	P	P	P	P	P	P	P	9.74884	9.88801	10.3296	P	P	P	hsa_circ_0053135	circRNA	ATTTAATAAACAAGGAAAGAGTGAACTGAGACCCCAAGGAGTGTTCCTGTGTGGCTCCTG	NA	NA	NA	NA	NA	NA	NA	NA	NA	NA	NA	NA	NA	NA	hsa_circ_0053135	chr2
hsa_circ_0068767	0.000536872	2.08379	2.08379	up	13.3668	12.6998	12.892	12.7004	13.4271	13.4104	12.8124	12.9408	12.6588	14.0213	P	P	P	P	P	P	P	P	P	P	11.8752	12.1243	12.2748	P	P	P	hsa_circ_0068767	circRNA	AAACTTACTACCTTAAGCCTGCTGGGAACGGGACTTCTAAAAGGAACTATGTCTGGAAGG	NA	NA	NA	NA	NA	NA	NA	NA	NA	NA	NA	NA	NA	NA	hsa_circ_0068767	chr3
hsa_circ_0008984	0.00494428	0.496852	2.01267	down	5.74088	6.09777	7.04339	6.58339	6.69706	6.23459	6.26559	6.44231	6.37107	6.37484	P	P	P	P	P	P	P	P	P	P	7.70273	7.38338	7.16049	P	P	P	hsa_circ_0008984	circRNA	CCAGAAGGACATGATAACGTGGATACTTCAGGCTGAACATATGCAGAAGAAAAGGAGAAA	NA	NA	NA	NA	NA	NA	NA	NA	NA	NA	NA	NA	NA	NA	hsa_circ_0008984	chr15
hsa_circ_0039361	9.50641e-07	0.495063	2.01994	down	4.84091	4.89982	4.75397	5.20898	5.09345	5.13986	4.66017	4.81921	5.397	5.17034	P	P	P	P	P	P	P	P	P	P	5.97346	6.13551	5.97558	P	P	P	hsa_circ_0039361	circRNA	TGTTGGTGGTGTGCTGAGGAGAAAATACTTGGAGAATTTAGAGATACTTACAATCCAGCT	NA	NA	NA	NA	NA	NA	NA	NA	NA	NA	NA	NA	NA	NA	hsa_circ_0039361	chr16
hsa_circ_0075879	0.0124441	2.48423	2.48423	up	9.00929	9.83242	10.1477	8.36745	10.3059	8.22575	8.74952	7.93281	9.39477	7.71645	P	P	P	P	P	P	P	P	P	P	7.63331	8.27926	7.76272	P	P	P	hsa_circ_0075879	circRNA	CCAAGCAGCGGCGTTGCTTGAGTCCATGGTTGATGCTGCTGAGAATCTTTGTCCCAATGT	NA	NA	NA	NA	NA	NA	NA	NA	NA	NA	NA	NA	NA	NA	hsa_circ_0075879	chr6
hsa_circ_0068138	0.0107783	2.13546	2.13546	up	8.00786	9.75803	9.08521	9.20037	10.6322	8.59937	9.38171	8.99471	8.8696	9.02669	P	P	P	P	P	P	P	P	P	P	8.5095	8.23294	7.86593	P	P	P	hsa_circ_0068138	circRNA	AAGTACTGAAAAGGCACAGGGTTTTGACCCACCACATCAGAGTGACACAAGAACCATCTA	NA	NA	NA	NA	NA	NA	NA	NA	NA	NA	NA	NA	NA	NA	hsa_circ_0068138	chr3
hsa_circ_0059811	0.00371698	0.323532	3.09089	down	2.77662	3.14306	1.31933	1.32712	1.47922	3.39131	2.43214	1.41604	2.66204	3.42777	A	A	A	A	A	A	A	A	A	A	4.61402	3.61974	4.17359	P	P	P	hsa_circ_0059811	circRNA	TTTCTAAATAAAATTCTGTATTTCAAGAGTAGAAGGCTTTGTGATACCTGATGAAGGGGG	NA	NA	NA	NA	NA	NA	NA	NA	NA	NA	NA	NA	NA	NA	hsa_circ_0059811	chr20
hsa_circ_0060866	0.0411735	0.325777	3.06958	down	5.05025	5.26549	5.35649	5.22934	5.17813	5.08811	5.779	5.24164	4.67016	5.51895	P	P	P	P	P	P	P	P	P	P	7.49836	6.49046	6.37889	P	P	P	hsa_circ_0060866	circRNA	TGCCCAATAAAGCTTGTGTACGTTCTGCGGCTTCGTGCTGGCCGTCACTGTCATCCGTGA	NA	NA	NA	NA	NA	NA	NA	NA	NA	NA	NA	NA	NA	NA	hsa_circ_0060866	chr20
hsa_circ_0051845	0.0395481	2.10567	2.10567	up	11.8123	11.1328	11.4535	11.2422	11.3943	11.5955	11.3744	10.847	11.3035	11.6167	P	P	P	P	P	P	P	P	P	P	9.85976	10.2246	10.7514	P	P	P	hsa_circ_0051845	circRNA	GGGAAGCTGCGGTACAGAAGTGCAGGTGGATGACATCAAGCGGGTCTACTCACTCTTCCT	NA	NA	NA	NA	NA	NA	NA	NA	NA	NA	NA	NA	NA	NA	hsa_circ_0051845	chr19
hsa_circ_0003120	0.000432902	0.423291	2.36244	down	5.77722	4.19214	5.39525	6.22256	5.1865	3.54816	5.11938	3.84822	4.10902	4.53656	P	A	P	P	P	A	P	A	P	P	6.40004	6.27177	6.13914	P	P	P	hsa_circ_0003120	circRNA	CTTCCAAAAGAAAGAAATTCAAGCCATGAGTCAGTGCAGCCATCCCAACGTAGTGACCTA	NA	NA	NA	NA	NA	NA	NA	NA	NA	NA	NA	NA	NA	NA	hsa_circ_0003120	chr2
hsa_circ_0013925	0.00343833	2.30736	2.30736	up	9.30291	8.51489	8.08577	8.63861	8.24421	7.8299	7.93118	7.63362	6.73604	7.26999	P	P	P	P	P	P	P	P	P	P	6.67824	6.98028	7.21568	P	P	P	hsa_circ_0013925	circRNA	TCTTACCAAGGATGGCAATGGCACGGAGAACAATGTTCCAGAAGGGGGAAGTGCATAACA	NA	NA	NA	NA	NA	NA	NA	NA	NA	NA	NA	NA	NA	NA	hsa_circ_0013925	chr1
hsa_circ_0051246	0.000591227	2.76173	2.76173	up	17.3337	16.8088	17.2613	17.1074	17.1669	17.4311	16.8215	16.5366	17.0308	17.0339	P	P	P	P	P	P	P	P	P	P	15.3488	15.7088	15.7403	P	P	P	hsa_circ_0051246	circRNA	TTAATAAATTGCCTCATTCGTAACGGCCGCAAACTGACACCTCAGGGACAAAGAGATCTG	NA	NA	NA	NA	NA	NA	NA	NA	NA	NA	NA	NA	NA	NA	hsa_circ_0051246	chr19
hsa_circ_0073618	2.43327e-05	0.338235	2.95652	down	5.18169	4.90642	4.46046	4.06334	2.80671	4.88884	3.77623	4.64086	4.66808	3.77511	P	P	P	P	P	P	A	P	P	A	6.16223	5.89506	5.98815	P	P	P	hsa_circ_0073618	circRNA	GTTGTGATGCTGTACAGGGAAGACCATTTGAAGTAAAAGAAATGTTTCTGGAAGATATTT	NA	NA	NA	NA	NA	NA	NA	NA	NA	NA	NA	NA	NA	NA	hsa_circ_0073618	chr5
hsa_circ_0013602	0.00365074	0.250582	3.99071	down	2.10303	3.96792	2.63176	2.22817	1.4771	1.77105	2.82697	1.93781	3.48262	3.2225	A	A	A	A	A	A	A	A	A	A	5.26429	4.15365	4.6856	P	P	P	hsa_circ_0013602	circRNA	ATGGGAAAAGTCAATCGAACAGACTCAGATTAAGCTGGAGAAAGAGCAGCTCATGGAGAG	NA	NA	NA	NA	NA	NA	NA	NA	NA	NA	NA	NA	NA	NA	hsa_circ_0013602	chr1
hsa_circ_0042928	0.0262899	2.109	2.109	up	7.64042	7.76509	6.71629	6.77727	6.56644	7.23602	6.37077	6.89523	6.88236	6.79042	P	P	P	P	P	P	P	P	P	P	5.44115	6.25767	6.04617	P	P	P	hsa_circ_0042928	circRNA	ATGAAGAATCCCCACCACAATACCAAACATCTTACCTGCAAAGTGGTTAGCCAGCGTTTC	NA	NA	NA	NA	NA	NA	NA	NA	NA	NA	NA	NA	NA	NA	hsa_circ_0042928	chr17
hsa_circ_0009559	0.0195483	0.464219	2.15415	down	6.49698	6.599	5.86633	5.99738	6.56079	7.29499	6.83762	7.11209	7.03016	6.91537	P	P	P	P	P	P	P	P	P	P	7.46851	8.27081	7.66045	P	P	P	hsa_circ_0009559	circRNA	TATTTGTGGACATAAATAAAACCAAGCTACACTACAAGTTCAGCAGGCCCCGTTCACCCG	NA	NA	NA	NA	NA	NA	NA	NA	NA	NA	NA	NA	NA	NA	hsa_circ_0009559	chr1
hsa_circ_0056747	0.00429244	0.195838	5.10625	down	4.0937	1.72707	1.46376	2.59898	1.50355	1.6368	1.56771	1.46768	1.87074	1.58029	A	A	A	A	A	A	A	A	A	A	3.88078	4.45962	5.1726	P	P	P	hsa_circ_0056747	circRNA	ACTTTTGCAGAAGATGAGGAGTTACAAATAAGCAAGAAGAGTGCACCACAACATCAACAG	NA	NA	NA	NA	NA	NA	NA	NA	NA	NA	NA	NA	NA	NA	hsa_circ_0056747	chr2
hsa_circ_0017372	0.0433014	0.29106	3.43571	down	3.62699	3.19699	3.7557	4.35539	4.16616	4.5323	4.60092	1.30071	4.61919	4.19951	A	A	P	P	P	P	P	A	P	P	6.65768	5.05088	5.21994	P	P	P	hsa_circ_0017372	circRNA	GACACGACAGGAGTACCAGTAAGTAGCCGGGTGTCAGCAAAAATCCAGCAGCTTGTCAAT	NA	NA	NA	NA	NA	NA	NA	NA	NA	NA	NA	NA	NA	NA	hsa_circ_0017372	chr10
hsa_circ_0029168	0.0183588	0.207104	4.82849	down	3.22658	1.38052	2.9858	4.00319	1.45207	1.33735	1.38327	2.23033	1.72509	1.41428	A	A	A	P	A	A	A	A	A	A	5.46757	3.72438	4.42062	P	P	P	hsa_circ_0029168	circRNA	TCGGATGAGAGCTCAGATGATGAGTTCTTCGATGCGCACGGACTACGGAGGGTGATGGTG	NA	NA	NA	NA	NA	NA	NA	NA	NA	NA	NA	NA	NA	NA	hsa_circ_0029168	chr12
hsa_circ_0089541	0.0123084	2.0563	2.0563	up	6.34001	6.94807	6.78901	6.24936	6.45501	6.63626	6.99986	6.74572	6.9319	6.23051	P	P	P	P	P	P	P	P	P	P	5.77302	5.78076	5.24086	P	P	P	hsa_circ_0089541	circRNA	GCAGATTAAGATGGCTTCCCAGTTACGACTCTTCGATCCCCAGCTGAAAGAGAAGCCAGA	NA	NA	NA	NA	NA	NA	NA	NA	NA	NA	NA	NA	NA	NA	hsa_circ_0089541	chr9
hsa_circ_0065549	0.0122107	4.28358	4.28358	up	7.99431	6.37028	6.74989	6.4301	5.45491	8.69203	7.13014	6.51192	6.87461	8.63924	P	P	P	P	P	P	P	P	P	P	5.03209	4.70655	5.97224	P	P	P	hsa_circ_0065549	circRNA	AGTCACAGAGGCTGGGATGGCCATAGCAATGGCGCGAAATCGGCTGGTTTATATTGGCGC	NA	NA	NA	NA	NA	NA	NA	NA	NA	NA	NA	NA	NA	NA	hsa_circ_0065549	chr3
hsa_circ_0089628	9.40449e-09	0.0830246	12.0446	down	3.16909	1.87751	2.7706	1.47019	1.42865	1.88478	1.73345	1.52761	2.77517	3.05611	A	A	A	A	A	A	A	A	A	A	5.77657	6.01423	5.93755	P	P	P	hsa_circ_0089628	circRNA	ATATTTCCAATAAACACAAGGTGCCGTAATTGAGTGGTGGAAAAGGCATACCCCGAGGAG	NA	NA	NA	NA	NA	NA	NA	NA	NA	NA	NA	NA	NA	NA	hsa_circ_0089628	chr9
hsa_circ_0018444	0.0337188	0.290145	3.44655	down	1.30051	1.28612	3.211	2.82732	4.06111	3.59675	5.16547	3.31784	5.48316	1.29071	A	A	A	A	P	A	P	A	P	A	6.44303	4.37699	5.32782	P	P	P	hsa_circ_0018444	circRNA	CAACAGTGAGGTAAGTCCAGCTGTGAGCAGAGTGTTCTGTTCTTCACTTCCAGCAAGCCA	NA	NA	NA	NA	NA	NA	NA	NA	NA	NA	NA	NA	NA	NA	hsa_circ_0018444	chr10
hsa_circ_0012124	9.43898e-06	0.360849	2.77124	down	10.3435	8.38846	9.06495	9.35751	8.39352	8.75366	9.10478	8.50574	9.10959	8.73775	P	P	P	P	P	P	P	P	P	P	10.5379	10.5359	10.6353	P	P	P	hsa_circ_0012124	circRNA	GTGAAATAAACTTGGTATTTGTCTGGGTCACATCATCTTCTGTGAGGCTGTGGCCATCTA	NA	NA	NA	NA	NA	NA	NA	NA	NA	NA	NA	NA	NA	NA	hsa_circ_0012124	chr1
hsa_circ_0055310	0.00612041	3.06562	3.06562	up	11.9659	12.1032	11.7066	11.0939	11.156	11.3073	10.3663	10.5735	9.2889	11.0468	P	P	P	P	P	P	P	P	P	P	9.24238	9.40503	10.0996	P	P	P	hsa_circ_0055310	circRNA	TCCCTGTGGTATTCATAAAGTACCCGCTCCACCCAGATGTTCCGCTGGGAGCGCTCCATT	NA	NA	NA	NA	NA	NA	NA	NA	NA	NA	NA	NA	NA	NA	hsa_circ_0055310	chr2
hsa_circ_0043774	0.0102388	2.2881	2.2881	up	6.58318	6.40636	5.91288	5.96588	5.70842	5.86141	5.27568	5.95441	6.89327	5.96225	P	P	P	P	P	P	P	P	P	P	4.94793	5.23562	4.50412	P	P	P	hsa_circ_0043774	circRNA	TTCCCCGGCCAGATTCCTGTCCATGCTGGAGGAGGAGATCTATGGGGCAAACTCTCCAAT	NA	NA	NA	NA	NA	NA	NA	NA	NA	NA	NA	NA	NA	NA	hsa_circ_0043774	chr17
hsa_circ_0063078	0.00597966	0.135373	7.38699	down	3.84143	4.35249	4.56269	4.47607	1.57121	1.48219	4.57494	5.41275	4.80234	3.37924	A	P	P	P	A	A	P	P	P	A	7.94679	6.17196	6.71135	P	P	P	hsa_circ_0063078	circRNA	CATCACAATAAAGAGAACCATGTGCTACGAGTGGATTACAAAGCTGACGAGTGGCTGATG	NA	NA	NA	NA	NA	NA	NA	NA	NA	NA	NA	NA	NA	NA	hsa_circ_0063078	chr22
hsa_circ_0083658	0.00237115	2.82699	2.82699	up	6.59034	6.6923	6.10474	6.57643	5.55334	6.52174	6.64611	6.80531	6.33752	6.42238	P	P	P	P	P	P	P	P	P	P	5.29161	4.80096	4.72797	P	P	P	hsa_circ_0083658	circRNA	TGTGATTCAGGTCTCAGCTGAGTCTGCTCTGATCACCCAACAAGACCTAGCTCCCCAGCA	NA	NA	NA	NA	NA	NA	NA	NA	NA	NA	NA	NA	NA	NA	hsa_circ_0083658	chr8
hsa_circ_0063561	1.75278e-06	2.595	2.595	up	7.41252	7.16566	6.87719	7.45661	6.15077	6.93973	6.89356	6.81615	6.69848	6.85876	P	P	P	P	P	P	P	P	P	P	5.48413	5.55237	5.73083	P	P	P	hsa_circ_0063561	circRNA	TTCCCAAAGGGACTGAACCGGCCGCTGACACTCTCGGAGAAGATTGTGTATGGACACCTG	NA	NA	NA	NA	NA	NA	NA	NA	NA	NA	NA	NA	NA	NA	hsa_circ_0063561	chr22
hsa_circ_0056848	1.82331e-05	0.281268	3.55533	down	3.42777	2.79479	1.27259	2.4766	1.87137	1.48097	2.79003	1.42128	3.45715	2.24081	A	A	A	A	A	A	A	A	A	A	4.30789	4.44119	4.30244	P	P	P	hsa_circ_0056848	circRNA	GGCTCAAAATAAAGTACACACTGATTTATTTATTAACCTTGCAAGAACTCTTCAGGCACA	NA	NA	NA	NA	NA	NA	NA	NA	NA	NA	NA	NA	NA	NA	hsa_circ_0056848	chr2
hsa_circ_0013804	0.000703016	9.81856	9.81856	up	9.94633	13.7151	11.6971	12.6188	13.1794	9.53168	9.01582	10.4819	10.917	10.5958	P	P	P	P	P	P	P	P	P	P	8.18969	8.93328	8.73396	P	P	P	hsa_circ_0013804	circRNA	GCCAAACGAGCTATGTTTCCAGTGTCCTCTGGGTGTTTCCAAGAGCAACAAGAAATGAAT	NA	NA	NA	NA	NA	NA	NA	NA	NA	NA	NA	NA	NA	NA	hsa_circ_0013804	chr1
hsa_circ_0048568	0.00361281	2.30946	2.30946	up	12.403	12.3461	11.9576	11.3988	11.1541	13.2085	11.4096	11.4805	11.5204	12.7352	P	P	P	P	P	P	P	P	P	P	10.6	10.888	11.1785	P	P	P	hsa_circ_0048568	circRNA	ACTATACCCCTGGGAAGAAGGAGGACCTCTACCTGAAGCCAATCCAGAGGCTGTGATGCG	NA	NA	NA	NA	NA	NA	NA	NA	NA	NA	NA	NA	NA	NA	hsa_circ_0048568	chr19
hsa_circ_0060256	0.000331877	3.64632	3.64632	up	11.1865	9.59924	10.2773	9.73149	9.3131	9.26126	10.2992	10.0811	9.61384	9.94331	P	P	P	P	P	P	P	P	P	P	7.81899	8.19834	8.44769	P	P	P	hsa_circ_0060256	circRNA	GGAAATTCAGAAAGCATGTACCTACATCAGATCTAACCTTGATCCCAGCAATGTGGATTC	NA	NA	NA	NA	NA	NA	NA	NA	NA	NA	NA	NA	NA	NA	hsa_circ_0060256	chr20
hsa_circ_0068314	0.000774378	4.11434	4.11434	up	11.7703	9.21629	10.1676	9.33236	10.6236	10.3787	10.0536	10.2284	11.1442	10.4828	P	P	P	P	P	P	P	P	P	P	8.03876	8.47715	8.83314	P	P	P	hsa_circ_0068314	circRNA	GAACCAATACAGCCCAGCTCCAACTAGATCCAGAGTTGCGGGAACAGTGCCCTGAGCTAC	NA	NA	NA	NA	NA	NA	NA	NA	NA	NA	NA	NA	NA	NA	hsa_circ_0068314	chr3
hsa_circ_0014519	0.000668114	3.19847	3.19847	up	8.22658	5.84496	6.17524	6.4391	5.4025	6.76631	6.45034	6.19395	5.85284	5.87612	P	P	P	P	P	P	P	P	P	P	4.5565	4.90015	5.13698	P	P	P	hsa_circ_0014519	circRNA	GGGGATTCAGGCCTCAGCTGCAGCAGCCACAGCTGAGCTGCTGAAGAAACAGGAGGAGCT	NA	NA	NA	NA	NA	NA	NA	NA	NA	NA	NA	NA	NA	NA	hsa_circ_0014519	chr1
hsa_circ_0055093	0.00124974	0.49933	2.00268	down	5.81233	5.60281	6.28268	6.91571	4.1956	5.29095	5.22343	5.26201	6.92304	5.26631	P	P	P	P	P	P	P	P	P	P	7.00132	6.75621	6.93214	P	P	P	hsa_circ_0055093	circRNA	TCTATGGAAAGTCTCTGTACTCGTTCATCAAGGCACCGATGAAGACGCCATTATTAGCGT	NA	NA	NA	NA	NA	NA	NA	NA	NA	NA	NA	NA	NA	NA	hsa_circ_0055093	chr2
hsa_circ_0083029	0.0179597	0.437376	2.28636	down	4.70272	5.9589	5.76119	5.75097	4.54921	5.2984	5.32109	4.83711	5.13892	5.42363	P	P	P	P	P	P	P	P	P	P	6.92506	6.49915	6.05258	P	P	P	hsa_circ_0083029	circRNA	CACTTTGAATCAGATTATAACAATGAAATGGAAGTTGAAGGCCCTGAAGATCAAATGGTA	NA	NA	NA	NA	NA	NA	NA	NA	NA	NA	NA	NA	NA	NA	hsa_circ_0083029	chr7
hsa_circ_0091672	0.048959	0.468788	2.13316	down	3.42603	3.26222	1.92639	2.13336	2.45359	1.28381	3.94331	3.1794	3.69964	1.28268	A	A	A	A	A	A	A	A	A	A	3.79986	4.63306	3.33556	P	P	P	hsa_circ_0091672	circRNA	TTTCTCTTGACTGCAAGTGAGAACGGGAATTTCAGAAGTTGTATCCCTTGGAGAACATCA	NA	NA	NA	NA	NA	NA	NA	NA	NA	NA	NA	NA	NA	NA	hsa_circ_0091672	chrX
hsa_circ_0063083	0.0264236	0.14245	7.02002	down	7.07614	7.99056	8.89794	9.21029	7.43818	7.00588	8.25865	6.63227	8.64599	7.95494	P	P	P	P	P	P	P	P	P	P	11.855	9.86954	10.3309	P	P	P	hsa_circ_0063083	circRNA	TGAGCATCACAATAAAGAGAACCATGTGCTACGAGGCGAGCTGGAGCGGCAGCTGCTGCA	NA	NA	NA	NA	NA	NA	NA	NA	NA	NA	NA	NA	NA	NA	hsa_circ_0063083	chr22
hsa_circ_0027087	1.76585e-05	0.474802	2.10614	down	5.91988	5.87558	5.37493	5.53428	5.93065	6.74482	6.62843	6.50322	6.36923	6.27929	P	P	P	P	P	P	P	P	P	P	7.21696	7.34664	7.19727	P	P	P	hsa_circ_0027087	circRNA	TGTTATCAACTTAAAAGATGCCACCTCTAAGAGTTCACCCAATGGACCTGCCTACTGCAG	NA	NA	NA	NA	NA	NA	NA	NA	NA	NA	NA	NA	NA	NA	hsa_circ_0027087	chr12
hsa_circ_0041949	0.00411446	2.07734	2.07734	up	6.70819	6.16663	5.87131	6.06423	6.59278	6.23269	5.52315	5.36192	5.66932	6.13322	P	P	P	P	P	P	P	P	P	P	4.81613	4.90152	5.33621	P	P	P	hsa_circ_0041949	circRNA	ATATTTCACCCTTCAGGTTGGCTCTGACTGTACCACCATCCACTACAACTACATGTGTAA	NA	NA	NA	NA	NA	NA	NA	NA	NA	NA	NA	NA	NA	NA	hsa_circ_0041949	chr17
hsa_circ_0049232	0.0367027	2.10592	2.10592	up	10.2782	8.8719	9.35447	9.49715	9.58576	10.3244	9.55644	9.72372	10.3773	9.6712	P	P	P	P	P	P	P	P	P	P	8.13265	8.87086	9.01256	P	P	P	hsa_circ_0049232	circRNA	AGACCTTCAACTTGATCCCGGCTGTTGAGCTATGCCAAGACCAAGACGAGAGCCGAGGTG	NA	NA	NA	NA	NA	NA	NA	NA	NA	NA	NA	NA	NA	NA	hsa_circ_0049232	chr19
hsa_circ_0066688	1.77063e-06	0.241809	4.1355	down	1.39634	2.84982	2.49451	2.10199	1.33028	1.31277	1.3522	1.28246	1.58754	3.09555	A	A	A	A	A	A	A	A	A	A	3.99444	4.03343	4.24292	P	P	P	hsa_circ_0066688	circRNA	CGAGGCTATCATTGTACTCAGTCTGTGGAAAGACTTTTATCTATAAGCATGGTCTAAAAT	NA	NA	NA	NA	NA	NA	NA	NA	NA	NA	NA	NA	NA	NA	hsa_circ_0066688	chr3
hsa_circ_0024960	0.000338455	0.343421	2.91188	down	3.37776	4.98384	5.43206	4.46358	2.409	3.59333	3.71734	4.57657	3.99643	3.62595	A	P	P	P	A	A	A	P	P	A	6.09261	5.46946	5.73892	P	P	P	hsa_circ_0024960	circRNA	TACCGTCGCGTGACCAGTGTATCTGAAAAGGTTTAAAGTGATGAAGATCAAAGTTCTAAG	NA	NA	NA	NA	NA	NA	NA	NA	NA	NA	NA	NA	NA	NA	hsa_circ_0024960	chr12
hsa_circ_0014464	0.0333296	0.491018	2.03658	down	11.1722	11.2108	10.8119	10.9716	11.0826	10.5066	10.9519	11.0179	10.8212	10.5845	P	P	P	P	P	P	P	P	P	P	12.2181	12.0615	11.4913	P	P	P	hsa_circ_0014464	circRNA	CTGCAAACAGCCCTGTAGCCGCCCGCTCAGCTCTATCCTGGGGAGGAGTAACCTGAAATT	NA	NA	NA	NA	NA	NA	NA	NA	NA	NA	NA	NA	NA	NA	hsa_circ_0014464	chr1
hsa_circ_0092205	0.0212639	2.14246	2.14246	up	5.74806	5.7602	4.76461	4.9958	4.80874	5.00139	6.24898	5.53316	5.55731	5.65228	P	P	P	P	P	P	P	P	P	P	3.93796	4.32611	4.76469	P	P	P	hsa_circ_0092205	circRNA	TCCAGCAAAGACAGTCGGGGGGCTGATTCTGGAGAAGCCGGTGGACAAGCAGGACGCCTA	NA	NA	NA	NA	NA	NA	NA	NA	NA	NA	NA	NA	NA	NA	hsa_circ_0092205	chrY
hsa_circ_0022489	0.00215375	2.38682	2.38682	up	9.1009	9.65739	9.45615	9.01286	9.62149	8.44038	8.91763	9.22124	9.4024	8.99723	P	P	P	P	P	P	P	P	P	P	7.64203	8.15239	8.06186	P	P	P	hsa_circ_0022489	circRNA	CAATAGCCCGGTGTTGCTGGTGCTAGAGCTTCAGGGGCTTCAAAAGAACATGACTCGGTT	NA	NA	NA	NA	NA	NA	NA	NA	NA	NA	NA	NA	NA	NA	hsa_circ_0022489	chr11
hsa_circ_0049951	0.000183383	0.472143	2.118	down	5.48772	5.75357	6.286	6.27409	6.11604	4.43836	5.0145	5.37195	6.24579	5.45336	P	P	P	P	P	P	P	P	P	P	6.9899	6.67051	6.82444	P	P	P	hsa_circ_0049951	circRNA	TATCTGGCTCATGGACAAGGCCCTGCTCTGCAGCGCAGAGCAAAGCTCAGAAGAAGAAGC	NA	NA	NA	NA	NA	NA	NA	NA	NA	NA	NA	NA	NA	NA	hsa_circ_0049951	chr19
hsa_circ_0016389	0.000174714	2.15213	2.15213	up	7.12205	6.03914	5.41511	5.79356	6.66174	6.91453	6.7366	6.7243	6.26521	6.49721	P	P	P	P	P	P	P	P	P	P	5.3687	5.37317	5.43791	P	P	P	hsa_circ_0016389	circRNA	TGCCAAGCCCGTAACAGTAACGAGTAGCCAGAGTACTCCTGCCAAAGCCCCCAGGGTAAA	NA	NA	NA	NA	NA	NA	NA	NA	NA	NA	NA	NA	NA	NA	hsa_circ_0016389	chr1
hsa_circ_0061845	0.00492123	2.38655	2.38655	up	6.76631	5.92243	6.71056	5.93447	6.56318	6.69068	5.48801	5.31322	6.18021	6.23768	P	P	P	P	P	P	P	P	P	P	4.95997	4.64516	5.32651	P	P	P	hsa_circ_0061845	circRNA	TGAGTGTCAGTGATGATGACAGCCTCTTCATCTATGACTGCAGTGCTGCAGAAAAGAAGT	NA	NA	NA	NA	NA	NA	NA	NA	NA	NA	NA	NA	NA	NA	hsa_circ_0061845	chr21
hsa_circ_0013734	0.00950871	2.24089	2.24089	up	10.8806	12.6714	10.8832	11.4464	11.967	11.1775	11.4229	11.3235	10.9657	11.7421	P	P	P	P	P	P	P	P	P	P	10.2712	10.761	10.0553	P	P	P	hsa_circ_0013734	circRNA	AGGAGAGGAGATGATGAAACATGCTTGGGATAACTATAGGACATATGGGTGGGGACATAA	NA	NA	NA	NA	NA	NA	NA	NA	NA	NA	NA	NA	NA	NA	hsa_circ_0013734	chr1
hsa_circ_0042731	0.0267727	0.449126	2.22655	down	4.76993	3.68477	3.54645	3.0025	2.37867	2.99084	3.13441	3.15171	3.72943	3.82824	P	A	P	A	A	A	A	A	A	A	4.15068	5.19173	4.62026	P	P	P	hsa_circ_0042731	circRNA	CACTTCGAGCATTTATGGATGTCAATGGAGTAACCCTCCACTGAGTGAAGAAATGTTGCC	NA	NA	NA	NA	NA	NA	NA	NA	NA	NA	NA	NA	NA	NA	hsa_circ_0042731	chr17
hsa_circ_0091817	3.28996e-06	0.164175	6.09108	down	6.21208	5.00958	4.5015	4.68854	4.50744	5.32813	5.3729	5.13932	6.20623	5.78797	P	P	P	P	P	P	P	P	P	P	7.6746	8.13719	8.1698	P	P	P	hsa_circ_0091817	circRNA	TTGTCCTTGAGTAATAAAAACGTATGTTGCAATAAAGACCTGGTGGAAGAGGAGGCTGAG	NA	NA	NA	NA	NA	NA	NA	NA	NA	NA	NA	NA	NA	NA	hsa_circ_0091817	chrX
hsa_circ_0006403	0.0318952	0.425369	2.3509	down	3.03891	1.41021	1.3498	5.16557	2.56934	3.1005	1.89626	1.4354	4.20597	4.40817	A	A	A	P	A	A	A	A	P	P	3.95396	4.28393	5.41151	P	P	P	hsa_circ_0006403	circRNA	GCTAATGAGATGATTGAGGCAGCCAAGAAAACAGAGTTTACAGTGAAGAATGCTCAGGTC	NA	NA	NA	NA	NA	NA	NA	NA	NA	NA	NA	NA	NA	NA	hsa_circ_0006403	chr16
hsa_circ_0049466	0.0234178	2.13378	2.13378	up	7.74114	8.00045	7.69871	7.32138	7.38429	7.65375	7.37769	7.86026	7.6866	7.73568	P	P	P	P	P	P	P	P	P	P	6.12867	6.79541	6.69375	P	P	P	hsa_circ_0049466	circRNA	GGAAGCTCAGGCACGGCTGCCTGTCCTAATGGCAGCTTCCACTGCACCAACACTGGCTAT	NA	NA	NA	NA	NA	NA	NA	NA	NA	NA	NA	NA	NA	NA	hsa_circ_0049466	chr19
hsa_circ_0075911	0.0126041	2.1144	2.1144	up	7.51684	6.65673	6.76963	6.06336	7.01669	6.70671	6.11911	6.14936	5.80176	7.47166	P	P	P	P	P	P	P	P	P	P	5.47843	5.36592	6.03723	P	P	P	hsa_circ_0075911	circRNA	TAATAATATAATAAATGGCACTGCCACAGCCAACATGCCTGAAGTCCGCCTTCGAGGAGA	NA	NA	NA	NA	NA	NA	NA	NA	NA	NA	NA	NA	NA	NA	hsa_circ_0075911	chr6
hsa_circ_0078627	0.00803517	0.412257	2.42567	down	6.55713	7.06373	6.12229	6.92401	5.39205	5.25123	6.66566	5.90653	6.60562	5.58684	P	P	P	P	P	P	P	P	P	P	8.00521	7.55878	7.14068	P	P	P	hsa_circ_0078627	circRNA	AAGAGAAACTTTATGTGCCTGTAAAAGAATACCCAGATTGAACTGAGGCGAACTCCGCCG	NA	NA	NA	NA	NA	NA	NA	NA	NA	NA	NA	NA	NA	NA	hsa_circ_0078627	chr6
hsa_circ_0029833	0.00613104	0.467812	2.13761	down	5.79001	6.97702	6.41055	7.19808	6.23662	4.42466	4.98956	5.1989	4.90182	5.69653	P	P	P	P	P	P	P	P	P	P	6.91061	7.55494	6.84695	P	P	P	hsa_circ_0029833	circRNA	AAGCCATATTCAGCCCATGTTCCAGGAATGGATGGAGGTGCTTTAACTGATACAAGTCTC	NA	NA	NA	NA	NA	NA	NA	NA	NA	NA	NA	NA	NA	NA	hsa_circ_0029833	chr13
hsa_circ_0027092	0.000648373	0.306743	3.26006	down	5.00616	3.59803	3.7065	2.5993	1.5701	3.61709	1.31281	3.95463	4.60255	4.66469	P	A	P	A	A	A	A	A	P	P	5.16758	5.71853	5.76645	P	P	P	hsa_circ_0027092	circRNA	GTCTAATTTTGATCGTTTCTCTGAGGATTCCAAGCATAAAAGAACGGACAGATCAATTTT	NA	NA	NA	NA	NA	NA	NA	NA	NA	NA	NA	NA	NA	NA	hsa_circ_0027092	chr12
hsa_circ_0059339	0.00570407	2.13385	2.13385	up	4.97439	4.66997	4.63597	4.14592	4.74396	5.4743	4.48337	5.10544	4.9006	5.91256	P	P	P	P	P	P	P	P	P	P	3.56731	4.18438	3.86968	P	P	P	hsa_circ_0059339	circRNA	ACAAATTTGAGCAGGATTTTCTCACAGGGTGGATGAGGAGGCTCGGGCCCTTCCACCCAC	NA	NA	NA	NA	NA	NA	NA	NA	NA	NA	NA	NA	NA	NA	hsa_circ_0059339	chr20
hsa_circ_0006387	0.000802586	0.456863	2.18884	down	5.49164	4.89557	5.83835	5.86611	5.27053	4.44583	5.19156	5.22289	5.52281	4.68201	P	P	P	P	P	P	P	P	P	P	6.51688	6.61427	6.14246	P	P	P	hsa_circ_0006387	circRNA	CAAATACGAGAACAAATTGGAGCTCTGGCAGATCAGCATATCATTCATGTGGCATGTGGC	NA	NA	NA	NA	NA	NA	NA	NA	NA	NA	NA	NA	NA	NA	hsa_circ_0006387	chr4
hsa_circ_0089307	0.016461	2.12315	2.12315	up	5.56098	5.6885	5.19535	5.90656	5.62982	4.80626	4.8848	4.99731	5.29195	4.46386	P	P	P	P	P	P	P	P	P	P	3.84189	4.1199	4.59554	P	P	P	hsa_circ_0089307	circRNA	TTTGGTACAACTGTGACCATGAAAGACACCAGGTTGACAGCACTGGAAACTGAAGTACCA	NA	NA	NA	NA	NA	NA	NA	NA	NA	NA	NA	NA	NA	NA	hsa_circ_0089307	chr9
hsa_circ_0052339	0.00571067	2.0407	2.0407	up	16.6956	15.9755	16.0638	15.9303	16.1961	17.2377	15.4538	15.3602	15.8755	16.8281	P	P	P	P	P	P	P	P	P	P	14.9103	15.3729	15.4114	P	P	P	hsa_circ_0052339	circRNA	AGACGACAGGCTGTGGATGTGTCCCCCCTGCGCCGTGTGAACCAGCTCTTCCTGTCTGTA	NA	NA	NA	NA	NA	NA	NA	NA	NA	NA	NA	NA	NA	NA	hsa_circ_0052339	chr19
hsa_circ_0061994	0.0018028	2.27122	2.27122	up	9.4886	7.78955	8.4296	8.16156	8.31723	8.8322	7.99801	7.4719	8.52143	8.39967	P	P	P	P	P	P	P	P	P	P	7.09602	7.08123	7.55421	P	P	P	hsa_circ_0061994	circRNA	GCCGTTCCCAGTGCAGAGGCCAAGACCGTTTTGCCCAAGAAGGAGAAAATGAAGCTGAGG	NA	NA	NA	NA	NA	NA	NA	NA	NA	NA	NA	NA	NA	NA	hsa_circ_0061994	chr21
hsa_circ_0070236	0.00196523	2.25477	2.25477	up	9.33429	10.5888	9.17873	8.90886	9.18245	8.50107	8.54176	8.44454	9.16419	8.93115	P	P	P	P	P	P	P	P	P	P	7.74681	8.20689	8.15132	P	P	P	hsa_circ_0070236	circRNA	CAAAGAACAGGCTCTTAAAGACTCTGACCAAGTAGCACAGAGTGATGGGGAGGAGAGCCC	NA	NA	NA	NA	NA	NA	NA	NA	NA	NA	NA	NA	NA	NA	hsa_circ_0070236	chr4
hsa_circ_0084256	0.000111397	2.41571	2.41571	up	9.55863	10.1604	9.96165	9.76788	9.10598	8.82878	8.68535	8.87545	8.98261	9.31205	P	P	P	P	P	P	P	P	P	P	8.33309	7.96866	8.0821	P	P	P	hsa_circ_0084256	circRNA	GATCTCTTAAGAACTTGCTTATTTTTGAAAATCTGATCGACCTGAAGCGCCGCTATAATT	NA	NA	NA	NA	NA	NA	NA	NA	NA	NA	NA	NA	NA	NA	hsa_circ_0084256	chr8
hsa_circ_0045256	0.00068556	0.234958	4.25607	down	4.22852	3.30902	4.31715	3.07987	1.66213	2.77735	2.60313	1.42583	3.50944	3.76634	A	A	P	A	A	A	A	A	A	A	5.05068	5.13204	5.91946	P	P	P	hsa_circ_0045256	circRNA	CAGGTTTGGAAATTTCCAAATAAATCCTTTTGTCTATTGTGGCACCGGATGCCCACCACC	NA	NA	NA	NA	NA	NA	NA	NA	NA	NA	NA	NA	NA	NA	hsa_circ_0045256	chr17
hsa_circ_0024226	0.00131448	0.222962	4.48506	down	4.50875	4.53514	5.05813	4.61929	4.60544	3.52402	3.42536	2.04827	4.34181	4.35091	P	P	P	P	P	A	A	A	P	P	6.24971	6.95776	5.96154	P	P	P	hsa_circ_0024226	circRNA	ACCCCTGCAAACTTGGATTCAGGTATTGGACTTGTTGAAATACTTAGTGATAGATAACAA	NA	NA	NA	NA	NA	NA	NA	NA	NA	NA	NA	NA	NA	NA	hsa_circ_0024226	chr11
hsa_circ_0009269	0.00677396	2.83168	2.83168	up	5.82766	5.19092	4.81649	5.29465	3.64234	6.08994	5.70817	7.11068	5.46855	4.77051	P	P	P	P	P	P	P	P	P	P	3.68151	4.3359	4.34401	P	P	P	hsa_circ_0009269	circRNA	CTCAACATGGGCTCAGCAGCTCCACGGAGCAGAGCACCTCATCCAGACTCATCCGGAAGC	NA	NA	NA	NA	NA	NA	NA	NA	NA	NA	NA	NA	NA	NA	hsa_circ_0009269	chr1
hsa_circ_0038526	0.00204891	0.371502	2.69177	down	5.52666	7.66866	8.18841	7.63339	7.68889	5.11547	5.9151	5.7854	6.72677	6.47869	P	P	P	P	P	P	P	P	P	P	8.45786	8.78377	7.96881	P	P	P	hsa_circ_0038526	circRNA	TCTTCTGGGAATGTTACTTAAGAAAGATAACCAGGACACGAGGTGGCTACGGTGTCAATG	NA	NA	NA	NA	NA	NA	NA	NA	NA	NA	NA	NA	NA	NA	hsa_circ_0038526	chr16
hsa_circ_0035625	0.00145604	2.00443	2.00443	up	14.3203	14.2214	14.7745	13.7607	13.1109	13.8473	14.0036	13.8983	14.6178	14.0248	P	P	P	P	P	P	P	P	P	P	12.9177	13.3559	13.0535	P	P	P	hsa_circ_0035625	circRNA	CTCACAGAAGGTTGCTACAAGATCACCACGGTTTTCAGCCATGCTCAGACAGTGGTTCTT	NA	NA	NA	NA	NA	NA	NA	NA	NA	NA	NA	NA	NA	NA	hsa_circ_0035625	chr15
hsa_circ_0051205	0.0334596	0.462387	2.16269	down	4.96124	5.1477	4.26922	4.23097	4.78343	5.50181	6.59577	6.29497	5.46998	5.60817	P	P	P	P	P	P	P	P	P	P	6.78143	5.87001	6.91627	P	P	P	hsa_circ_0051205	circRNA	TAAAACTTTGTATATCAACGAGTATGCCTTGATGTCGCGGTGCTGGGAGCTAAATCCCCA	NA	NA	NA	NA	NA	NA	NA	NA	NA	NA	NA	NA	NA	NA	hsa_circ_0051205	chr19
hsa_circ_0011796	0.0453987	0.394823	2.53278	down	4.11287	6.16325	6.24165	6.16365	5.44499	4.80395	4.93691	5.21619	5.57598	5.12107	A	P	P	P	P	P	P	P	P	P	7.51514	6.44491	6.28642	P	P	P	hsa_circ_0011796	circRNA	CCAGCAGACGGAGTTGACAATGGAACTGGAGGAGAAACAGGATGTGTTTCGTTCTCTACA	NA	NA	NA	NA	NA	NA	NA	NA	NA	NA	NA	NA	NA	NA	hsa_circ_0011796	chr1
hsa_circ_0018381	0.00974208	0.336914	2.96811	down	4.01441	4.37738	5.08662	5.27946	4.53885	3.54394	3.27661	4.20692	3.34647	3.77506	A	P	P	P	P	A	A	A	A	A	5.19514	6.12367	6.10389	P	P	P	hsa_circ_0018381	circRNA	TATGCATTGATTGTAGAAATAAGAAGAAGCAACTGTACAAACCATGTATCTGCTGTGCGT	NA	NA	NA	NA	NA	NA	NA	NA	NA	NA	NA	NA	NA	NA	hsa_circ_0018381	chr10
hsa_circ_0028385	0.00136486	0.419258	2.38517	down	4.58726	5.13929	5.55051	5.01244	5.20351	3.70077	3.5727	3.22906	4.58932	4.10085	P	P	P	P	P	A	A	A	P	P	6.21138	5.85525	5.5686	P	P	P	hsa_circ_0028385	circRNA	TCAGAAAAAGGTTAAAAGGCTTGGAACAAGTTACTAAGGCTACTATGCTTGGTCACCTTC	NA	NA	NA	NA	NA	NA	NA	NA	NA	NA	NA	NA	NA	NA	hsa_circ_0028385	chr12
hsa_circ_0036500	4.28772e-05	0.21528	4.6451	down	3.3647	4.10884	5.82643	5.82673	4.31406	5.04222	6.40011	4.96419	6.64014	4.41136	A	A	P	P	P	P	P	P	P	P	7.26689	7.704	7.89188	P	P	P	hsa_circ_0036500	circRNA	TGAAATAAAACACAAGTATCTCTGGTCAGAGCCTCAGCACCGTAAGACCTACAGTACGGA	NA	NA	NA	NA	NA	NA	NA	NA	NA	NA	NA	NA	NA	NA	hsa_circ_0036500	chr15
hsa_circ_0074042	0.00411685	0.404582	2.47168	down	1.35405	3.17683	5.71126	6.00923	4.2283	5.14324	5.50561	5.39804	4.92637	3.95298	A	A	P	P	P	P	P	P	P	P	6.57402	6.0773	6.15991	P	P	P	hsa_circ_0074042	circRNA	GTGCGACTAGGAAGTGCTGGACTCCCTGGTCAGCAATGTCAACATTGAGCTGCTCAATGC	NA	NA	NA	NA	NA	NA	NA	NA	NA	NA	NA	NA	NA	NA	hsa_circ_0074042	chr5
hsa_circ_0025445	0.0380526	0.1206	8.29184	down	4.22282	3.39113	2.22566	4.03595	2.10239	1.55143	4.43582	3.6422	4.22025	2.35971	A	A	A	P	A	A	P	A	P	A	7.36133	4.81302	6.56145	P	P	P	hsa_circ_0025445	circRNA	AATCAATCTACAAACCAGGGCAGACAGGTCCCAAAGTCTTCATCCAATGAGGAGGTAATG	NA	NA	NA	NA	NA	NA	NA	NA	NA	NA	NA	NA	NA	NA	hsa_circ_0025445	chr12
hsa_circ_0035626	0.000355588	2.14278	2.14278	up	12.8336	13.1417	13.461	12.6636	12.009	12.4735	12.751	12.5669	12.8741	12.5756	P	P	P	P	P	P	P	P	P	P	11.5017	11.8904	11.6311	P	P	P	hsa_circ_0035626	circRNA	CTCACAGAAGTTGGCTAGAGATTTACTACATCCGTCCTTGGAAGAGGAAAAGAAAAAACA	NA	NA	NA	NA	NA	NA	NA	NA	NA	NA	NA	NA	NA	NA	hsa_circ_0035626	chr15
hsa_circ_0021189	0.0115137	2.12739	2.12739	up	8.11321	7.5087	7.79792	6.76801	6.48141	8.61651	6.71307	7.32765	8.78004	8.60641	P	P	P	P	P	P	P	P	P	P	6.7169	6.64313	7.0077	P	P	P	hsa_circ_0021189	circRNA	CATGTCTTAGGCAATGACATTTAACCAAGTAATCCAGACGGGGCCAGATGAAGAAGGTAG	NA	NA	NA	NA	NA	NA	NA	NA	NA	NA	NA	NA	NA	NA	hsa_circ_0021189	chr11
hsa_circ_0046255	0.000669139	2.30928	2.30928	up	11.6798	10.3873	10.8603	10.6426	10.9149	10.3281	10.6172	10.1896	10.4397	10.9147	P	P	P	P	P	P	P	P	P	P	9.27291	9.70629	9.64414	P	P	P	hsa_circ_0046255	circRNA	GGATGATGACAGTGTGTCTGACTATGACGGCAAACTGAGCAACTTCAAAACAGCAGCCGA	NA	NA	NA	NA	NA	NA	NA	NA	NA	NA	NA	NA	NA	NA	hsa_circ_0046255	chr17
hsa_circ_0015310	0.00542153	6.05193	6.05193	up	12.9233	9.75979	10.1034	10.9824	10.7782	12.5075	8.91558	10.2211	8.32094	12.855	P	P	P	P	P	P	P	P	P	P	8.58944	8.89047	9.14216	P	P	P	hsa_circ_0015310	circRNA	ATTGGCACACAGTTTCGAGGTAGGAGTCGACTCCTGTGAGGTATGGTGCTGGGTGCGGAT	NA	NA	NA	NA	NA	NA	NA	NA	NA	NA	NA	NA	NA	NA	hsa_circ_0015310	chr1
hsa_circ_0092091	1.82981e-05	0.137666	7.26394	down	4.85296	3.50229	3.72064	3.25779	1.59805	2.93875	3.66495	1.33702	5.05159	1.29273	P	A	P	A	A	A	A	A	P	A	6.19772	6.3877	6.83511	P	P	P	hsa_circ_0092091	circRNA	TTTTTCCTGATTAAATGTTGGGGAAATGCCACTTTTGCAGAGCTGCAGACGGACATCAAT	NA	NA	NA	NA	NA	NA	NA	NA	NA	NA	NA	NA	NA	NA	hsa_circ_0092091	chrX
hsa_circ_0051229	0.000204033	2.41073	2.41073	up	12.7368	11.9088	11.931	12.2592	11.7777	12.2769	11.9892	11.7823	11.8546	11.4105	P	P	P	P	P	P	P	P	P	P	10.5512	10.9541	10.7632	P	P	P	hsa_circ_0051229	circRNA	AATAAACTGCATCTCTGCGCCTGGCTCTCTACCAGGCCGGATCTCCTTCTACATGACCAA	NA	NA	NA	NA	NA	NA	NA	NA	NA	NA	NA	NA	NA	NA	hsa_circ_0051229	chr19
hsa_circ_0071307	0.0170461	0.479519	2.08542	down	1.27649	2.53941	5.73122	6.0971	4.25415	6.30383	6.55646	7.83631	6.17125	5.00857	A	A	P	P	P	P	P	P	P	P	6.6663	7.0661	7.4438	P	P	P	hsa_circ_0071307	circRNA	TTTTCTGAGAAACAGGACATACCTTTCGTAGAGGTTCACTCCAGACTTTACCTCCTCCTG	NA	NA	NA	NA	NA	NA	NA	NA	NA	NA	NA	NA	NA	NA	hsa_circ_0071307	chr4
hsa_circ_0033858	0.00131554	0.100383	9.96185	down	5.54564	5.49101	5.11121	5.04912	4.86052	10.7055	7.85453	8.5095	7.26766	5.69088	P	P	P	P	P	P	P	P	P	P	10.9738	12.2251	10.1682	P	P	P	hsa_circ_0033858	circRNA	CTGGACCCGACTGGAGCTGGATCCGTCACCCCCCGGGGAAGGGACTGGAGCGAATCAGGT	NA	NA	NA	NA	NA	NA	NA	NA	NA	NA	NA	NA	NA	NA	hsa_circ_0033858	chr14
hsa_circ_0018152	0.00968345	0.318658	3.13816	down	10.9287	9.27989	11.633	11.6581	9.26765	9.2679	11.3318	9.55679	10.5499	9.37959	P	P	P	P	P	P	P	P	P	P	12.8915	11.6963	11.9185	P	P	P	hsa_circ_0018152	circRNA	TGGAGATGAGACATTTTTACAGGAAGGAATGCCTACTTCTGCACGATGTGATGATTTAGA	NA	NA	NA	NA	NA	NA	NA	NA	NA	NA	NA	NA	NA	NA	hsa_circ_0018152	chr10
hsa_circ_0020996	0.00455184	0.257959	3.87658	down	6.42438	1.26399	4.62607	5.6651	3.25827	1.36051	3.66772	1.29074	1.35727	4.24538	P	A	P	P	P	A	A	A	A	P	6.6994	5.28788	6.70309	P	P	P	hsa_circ_0020996	circRNA	GATATCACTAATAAAGTCTGTCTGCACTGCGGACTTTGCCTACGTAGCTCGTGATAAGCT	NA	NA	NA	NA	NA	NA	NA	NA	NA	NA	NA	NA	NA	NA	hsa_circ_0020996	chr11
hsa_circ_0071908	5.52962e-06	0.196832	5.08048	down	2.08209	2.10834	2.19671	4.89264	1.35758	1.87682	2.85886	2.7109	2.07998	1.75635	A	A	A	P	A	A	A	A	A	A	5.29594	4.87792	5.2754	P	P	P	hsa_circ_0071908	circRNA	ACAGGATGACAAGTATATGAGCAACGTGGATTCATGGTGTAAAGCTTGCGGTGAGGTAGA	NA	NA	NA	NA	NA	NA	NA	NA	NA	NA	NA	NA	NA	NA	hsa_circ_0071908	chr5
hsa_circ_0040010	0.0266133	2.14192	2.14192	up	5.54806	4.88794	4.80459	4.74141	4.83192	5.95539	4.58242	5.33653	6.13836	5.88385	P	P	P	P	P	P	P	P	P	P	3.87551	4.0894	4.72752	P	P	P	hsa_circ_0040010	circRNA	CTTTCCCCACGAATGGGTGAATTTAAGGTCCATCGAGTACGTTTCTTTAATTATGTTCCA	NA	NA	NA	NA	NA	NA	NA	NA	NA	NA	NA	NA	NA	NA	hsa_circ_0040010	chr16
hsa_circ_0005148	0.01493	0.375237	2.66498	down	5.7308	6.31084	5.66166	6.33808	4.83091	5.58178	5.43188	5.62583	5.81437	5.53888	P	P	P	P	P	P	P	P	P	P	7.6282	6.89526	6.79955	P	P	P	hsa_circ_0005148	circRNA	TGACTCGAAGAACCTAAAGGCAGACCCAGAAGAGCTTTTTACAAAACTAGAGAAAATTGG	NA	NA	NA	NA	NA	NA	NA	NA	NA	NA	NA	NA	NA	NA	hsa_circ_0005148	chr13
hsa_circ_0012917	0.000874338	0.270178	3.70126	down	7.25452	5.7939	6.0095	5.75876	5.38496	6.6724	6.08146	6.06167	6.24744	6.70394	P	P	P	P	P	P	P	P	P	P	7.92474	7.94706	8.57811	P	P	P	hsa_circ_0012917	circRNA	ACAACTGGGGAACTGTCAAAGACGAATTAACACCGATTATTGACCGACCTATTCGAGGTC	NA	NA	NA	NA	NA	NA	NA	NA	NA	NA	NA	NA	NA	NA	hsa_circ_0012917	chr1
hsa_circ_0018148	0.0188932	0.10586	9.44642	down	2.38485	1.94324	1.47039	2.2459	1.38816	2.18721	1.65409	1.81932	1.4573	1.56059	A	A	A	A	A	A	A	A	A	A	5.60827	3.99254	5.23577	P	P	P	hsa_circ_0018148	circRNA	GGTTCATGTTGTGGAGAATCCAGATGAAAATAGATGTTTAAAAGCAAATGCCAAATCATG	NA	NA	NA	NA	NA	NA	NA	NA	NA	NA	NA	NA	NA	NA	hsa_circ_0018148	chr10
hsa_circ_0014450	0.00111903	2.62429	2.62429	up	10.1683	7.47542	7.85208	8.39379	7.83359	8.00562	8.28101	7.74822	8.45495	8.40941	P	P	P	P	P	P	P	P	P	P	6.97624	6.94664	7.34046	P	P	P	hsa_circ_0014450	circRNA	ACACTCTCAGACTGGTGAGTGACACACGGAGAGTGTCTGACATCCAGTGGTTTCGGGAGG	NA	NA	NA	NA	NA	NA	NA	NA	NA	NA	NA	NA	NA	NA	hsa_circ_0014450	chr1
hsa_circ_0043878	0.0328514	6.61188	6.61188	up	5.95125	10.2292	10.7886	7.38055	9.58902	6.60099	6.49791	6.66176	6.22615	5.74391	P	P	P	P	P	P	P	P	P	P	5.68915	6.25693	6.14749	P	P	P	hsa_circ_0043878	circRNA	TAAAGCAGAGTGGCAGAGCCCCAGTTGTCCCAAGCCAGCCAGTCGATGGGACTGCCACTC	NA	NA	NA	NA	NA	NA	NA	NA	NA	NA	NA	NA	NA	NA	hsa_circ_0043878	chr17
hsa_circ_0063430	0.00438522	0.238718	4.18905	down	4.01943	2.69094	2.21748	2.68656	2.06235	4.1084	3.88519	2.79608	3.52223	3.55177	A	A	A	A	A	A	A	A	A	A	5.02167	4.95306	5.96278	P	P	P	hsa_circ_0063430	circRNA	TTAAACGAAAATCATTGTTAATTGCTGAGGCATGAAGCCTGCACAGCTGACCACAGTTGG	NA	NA	NA	NA	NA	NA	NA	NA	NA	NA	NA	NA	NA	NA	hsa_circ_0063430	chr22
hsa_circ_0013164	0.00296635	0.418858	2.38744	down	1.24207	1.47519	2.2207	1.28103	1.25638	1.32298	4.98542	1.30758	1.2823	4.24527	A	A	A	A	A	A	P	A	A	P	3.83969	4.60815	3.73861	P	P	P	hsa_circ_0013164	circRNA	GATAGCAGAGCTGAATCATGAGATTGTTAGAAACGGATAGTAAGTCTTTAAGATCTGTAA	NA	NA	NA	NA	NA	NA	NA	NA	NA	NA	NA	NA	NA	NA	hsa_circ_0013164	chr1
hsa_circ_0049435	0.0018233	2.05208	2.05208	up	5.37195	6.15753	4.35138	4.56402	5.22836	6.10925	5.0198	5.31713	4.6632	4.57197	P	P	P	P	P	P	P	P	P	P	4.02012	4.32408	4.32213	P	P	P	hsa_circ_0049435	circRNA	TGTGTCCAAGGATGTGGAGCTGGCCGAGCACCTCAACGCCAGCCTGGCTTTCTTCCTCAG	NA	NA	NA	NA	NA	NA	NA	NA	NA	NA	NA	NA	NA	NA	hsa_circ_0049435	chr19
hsa_circ_0015107	0.00430456	2.75657	2.75657	up	9.02301	7.71934	7.13198	7.07907	7.2214	8.39119	8.95289	8.29278	8.1812	7.33137	P	P	P	P	P	P	P	P	P	P	6.17468	6.77876	6.8759	P	P	P	hsa_circ_0015107	circRNA	ATTACACTGGTGACAGCTGGAGTATCAGCCTTGGAAGTATATACGCCAAAAGAAATCTTC	NA	NA	NA	NA	NA	NA	NA	NA	NA	NA	NA	NA	NA	NA	hsa_circ_0015107	chr1
hsa_circ_0060110	4.9773e-06	0.403296	2.47957	down	8.22651	7.93915	7.32819	7.64774	8.54576	8.33313	8.2664	8.09656	7.31824	7.42213	P	P	P	P	P	P	P	P	P	P	9.28759	9.29213	9.27394	P	P	P	hsa_circ_0060110	circRNA	CCCCATTAAACATGCTGATTTTTGGAGTAGGAACCTAAGGAGATGCTGACTCTAAGTGAG	NA	NA	NA	NA	NA	NA	NA	NA	NA	NA	NA	NA	NA	NA	hsa_circ_0060110	chr20
hsa_circ_0008697	0.00202395	0.240296	4.16153	down	1.32776	1.31578	2.00941	3.35432	3.88744	1.27659	1.45005	1.30254	1.29387	1.26958	A	A	A	A	P	A	A	A	A	A	3.82906	4.85332	3.90495	P	P	P	hsa_circ_0008697	circRNA	ATCTTCAACCACAAAGGCTTCCAGCATAGAGAACAAGCAGGACTGGATAAAGCATATCCG	NA	NA	NA	NA	NA	NA	NA	NA	NA	NA	NA	NA	NA	NA	hsa_circ_0008697	chr5
hsa_circ_0060479	0.000578431	2.37603	2.37603	up	6.94088	5.37816	5.48438	5.36242	4.94983	6.05648	5.54123	5.58744	5.71193	6.0358	P	P	P	P	P	P	P	P	P	P	4.41837	4.81842	4.40395	P	P	P	hsa_circ_0060479	circRNA	ATCCGCCCAGGGACCTTGGTAGCTAATGTCCGAAGAAAGTGACTCTCTGAGAACCAGCCC	NA	NA	NA	NA	NA	NA	NA	NA	NA	NA	NA	NA	NA	NA	hsa_circ_0060479	chr20
hsa_circ_0058580	1.86665e-05	0.277732	3.60059	down	3.74145	4.01669	3.83486	4.25514	3.18626	2.85322	1.84927	3.33009	4.0525	3.42507	A	A	P	P	P	A	A	A	P	A	5.61064	5.14919	5.5091	P	P	P	hsa_circ_0058580	circRNA	TTACGTTACTTCAGATGGAGCACAATTTTGATATTGCTAGTGGAAGTTACTGCCGCGCCA	NA	NA	NA	NA	NA	NA	NA	NA	NA	NA	NA	NA	NA	NA	hsa_circ_0058580	chr2
hsa_circ_0087462	0.000836524	2.07414	2.07414	up	6.84751	6.80785	6.58615	6.43803	6.49233	7.5346	7.12857	7.62483	7.52888	6.81682	P	P	P	P	P	P	P	P	P	P	5.77267	5.9678	6.20335	P	P	P	hsa_circ_0087462	circRNA	TGTAGATCAACCCTCCAAGCCACAAAACTGTGGTGAATGGAAAAGAATGTATAAACTTCG	NA	NA	NA	NA	NA	NA	NA	NA	NA	NA	NA	NA	NA	NA	hsa_circ_0087462	chr9
hsa_circ_0011818	0.0128386	0.20145	4.96402	down	1.54327	1.51387	3.12701	1.79802	1.33002	1.46552	1.43421	1.46127	1.37222	1.34956	A	A	A	A	A	A	A	A	A	A	4.7084	3.45514	3.73358	P	P	P	hsa_circ_0011818	circRNA	CAGAACAAAAGGCTCTCAGAAAAAGAGAAGAAACAAATATCTGAGCAATTGAATGCCCTA	NA	NA	NA	NA	NA	NA	NA	NA	NA	NA	NA	NA	NA	NA	hsa_circ_0011818	chr1
hsa_circ_0021082	0.013807	0.365653	2.73483	down	11.6071	11.3607	10.8519	11.297	12.0362	11.6571	11.2084	11.7315	11.5598	11.6071	P	P	P	P	P	P	P	P	P	P	13.0853	13.2575	12.471	P	P	P	hsa_circ_0021082	circRNA	AGAGAGTCTCTATCCGCCCCCGCAACTTCAAGAGGCCGACTCACTCGCCAGTGTGCAGCT	NA	NA	NA	NA	NA	NA	NA	NA	NA	NA	NA	NA	NA	NA	hsa_circ_0021082	chr11
hsa_circ_0089930	0.00390901	0.40165	2.48973	down	4.0146	4.22968	3.60929	4.08379	3.36035	1.28964	4.86626	4.06094	4.14127	4.04462	A	P	P	P	P	A	P	A	P	P	4.99674	5.71299	5.03291	P	P	P	hsa_circ_0089930	circRNA	GAAAATGGTTTGGCTGTGATAGGAGTATTTTTAAAGTGCATCCACTCTGGGAGAGCGTGG	NA	NA	NA	NA	NA	NA	NA	NA	NA	NA	NA	NA	NA	NA	hsa_circ_0089930	chrX
hsa_circ_0055319	0.0142594	2.529	2.529	up	10.9046	10.8959	10.4987	10.0593	9.77863	9.71925	8.82856	8.78828	7.64343	9.7267	P	P	P	P	P	P	P	P	P	P	8.41844	8.434	8.96127	P	P	P	hsa_circ_0055319	circRNA	GCTCCACCCACTACTCTCTGCAGGTGAGGACACCTTTGTGCATATCTGGAAGCTGAGCAG	NA	NA	NA	NA	NA	NA	NA	NA	NA	NA	NA	NA	NA	NA	hsa_circ_0055319	chr2
hsa_circ_0074299	0.000160719	2.98517	2.98517	up	7.03887	6.87702	6.94099	6.05032	6.3833	6.3145	5.07962	5.28629	5.59288	6.73604	P	P	P	P	P	P	P	P	P	P	4.68109	4.64086	5.03142	P	P	P	hsa_circ_0074299	circRNA	ATGCCTCAACCACGGAATCGAGGAGGAGGTGGCGAAACTCCTGAAACTGAAGGCACAGCT	NA	NA	NA	NA	NA	NA	NA	NA	NA	NA	NA	NA	NA	NA	hsa_circ_0074299	chr5
hsa_circ_0072154	0.00349032	2.24425	2.24425	up	7.57885	9.18916	8.57954	7.74441	7.6351	7.50942	7.27438	7.45651	6.5335	7.26321	P	P	P	P	P	P	P	P	P	P	6.43042	6.85723	6.77114	P	P	P	hsa_circ_0072154	circRNA	GTGAGTTCAGCTTGCATTGAAAGGCTCTAGTTACAGTGGACTTCTTGAACGACATCATAT	NA	NA	NA	NA	NA	NA	NA	NA	NA	NA	NA	NA	NA	NA	hsa_circ_0072154	chr5
hsa_circ_0071397	0.0159449	0.462043	2.1643	down	2.39164	2.05836	5.91885	6.88077	5.25029	4.04068	2.44387	1.66228	4.88658	4.17023	A	A	P	P	P	A	A	A	P	P	6.60013	5.81725	5.33603	P	P	P	hsa_circ_0071397	circRNA	AAAGATTTTGCATTCAACATTCAGGCTATCAGGTCATCCTGCGCACAGTCGGTGTTAGTG	NA	NA	NA	NA	NA	NA	NA	NA	NA	NA	NA	NA	NA	NA	hsa_circ_0071397	chr4
hsa_circ_0071922	1.27616e-05	0.23769	4.20716	down	2.42507	3.44542	2.32031	3.3152	2.65246	3.67099	3.8528	4.20603	2.65904	3.42623	A	A	A	A	A	A	A	A	A	A	5.32208	5.14922	5.67199	P	P	P	hsa_circ_0071922	circRNA	GACCTCTGTTGTACCTGTAATAAATATATAGAAAAAGCAAACACATACACCAATGCGGAT	NA	NA	NA	NA	NA	NA	NA	NA	NA	NA	NA	NA	NA	NA	hsa_circ_0071922	chr5
hsa_circ_0010983	0.0220649	0.138556	7.21732	down	9.59935	9.49939	10.3599	11.2842	9.47746	9.0511	10.5317	9.32365	9.83107	9.23877	P	P	P	P	P	P	P	P	P	P	13.7025	11.9619	12.2096	P	P	P	hsa_circ_0010983	circRNA	AAATGATGTCCTGTTCCATTGGCATGGAGAGAGCGGCTCTCGTGGCTGGGGAGTTGGATG	NA	NA	NA	NA	NA	NA	NA	NA	NA	NA	NA	NA	NA	NA	hsa_circ_0010983	chr1
hsa_circ_0034767	0.00100534	0.366767	2.72652	down	6.26546	7.08142	8.62266	8.24525	8.85638	6.30803	5.61294	6.11592	6.49418	6.83511	P	P	P	P	P	P	P	P	P	P	8.50718	9.20177	8.96411	P	P	P	hsa_circ_0034767	circRNA	AGCACTTGATACATCACAGACTCATACAAATGTGAGGCCTTGGCCAACCTTTATGAGGAC	NA	NA	NA	NA	NA	NA	NA	NA	NA	NA	NA	NA	NA	NA	hsa_circ_0034767	chr15
hsa_circ_0086201	0.000253248	8.30902	8.30902	up	5.49744	4.5703	4.77289	3.55249	4.85169	7.17233	6.20829	6.84502	8.07928	5.99098	P	P	P	P	P	P	P	P	P	P	3.55326	2.9218	3.28016	P	A	P	hsa_circ_0086201	circRNA	TTAGATGCCGGTATGAAACAACTTCAAGTGATGATTCCAGCTCAGATGAAAGCTCTTCTT	NA	NA	NA	NA	NA	NA	NA	NA	NA	NA	NA	NA	NA	NA	hsa_circ_0086201	chr9
hsa_circ_0041662	0.0322655	2.03412	2.03412	up	5.66612	5.58427	5.17681	5.03353	4.45793	5.23526	5.41442	5.94038	5.25973	4.68058	P	P	P	P	P	P	P	P	P	P	3.81058	4.22372	4.67756	P	P	P	hsa_circ_0041662	circRNA	ATAAATTTGGGGATCAAATAACTCCCCACCTGGTGAACCTGAACGAAGACCCTCTGATGT	NA	NA	NA	NA	NA	NA	NA	NA	NA	NA	NA	NA	NA	NA	hsa_circ_0041662	chr17
hsa_circ_0009531	0.00799608	2.03551	2.03551	up	6.60269	6.26164	6.53335	6.90738	6.35854	6.41782	6.2269	5.96617	6.26151	6.40068	P	P	P	P	P	P	P	P	P	P	5.06945	5.54777	5.50225	P	P	P	hsa_circ_0009531	circRNA	ACCAGTTCTGGAGTCCAACTCCCCAGATTAAACCTGAATATTTAGCCTTGAGGTCTGTTG	NA	NA	NA	NA	NA	NA	NA	NA	NA	NA	NA	NA	NA	NA	hsa_circ_0009531	chr1
hsa_circ_0090853	0.00750496	21.0208	21.0208	up	8.66647	4.42316	8.38467	8.65133	11.7377	4.85678	7.02423	5.19912	4.62721	7.62262	P	P	P	P	P	P	P	P	P	P	4.83293	4.20216	4.60908	P	P	P	hsa_circ_0090853	circRNA	TCTGCAAAGAGGACTGATGTGGAAGCTTTTCAACAGGAACTGGCTCTGCTTAAGATAGAG	NA	NA	NA	NA	NA	NA	NA	NA	NA	NA	NA	NA	NA	NA	hsa_circ_0090853	chrX
hsa_circ_0089320	0.000903994	0.389709	2.56602	down	8.842	7.80106	9.24537	8.95161	9.11283	8.823	8.4301	8.36912	8.43909	8.77946	P	P	P	P	P	P	P	P	P	P	10.2092	9.75792	10.2574	P	P	P	hsa_circ_0089320	circRNA	AATTGTCCTTATTAAACCAGTTTCCCGAGAAGGATGTCTGACTTCCAGTACTTGGCTGTG	NA	NA	NA	NA	NA	NA	NA	NA	NA	NA	NA	NA	NA	NA	hsa_circ_0089320	chr9
hsa_circ_0067392	7.25874e-05	2.69178	2.69178	up	12.1917	11.3488	12.1856	10.8141	11.3693	12.2681	11.6259	11.22	12.6792	12.0283	P	P	P	P	P	P	P	P	P	P	10.2327	10.4989	10.5894	P	P	P	hsa_circ_0067392	circRNA	CAGTCAACTGCCAAGCATGTAGAAAGCCGGAACAGTGAAAAGGAAGAAGACGATAATGAA	NA	NA	NA	NA	NA	NA	NA	NA	NA	NA	NA	NA	NA	NA	hsa_circ_0067392	chr3
hsa_circ_0048225	0.000891466	2.31348	2.31348	up	10.4585	8.42722	9.18794	8.88872	8.85445	10.1391	9.55528	9.36734	10.1525	9.11349	P	P	P	P	P	P	P	P	P	P	8.12343	8.34593	8.52689	P	P	P	hsa_circ_0048225	circRNA	TGGACATCTACATCCCAGGTCTACGACCAGATGCCGGAGCCGCGCTACGTGGTCTCCATG	NA	NA	NA	NA	NA	NA	NA	NA	NA	NA	NA	NA	NA	NA	hsa_circ_0048225	chr19
hsa_circ_0071711	0.04734	2.58153	2.58153	up	9.61508	8.38571	9.1965	8.41406	8.14373	9.12031	9.32723	9.80711	8.18782	8.37784	P	P	P	P	P	P	P	P	P	P	6.85949	7.51217	8.16986	P	P	P	hsa_circ_0071711	circRNA	TCTACCTGTACCAGCGGTGCAGATCGAGGCGGAGAAGAAGCCGACGAGTGCCCTGGATGA	NA	NA	NA	NA	NA	NA	NA	NA	NA	NA	NA	NA	NA	NA	hsa_circ_0071711	chr5
hsa_circ_0003294	0.0156634	0.471396	2.12136	down	7.49746	5.95539	6.58976	6.02432	4.07475	3.68183	5.59013	1.27598	2.24791	3.60765	P	P	P	P	P	A	P	A	A	A	7.24019	6.16994	6.58335	P	P	P	hsa_circ_0003294	circRNA	CAATGACAAGTCATTTGGAGAATTGGTACATAAGCCATTACTGGTGGATCTCACTGTTGA	NA	NA	NA	NA	NA	NA	NA	NA	NA	NA	NA	NA	NA	NA	hsa_circ_0003294	chr2
hsa_circ_0058488	0.0134935	0.421551	2.37219	down	6.1623	6.09717	6.80289	6.47094	4.2462	1.43066	4.8983	3.07567	5.57308	3.75964	P	P	P	P	P	A	P	A	P	A	6.61657	7.28617	6.21395	P	P	P	hsa_circ_0058488	circRNA	GACTCATCAGGCAACTCCAATGAAATAGACATCGTGCATCATGTAGACACTGAGGCCAAT	NA	NA	NA	NA	NA	NA	NA	NA	NA	NA	NA	NA	NA	NA	hsa_circ_0058488	chr2
hsa_circ_0034622	9.6042e-07	3.14733	3.14733	up	7.92636	7.42444	8.27389	7.00588	7.06702	7.48635	7.6439	7.63692	8.26854	7.52694	P	P	P	P	P	P	P	P	P	P	6.04517	6.01924	6.0291	P	P	P	hsa_circ_0034622	circRNA	CACGAAGGAGTTACACAACAGCCAATGCGGAGTCTGACAATGAGCGGGACTCTGACAAAG	NA	NA	NA	NA	NA	NA	NA	NA	NA	NA	NA	NA	NA	NA	hsa_circ_0034622	chr15
hsa_circ_0051255	0.0251746	2.07054	2.07054	up	13.4767	12.8435	12.7321	11.8331	11.6507	12.4509	13.4819	12.841	12.8585	12.4295	P	P	P	P	P	P	P	P	P	P	11.2015	11.8722	11.9659	P	P	P	hsa_circ_0051255	circRNA	AGCTTGTGCTCTTTGGGTGACGTCCCCTATGTTGCTGGTGGCTCTGGCTGTCTTTTTCGG	NA	NA	NA	NA	NA	NA	NA	NA	NA	NA	NA	NA	NA	NA	hsa_circ_0051255	chr19
hsa_circ_0005340	0.000549251	2.83217	2.83217	up	7.66769	6.30514	5.75653	6.30161	5.84677	6.10903	5.25563	5.60949	5.02375	5.3748	P	P	P	P	P	P	P	P	P	P	4.63655	4.39193	4.83769	P	P	P	hsa_circ_0005340	circRNA	TGAAGGAGCAATATTTTCAGGTTGCCCGATGTTATCGAGATGAAGGTTCAAGACCAGACA	NA	NA	NA	NA	NA	NA	NA	NA	NA	NA	NA	NA	NA	NA	hsa_circ_0005340	chr1
hsa_circ_0034161	0.000326875	2.22294	2.22294	up	6.1404	6.50325	5.86348	5.6833	5.22613	6.41007	6.04071	6.71023	6.26186	5.97293	P	P	P	P	P	P	P	P	P	P	4.77045	5.18284	4.96876	P	P	P	hsa_circ_0034161	circRNA	ACACAGAAAGGTTAAAAATCTGTAAGAGCCTGATTTTAGAATTCACCAGCTCCTCAGAAG	NA	NA	NA	NA	NA	NA	NA	NA	NA	NA	NA	NA	NA	NA	hsa_circ_0034161	chr15
hsa_circ_0088612	0.00641965	0.27923	3.58127	down	1.29751	4.1085	4.6361	5.07851	2.32952	4.99788	2.79754	1.34552	2.70714	3.45989	A	A	P	P	A	P	A	A	A	A	6.36064	5.20057	5.08795	P	P	P	hsa_circ_0088612	circRNA	TTTGTTTTAACCTCTTTCGTTGCACAGACAGCAGATGGTGTGGATGCTGACCTCTGGAAA	NA	NA	NA	NA	NA	NA	NA	NA	NA	NA	NA	NA	NA	NA	hsa_circ_0088612	chr9
hsa_circ_0062552	0.000719818	0.446088	2.24171	down	4.25879	4.90195	5.64997	5.77936	6.26151	4.49537	4.30785	4.05031	3.68939	4.49623	A	P	P	P	P	P	P	A	A	P	5.94179	6.17029	6.41408	P	P	P	hsa_circ_0062552	circRNA	GGATAAGCAGATTTCTCCAAGTGGTTGCAGATGACATGATTTCCCAAAGTGTTAGAGCTG	NA	NA	NA	NA	NA	NA	NA	NA	NA	NA	NA	NA	NA	NA	hsa_circ_0062552	chr22
hsa_circ_0036497	2.18171e-06	0.163342	6.12211	down	5.78966	5.54567	7.71096	8.06556	6.85882	5.63462	7.67847	6.15473	6.80742	6.01057	P	P	P	P	P	P	P	P	P	P	9.30291	9.55889	9.66892	P	P	P	hsa_circ_0036497	circRNA	AACTCTTGGGGTCCCCAGTGGGGAATGAACGGGGTGCCTGCGGCAGTTGCTGGACTTTCT	NA	NA	NA	NA	NA	NA	NA	NA	NA	NA	NA	NA	NA	NA	hsa_circ_0036497	chr15
hsa_circ_0001838	0.0319083	0.375724	2.66153	down	1.86109	4.35273	4.1716	3.85946	3.12957	1.60428	2.03846	3.03956	2.17936	1.78953	A	P	P	P	P	A	A	A	A	A	5.09259	4.60567	3.6279	P	P	P	hsa_circ_0001838	circRNA	CTGAGAAATTGTAGAAAGATAGCATGAAGAATTATCAAGGCATGAAGCAGCATGGCATTT	NA	NA	NA	NA	NA	NA	NA	NA	NA	NA	NA	NA	NA	NA	hsa_circ_0001838	chr9
hsa_circ_0048911	0.00298869	2.16617	2.16617	up	5.74562	5.06323	4.76472	4.34354	3.57211	5.84338	5.68649	5.76719	5.53886	4.93987	P	P	P	P	P	P	P	P	P	P	4.16129	3.96994	4.3247	P	P	P	hsa_circ_0048911	circRNA	ATGTTCAGATGGAGCAAGTGGTCCTAGTGGGAAGGACAAGGACCTGGTGTTGGGCCTGAG	NA	NA	NA	NA	NA	NA	NA	NA	NA	NA	NA	NA	NA	NA	hsa_circ_0048911	chr19
hsa_circ_0082846	0.0225095	0.239293	4.17898	down	1.53069	1.47069	2.59136	1.90381	2.80072	1.52552	1.45098	1.52036	3.0064	1.37333	A	A	A	A	P	A	A	A	A	A	3.48783	3.63281	4.82839	P	P	P	hsa_circ_0082846	circRNA	CCTGACTTCTAGTATGTTTAGTTCCAATCGTCAGAAAATTTTGGAAAGAACGGAAATCTT	NA	NA	NA	NA	NA	NA	NA	NA	NA	NA	NA	NA	NA	NA	hsa_circ_0082846	chr7
hsa_circ_0034353	0.0038402	2.12148	2.12148	up	8.25102	7.37941	6.87562	7.13442	8.5188	7.86861	6.8587	7.83098	6.63705	6.54606	P	P	P	P	P	P	P	P	P	P	6.28173	6.35208	6.70635	P	P	P	hsa_circ_0034353	circRNA	TTGTGGATGTGGAGGAGCCTTCATCGCAGGGGTGCCTGTGCAGCCTGTCCTCATCCGCTA	NA	NA	NA	NA	NA	NA	NA	NA	NA	NA	NA	NA	NA	NA	hsa_circ_0034353	chr15
hsa_circ_0019210	0.00876377	17.0324	17.0324	up	10.846	11.4652	6.90663	9.2069	8.77255	5.44791	5.12441	5.6063	6.60592	5.98027	P	P	P	P	P	P	P	P	P	P	5.14896	4.96899	5.34735	P	P	P	hsa_circ_0019210	circRNA	ATCCCCCAGAGCCATGCTGTCATGAGAAAGTGGCTTCTTCTCAATGACCCGGAAGATACC	NA	NA	NA	NA	NA	NA	NA	NA	NA	NA	NA	NA	NA	NA	hsa_circ_0019210	chr10
hsa_circ_0065973	0.00411304	3.2798	3.2798	up	13.9145	13.2833	13.7404	13.547	13.6872	14.0564	13.2464	13.3259	12.4038	14.6362	P	P	P	P	P	P	P	P	P	P	11.4975	11.9475	12.3575	P	P	P	hsa_circ_0065973	circRNA	AACCTGAGGCAGGAGTGCAGACATGGCCAAGTCCAAGAACCACACCACACACAACCAGTC	NA	NA	NA	NA	NA	NA	NA	NA	NA	NA	NA	NA	NA	NA	hsa_circ_0065973	chr3
hsa_circ_0018581	2.42261e-05	0.22921	4.36281	down	3.9168	3.61071	2.93076	2.08883	1.54205	2.92315	1.88186	2.95292	3.98106	3.18205	A	A	A	A	A	A	A	A	P	A	5.16457	5.52583	4.93595	P	P	P	hsa_circ_0018581	circRNA	GACTCAGAAAACGGCAATAACTGTGGAGTTGAACGCATGAGGAATGGGATTGATATCCTG	NA	NA	NA	NA	NA	NA	NA	NA	NA	NA	NA	NA	NA	NA	hsa_circ_0018581	chr10
hsa_circ_0056702	0.000703669	0.38965	2.56641	down	3.32407	3.3671	2.46148	2.45696	2.00198	1.5254	1.27693	1.26519	3.33415	2.91169	A	A	A	A	A	A	A	A	A	A	3.74407	4.29164	3.77756	P	P	P	hsa_circ_0056702	circRNA	AGCACTTATCACCTTTGAAAAAGAAGAAGGGGATCATGGAAGCTGATAAAGATGACACAC	NA	NA	NA	NA	NA	NA	NA	NA	NA	NA	NA	NA	NA	NA	hsa_circ_0056702	chr2
hsa_circ_0056256	0.000441798	2.01235	2.01235	up	9.55917	8.83118	9.05	9.91533	8.948	8.73541	7.96423	8.54326	8.72245	9.32392	P	P	P	P	P	P	P	P	P	P	8.06826	8.12337	7.9343	P	P	P	hsa_circ_0056256	circRNA	AGATCAGCGAGCCATGATGATCCAAACACCTTCGAAATTCTACATTCACGCAGGAAGGAA	NA	NA	NA	NA	NA	NA	NA	NA	NA	NA	NA	NA	NA	NA	hsa_circ_0056256	chr2
hsa_circ_0073832	2.5751e-05	0.336716	2.96986	down	1.45882	2.46278	2.06768	1.37651	1.30811	1.40106	1.40245	3.62588	1.34924	2.34399	A	A	A	A	A	A	A	A	A	A	3.82933	3.55764	3.60005	P	P	P	hsa_circ_0073832	circRNA	CCAAAGCTATTTAGGACTTAAATACTATTTATTCTTATCTTCATGGAATGGAAATATTAT	NA	NA	NA	NA	NA	NA	NA	NA	NA	NA	NA	NA	NA	NA	hsa_circ_0073832	chr5
hsa_circ_0002403	0.00312568	0.42244	2.3672	down	1.95954	2.95279	5.18952	6.08585	5.26593	1.70535	4.24553	1.4978	2.67186	2.79046	A	A	P	P	P	A	A	A	A	A	5.44143	5.36621	5.70784	P	P	P	hsa_circ_0002403	circRNA	ACGACTAGAGCTTATATCAAAGGTGGGTGGATCCTTAGGAAAGCCTGGAAGATTTACAAT	NA	NA	NA	NA	NA	NA	NA	NA	NA	NA	NA	NA	NA	NA	hsa_circ_0002403	chr18
hsa_circ_0073110	0.0184014	2.24249	2.24249	up	5.58309	5.92967	4.92035	5.02975	4.04131	6.03889	5.34325	5.70698	5.76116	5.2243	P	P	P	P	P	P	P	P	P	P	4.59276	4.38612	3.76796	P	P	P	hsa_circ_0073110	circRNA	TTGTCTGTTGGTACAGACCACTTTATGGAGCTTTCAGGCACCGGGCATGCTCAGTGGCGC	NA	NA	NA	NA	NA	NA	NA	NA	NA	NA	NA	NA	NA	NA	hsa_circ_0073110	chr5
hsa_circ_0009604	0.00106625	0.252765	3.95624	down	10.033	8.01525	9.00327	9.41808	8.90377	9.29593	8.57091	8.10114	8.96045	9.14492	P	P	P	P	P	P	P	P	P	P	11.166	10.54	11.3105	P	P	P	hsa_circ_0009604	circRNA	CAAAATAAAAAGCCTCAGTGACCCATGAGAATACTAAGTTTGGTGCGAACGCCATTCTGG	NA	NA	NA	NA	NA	NA	NA	NA	NA	NA	NA	NA	NA	NA	hsa_circ_0009604	chr1
hsa_circ_0025519	0.00170741	0.326431	3.06344	down	9.46898	8.78629	10.091	10.9435	8.89379	8.29479	9.26765	6.79898	8.26749	9.24096	P	P	P	P	P	P	P	P	P	P	11.3362	10.4403	11.0554	P	P	P	hsa_circ_0025519	circRNA	AACTGTGTGTGTTCTGGCTGAGTGGATAAAGCAACATTTATGGTTGGCAGCTATGGACCT	NA	NA	NA	NA	NA	NA	NA	NA	NA	NA	NA	NA	NA	NA	hsa_circ_0025519	chr12
hsa_circ_0028670	1.30314e-06	0.150049	6.66448	down	4.89686	3.11554	3.7151	4.32856	1.67587	4.34824	4.18037	4.01425	4.1747	3.8143	P	A	P	P	A	P	P	A	P	A	6.93939	6.50325	6.7784	P	P	P	hsa_circ_0028670	circRNA	CACTTGGCATCACTTGTATTGAATTGGGTTGCATCATAAATACAAAGGACTGAAGTTATA	NA	NA	NA	NA	NA	NA	NA	NA	NA	NA	NA	NA	NA	NA	hsa_circ_0028670	chr12
hsa_circ_0029743	0.00747696	0.456456	2.19079	down	4.98399	4.71153	4.09287	3.45152	2.29752	1.35401	2.46008	3.89121	3.43474	3.90093	P	P	P	A	A	A	A	A	A	A	4.95532	4.45421	5.27368	P	P	P	hsa_circ_0029743	circRNA	CAGAAAGTAAATATTATCCAGTTCGGCACAGTACAAGTATCAAGTACTCACACCCGGGAG	NA	NA	NA	NA	NA	NA	NA	NA	NA	NA	NA	NA	NA	NA	hsa_circ_0029743	chr13
hsa_circ_0030894	0.000840548	0.487077	2.05306	down	7.75869	6.32142	7.30348	7.57996	6.43063	5.76267	5.97823	6.03501	6.09969	5.57378	P	P	P	P	P	P	P	P	P	P	7.60051	7.60799	7.94238	P	P	P	hsa_circ_0030894	circRNA	TTTGAAACTGTTGGAATTTCTCTGGCAAATCAACAGGAACCTGAAGGGCCGAGAAGTCCT	NA	NA	NA	NA	NA	NA	NA	NA	NA	NA	NA	NA	NA	NA	hsa_circ_0030894	chr13
hsa_circ_0068458	0.000206197	0.37219	2.6868	down	5.2521	5.05515	5.1789	4.35964	4.96951	5.62792	5.16121	5.51472	5.33513	5.93894	P	P	P	P	P	P	P	P	P	P	6.43437	6.88142	6.80313	P	P	P	hsa_circ_0068458	circRNA	GGAGAGTGTTTGATATGTTAAACAGAAGATACCTTTAGCAACTGGAATGAGATTGTTGAT	NA	NA	NA	NA	NA	NA	NA	NA	NA	NA	NA	NA	NA	NA	hsa_circ_0068458	chr3
hsa_circ_0061840	0.00720894	2.35326	2.35326	up	6.45231	5.82385	6.55573	5.75503	6.35097	6.30705	5.37539	5.39121	6.15092	6.00785	P	P	P	P	P	P	P	P	P	P	4.49686	4.74689	5.1794	P	P	P	hsa_circ_0061840	circRNA	ATGCTGGAAGTGATGATGACAGCCTCTTCATCTATGACTGCAGTGCTGCAGAAAAGAAGT	NA	NA	NA	NA	NA	NA	NA	NA	NA	NA	NA	NA	NA	NA	hsa_circ_0061840	chr21
hsa_circ_0006709	0.0338917	2.61721	2.61721	up	8.15232	8.3625	7.16242	7.85783	8.23873	6.1712	7.58952	6.90026	7.53515	6.66202	P	P	P	P	P	P	P	P	P	P	5.74071	6.83114	5.8465	P	P	P	hsa_circ_0006709	circRNA	ATTAAGCACTATCCTGTGGTATTGTGGAAATTCCCAGAGGACTTTGGAGACCAGGAAATA	NA	NA	NA	NA	NA	NA	NA	NA	NA	NA	NA	NA	NA	NA	hsa_circ_0006709	chr1
hsa_circ_0016790	0.00609947	2.05166	2.05166	up	6.56804	5.58829	5.30147	5.21767	5.61509	5.75799	5.03101	5.22897	5.11176	5.31573	P	P	P	P	P	P	P	P	P	P	4.31889	4.31935	4.82877	P	P	P	hsa_circ_0016790	circRNA	AATGAAAGTATCTGAAGACCTGATTTTGTGTCAGTTGACGGTCCCAAACTTTTCAAACCA	NA	NA	NA	NA	NA	NA	NA	NA	NA	NA	NA	NA	NA	NA	hsa_circ_0016790	chr1
hsa_circ_0004348	2.49436e-07	0.191999	5.20835	down	6.15229	6.27929	6.5157	6.35658	5.45703	5.53543	5.25929	4.91078	6.60465	6.16964	P	P	P	P	P	P	P	P	P	P	8.29826	8.61222	8.27555	P	P	P	hsa_circ_0004348	circRNA	GAATTAAAAACATGCAGTTCAGTAACACACCTGAATGGCAAACATCAGCAGATCTCAGGC	NA	NA	NA	NA	NA	NA	NA	NA	NA	NA	NA	NA	NA	NA	hsa_circ_0004348	chr2
hsa_circ_0062490	0.0240712	0.260347	3.84103	down	18.0515	14.3586	11.2412	11.0498	11.7398	13.034	13.1636	14.1019	12.6681	16.7074	P	P	P	P	P	P	P	P	P	P	15.717	18.4718	16.6144	P	P	P	hsa_circ_0062490	circRNA	CCATGGCCTGGACCCCTCTCTGGCTCACTCTCCTCACTCTTTGCATAGCTGGGGTGTCTC	NA	NA	NA	NA	NA	NA	NA	NA	NA	NA	NA	NA	NA	NA	hsa_circ_0062490	chr22
hsa_circ_0034198	0.00527218	2.20854	2.20854	up	7.55826	8.49778	9.03638	7.39342	8.28401	7.83946	6.77761	7.78536	6.82849	6.8695	P	P	P	P	P	P	P	P	P	P	6.59479	6.56013	6.99427	P	P	P	hsa_circ_0034198	circRNA	CGCTTCCTGGTTGCATGCTGCCATTAGTCACCAGGTTGACCCGGAATTCCTTGGTTTAGG	NA	NA	NA	NA	NA	NA	NA	NA	NA	NA	NA	NA	NA	NA	hsa_circ_0034198	chr15
hsa_circ_0079841	0.00112455	2.0103	2.0103	up	7.00797	8.10017	8.10653	7.37823	7.66791	7.05613	7.55331	7.97378	7.58709	7.40731	P	P	P	P	P	P	P	P	P	P	6.85427	6.54555	6.43932	P	P	P	hsa_circ_0079841	circRNA	AATTATTTGGTGTACCCGTGTAATGTGGACACCACCTCTCCGTGAAAGCTTCTCATATCC	NA	NA	NA	NA	NA	NA	NA	NA	NA	NA	NA	NA	NA	NA	hsa_circ_0079841	chr7
hsa_circ_0067936	5.80464e-05	2.03629	2.03629	up	7.15177	6.6398	6.62667	6.51447	7.11839	6.91083	6.44108	7.37324	7.64142	6.7178	P	P	P	P	P	P	P	P	P	P	5.81722	5.89702	6.08833	P	P	P	hsa_circ_0067936	circRNA	ACCCATTGAGTTATTTTGGAAAAACAAATTCGCATACCACGTTCTCTGTCTGTAAAAGCT	NA	NA	NA	NA	NA	NA	NA	NA	NA	NA	NA	NA	NA	NA	hsa_circ_0067936	chr3
hsa_circ_0059976	0.00612856	2.10234	2.10234	up	8.23405	6.70781	6.88818	7.10584	6.36804	7.21428	6.35076	7.08407	6.72757	8.49519	P	P	P	P	P	P	P	P	P	P	5.95056	6.35998	6.34082	P	P	P	hsa_circ_0059976	circRNA	TTTTATGCCATCACACTGACCTTCAACGTTGGGCAGTCCTGAGAAACATCTTTGTCCTCA	NA	NA	NA	NA	NA	NA	NA	NA	NA	NA	NA	NA	NA	NA	hsa_circ_0059976	chr20
hsa_circ_0090001	0.00301159	0.49667	2.01341	down	5.8232	6.89338	6.72413	7.21914	6.50519	5.70689	6.19124	6.1323	6.09494	6.38384	P	P	P	P	P	P	P	P	P	P	7.7255	7.16684	7.40238	P	P	P	hsa_circ_0090001	circRNA	CAAGTCTGCGGCTTACGTATCATTTTCACTCTCGATGAGGTGGCCTTCATACAGAATCTT	NA	NA	NA	NA	NA	NA	NA	NA	NA	NA	NA	NA	NA	NA	hsa_circ_0090001	chrX
hsa_circ_0028328	0.000418012	2.66338	2.66338	up	6.26993	5.06266	5.50642	5.148	4.74838	5.23278	4.30038	4.72785	5.51606	4.97655	P	P	P	P	P	P	P	P	P	P	3.52327	4.00193	3.92785	P	P	P	hsa_circ_0028328	circRNA	CAGTTAAAAGTTATCTTTTGACCCGATATGCTGAATCTCTAGGTCAGTATGCTGCTGCGT	NA	NA	NA	NA	NA	NA	NA	NA	NA	NA	NA	NA	NA	NA	hsa_circ_0028328	chr12
hsa_circ_0034160	0.000254203	0.352813	2.83437	down	4.6832	4.3762	4.2199	3.43506	1.80641	4.53166	4.05113	3.44103	4.57875	4.2746	P	P	P	A	A	P	A	A	P	P	5.31553	5.8173	5.67481	P	P	P	hsa_circ_0034160	circRNA	ATAGCCAAAAATGGCCCAGACACAGAAAGAGAGTTACAGTGGAGGTAAAAGGAGTGGCTT	NA	NA	NA	NA	NA	NA	NA	NA	NA	NA	NA	NA	NA	NA	hsa_circ_0034160	chr15
hsa_circ_0002193	0.000752603	0.344638	2.90159	down	6.02149	3.6242	6.21374	6.88246	4.42271	3.17254	6.13394	4.13109	3.59587	4.74349	P	A	P	P	P	A	P	A	A	P	7.02109	7.08674	6.72133	P	P	P	hsa_circ_0002193	circRNA	AAAGATCCTTCCAAAAGATTTTGGGGTAAGTGCGTTCCTAGCAACAGGGGGTGATGTTAC	NA	NA	NA	NA	NA	NA	NA	NA	NA	NA	NA	NA	NA	NA	hsa_circ_0002193	chr2
hsa_circ_0054296	0.00919866	2.61993	2.61993	up	5.23065	4.70392	4.70748	4.71076	4.90921	5.04907	4.54949	4.38383	5.44603	5.32809	P	P	P	P	P	P	P	P	P	P	3.24813	3.94312	3.36269	P	P	P	hsa_circ_0054296	circRNA	CCTATTCTTGTTCTGGAGAGTCTTGGCTTCTGGGAGGAAGTCAGAGGGATTATCTCAGGA	NA	NA	NA	NA	NA	NA	NA	NA	NA	NA	NA	NA	NA	NA	hsa_circ_0054296	chr2
hsa_circ_0086731	0.000652622	2.67473	2.67473	up	9.8552	10.0422	9.85311	9.7769	10.034	10.2839	9.8004	10.1719	9.93488	9.64247	P	P	P	P	P	P	P	P	P	P	8.36531	8.48311	8.7243	P	P	P	hsa_circ_0086731	circRNA	ATGAGGGAACTGGCAACAGCTGAACAGATGCGTCTCGCTCAAGTGATCTTTGATAAGAAT	NA	NA	NA	NA	NA	NA	NA	NA	NA	NA	NA	NA	NA	NA	hsa_circ_0086731	chr9
hsa_circ_0068321	6.83192e-05	2.20117	2.20117	up	7.57973	7.16474	7.10601	6.58968	6.87925	7.0584	7.5575	7.30348	8.33907	7.69179	P	P	P	P	P	P	P	P	P	P	6.40902	6.16849	6.2163	P	P	P	hsa_circ_0068321	circRNA	ATAAAGACTTTTATCCCCAAGGCGTTTTGCTGCTGACATCATCTCCGTTTTGGCCATGAC	NA	NA	NA	NA	NA	NA	NA	NA	NA	NA	NA	NA	NA	NA	hsa_circ_0068321	chr3
hsa_circ_0049656	0.0030548	2.89124	2.89124	up	12.8509	12.1367	12.2208	12.0425	12.8736	12.8581	12.3471	12.263	13.043	12.9157	P	P	P	P	P	P	P	P	P	P	10.6643	11.2395	11.2308	P	P	P	hsa_circ_0049656	circRNA	AATAAAGCCTGCTACCTGGCAGTACCCCTGAAGACTGTGAGGACCCCGCACAGCCAAGAT	NA	NA	NA	NA	NA	NA	NA	NA	NA	NA	NA	NA	NA	NA	hsa_circ_0049656	chr19
hsa_circ_0057230	0.00695918	0.231591	4.31796	down	4.44545	3.24783	4.34713	5.01321	3.20081	1.2644	4.37997	1.28259	4.11303	3.37073	P	A	P	P	P	A	P	A	P	A	6.65696	5.17118	5.72092	P	P	P	hsa_circ_0057230	circRNA	CAAGAGAAAGAAAGTGAGAAGTGTAAGGCTAGAGGATTTACCGTGATTGTGGATGGCAGA	NA	NA	NA	NA	NA	NA	NA	NA	NA	NA	NA	NA	NA	NA	hsa_circ_0057230	chr2
hsa_circ_0063285	0.00945331	2.11746	2.11746	up	4.97501	4.50777	4.53174	4.37263	4.80274	5.11291	4.41576	4.65901	4.33348	4.89116	P	P	P	P	P	P	P	P	P	P	3.87181	3.289	3.58475	P	A	P	hsa_circ_0063285	circRNA	TGCGTCCTGGTCAACCCCAGGAACTCACAGAGTGGATTCCGACAGAGGGGGAAGACGGTG	NA	NA	NA	NA	NA	NA	NA	NA	NA	NA	NA	NA	NA	NA	hsa_circ_0063285	chr22
hsa_circ_0000521	0.0384147	2.61013	2.61013	up	6.37307	6.47821	6.11749	5.5989	6.40527	6.12342	5.05737	5.14765	4.76085	6.7534	P	P	P	P	P	P	P	P	P	P	4.79701	3.84796	5.01335	P	P	P	hsa_circ_0000521	circRNA	AAAGTTTCTTACGGCATAGAGCCAGAGGCCAAGAAGAGTAAGACGGCCGCAAAGAAAAAT	NA	NA	NA	NA	NA	NA	NA	NA	NA	NA	NA	NA	NA	NA	hsa_circ_0000521	chr14
hsa_circ_0047379	8.57641e-05	0.468875	2.13276	down	2.22208	2.4881	2.10382	2.22371	1.39643	3.51013	2.62439	2.39603	2.58391	3.17415	A	A	A	A	A	A	A	A	A	A	3.57624	3.71923	3.71309	P	P	P	hsa_circ_0047379	circRNA	TCTCTCAAGATTCAGTAGGGAACAGATTAAATTCTATCGCATGAGACATCATTACAAATC	NA	NA	NA	NA	NA	NA	NA	NA	NA	NA	NA	NA	NA	NA	hsa_circ_0047379	chr18
hsa_circ_0057022	0.0001192	0.225926	4.42623	down	4.69156	5.71637	4.24079	4.40911	2.74714	4.75614	4.66349	5.1626	5.0923	5.87101	P	P	P	P	A	P	P	P	P	P	7.24964	7.28645	6.61731	P	P	P	hsa_circ_0057022	circRNA	TAAAACCGGTTGTAAGCAGTGAAGCCAAGACACCGGAGAAGAAACAATCGGAATCATCCA	NA	NA	NA	NA	NA	NA	NA	NA	NA	NA	NA	NA	NA	NA	hsa_circ_0057022	chr2
hsa_circ_0029004	0.000356465	2.45445	2.45445	up	6.30416	6.20309	6.91476	5.61294	6.25259	5.52119	5.65179	5.12627	6.11172	6.27271	P	P	P	P	P	P	P	P	P	P	4.51841	4.97501	4.82137	P	P	P	hsa_circ_0029004	circRNA	TTCACTACAGGTGCAAACGCCATGCCAGTCGGGAGGAGGCGGAGCTCGTTCAGCAGATGG	NA	NA	NA	NA	NA	NA	NA	NA	NA	NA	NA	NA	NA	NA	hsa_circ_0029004	chr12
hsa_circ_0065241	0.00411515	2.02217	2.02217	up	11.2611	12.2762	11.3048	11.5854	10.5435	10.2808	10.641	10.3053	10.8932	11.0784	P	P	P	P	P	P	P	P	P	P	9.88406	10.3611	10.1093	P	P	P	hsa_circ_0065241	circRNA	AACGGCATGTAAGGAGCTGAAGAGGAAAAAATGGAAGCCGACCCTGATGGTCAGCAGCCT	NA	NA	NA	NA	NA	NA	NA	NA	NA	NA	NA	NA	NA	NA	hsa_circ_0065241	chr3
hsa_circ_0001380_T_R	0.0141818	2.06436	2.06436	up	8.11176	8.75185	8.34532	8.62506	8.75441	7.94766	8.62801	8.47651	8.68364	9.29434	P	P	P	P	P	P	P	P	P	P	7.55182	7.86693	7.18286	P	P	P	hsa_circ_0001380_T_R	circRNA	ACCCTTGCAGATCTATTCCGGCCACCCATTGATTTGATGCATAAAGGCAGCTTTGAAACA	NA	NA	NA	NA	NA	NA	NA	NA	NA	NA	NA	NA	NA	NA	NA	NA
hsa_circ_0084015	0.0105016	0.342081	2.92328	down	7.25429	6.25102	7.12017	7.63765	6.73995	7.52884	7.86114	7.26796	7.92605	7.75957	P	P	P	P	P	P	P	P	P	P	9.44844	8.54377	8.72652	P	P	P	hsa_circ_0084015	circRNA	TCATTGCCTGAATAAAAACTGTTTACCACTGTTAGGGCTGCTGGAGTCCTCTGCAGAGAA	NA	NA	NA	NA	NA	NA	NA	NA	NA	NA	NA	NA	NA	NA	hsa_circ_0084015	chr8
hsa_circ_0002947	0.000757467	2.33347	2.33347	up	9.65811	10.0903	9.79674	9.26589	9.46598	8.45267	9.66367	8.59526	8.97339	10.0094	P	P	P	P	P	P	P	P	P	P	7.99061	8.31104	8.46222	P	P	P	hsa_circ_0002947	circRNA	AAAGGAGAAGGCTTGTTAGCAGTGGCACAAGATCTTACAGAGGATGAAGAAACAGTAGAA	NA	NA	NA	NA	NA	NA	NA	NA	NA	NA	NA	NA	NA	NA	hsa_circ_0002947	chr6
hsa_circ_0007638	0.000325896	0.236353	4.23096	down	1.35148	1.34057	3.16875	5.67055	2.59894	1.31638	3.7661	1.30606	1.36261	1.33496	A	A	A	P	A	A	A	A	A	A	5.4617	4.68212	5.65823	P	P	P	hsa_circ_0007638	circRNA	TGTGAAAGAGATGTTTGACTGGATCACACACAACAAAGGCCTGTTTCTAAACAGCTACAC	NA	NA	NA	NA	NA	NA	NA	NA	NA	NA	NA	NA	NA	NA	hsa_circ_0007638	chr5
hsa_circ_0051253	0.0182012	2.19046	2.19046	up	12.0791	11.5491	11.1785	10.3471	10.1405	11.1418	11.9995	11.2744	11.3429	10.9766	P	P	P	P	P	P	P	P	P	P	9.67364	10.3709	10.4027	P	P	P	hsa_circ_0051253	circRNA	TGGGTGCTGGGCCGAGAGGTGAGCCCAGCGCATCAGTATGCTCTGGCTGGAGGCATCTCC	NA	NA	NA	NA	NA	NA	NA	NA	NA	NA	NA	NA	NA	NA	hsa_circ_0051253	chr19
hsa_circ_0010800	0.000232484	2.09207	2.09207	up	6.24494	6.4772	6.23379	6.9858	7.55421	6.17777	6.96493	6.69465	5.64779	6.73427	P	P	P	P	P	P	P	P	P	P	5.62113	5.6456	5.52033	P	P	P	hsa_circ_0010800	circRNA	TTTATATTTTGAGAATAAAACTTCATATAAAATTGGCGGCGCGGCGGGAGCGCGCTTGGC	NA	NA	NA	NA	NA	NA	NA	NA	NA	NA	NA	NA	NA	NA	hsa_circ_0010800	chr1
hsa_circ_0068322	0.000408498	0.423909	2.359	down	8.51483	8.11446	8.13468	7.89935	8.16609	8.11685	8.473	8.14877	8.5659	8.56655	P	P	P	P	P	P	P	P	P	P	9.63559	9.31086	9.60893	P	P	P	hsa_circ_0068322	circRNA	TAAGGTTGTTCAATAAAGACTTTTATCCCCAAGGGCATCTGGCAGGAGAAGTGGCTAAGG	NA	NA	NA	NA	NA	NA	NA	NA	NA	NA	NA	NA	NA	NA	hsa_circ_0068322	chr3
hsa_circ_0005631	0.00167731	0.202734	4.93257	down	1.37038	1.35459	3.0724	4.73131	1.30297	1.32383	2.19812	1.30608	1.38606	1.34962	A	A	A	P	A	A	A	A	A	A	4.9351	3.99287	5.25903	P	P	P	hsa_circ_0005631	circRNA	TGTGAAAGAGAACGTGTATGTAAATATAAACCGCATCATGTCGGTGGCCAATCGTCTGGT	NA	NA	NA	NA	NA	NA	NA	NA	NA	NA	NA	NA	NA	NA	hsa_circ_0005631	chr5
hsa_circ_0062649	0.000632565	0.273629	3.65458	down	1.3221	2.58469	4.46586	5.33773	2.67186	3.07717	3.78368	1.53483	5.4539	3.68659	A	A	P	P	P	A	A	A	P	A	6.29822	5.52008	5.6435	P	P	P	hsa_circ_0062649	circRNA	CTGGAAAAATCCTTTCTCAAAGCAAGCTGTAGAACACGTACAAAGTCATTTATCCAAGAA	NA	NA	NA	NA	NA	NA	NA	NA	NA	NA	NA	NA	NA	NA	hsa_circ_0062649	chr22
hsa_circ_0067421	0.000125085	2.37742	2.37742	up	4.80337	4.84423	4.40106	3.43467	3.84443	4.84244	4.64539	5.02845	4.39485	4.61418	P	P	P	P	P	P	P	P	P	P	3.155	3.51401	3.21747	P	P	A	hsa_circ_0067421	circRNA	GTTAGAGGCAGAGGACGGAGTCCCAGAGAACTACAACTCCCATCAAGCACTTGGGGGATC	NA	NA	NA	NA	NA	NA	NA	NA	NA	NA	NA	NA	NA	NA	hsa_circ_0067421	chr3
hsa_circ_0056940	0.00422721	0.472135	2.11804	down	5.35898	1.86075	3.48151	3.77362	2.64373	1.76017	3.60914	2.60947	1.50641	4.19569	P	A	P	P	A	A	A	A	A	P	4.72427	4.26236	4.89494	P	P	P	hsa_circ_0056940	circRNA	TGTATTTACCTACGGAGTCAGATTCCTGAAAAAGATTTGTAGCCAAACCGTGCGCCATAG	NA	NA	NA	NA	NA	NA	NA	NA	NA	NA	NA	NA	NA	NA	hsa_circ_0056940	chr2
hsa_circ_0015870	0.0018078	3.06181	3.06181	up	10.0269	7.31269	7.61108	7.61394	7.95374	7.46777	7.63819	7.85916	6.93796	7.17814	P	P	P	P	P	P	P	P	P	P	6.371	6.21967	6.76772	P	P	P	hsa_circ_0015870	circRNA	ATTTCTCTCAAGTTCTGAAGATATCCGGTGCAAATGCATCTGTCCACCTTATAGAAACAT	NA	NA	NA	NA	NA	NA	NA	NA	NA	NA	NA	NA	NA	NA	hsa_circ_0015870	chr1
hsa_circ_0060267	0.00255479	2.25444	2.25444	up	11.0885	10.2142	10.3963	10.0903	9.94894	9.4813	10.6144	10.0964	9.46227	9.87525	P	P	P	P	P	P	P	P	P	P	8.69087	9.13104	9.22423	P	P	P	hsa_circ_0060267	circRNA	CAGTCAAGAGAACAGTCCAGGCTCTGCAGACAGCATCCCACCTGTCCCAGCAGGCTGACC	NA	NA	NA	NA	NA	NA	NA	NA	NA	NA	NA	NA	NA	NA	hsa_circ_0060267	chr20
hsa_circ_0053584	0.000390735	0.431751	2.31615	down	3.92879	5.09573	5.45417	4.68606	4.16836	3.72309	4.13217	2.61056	4.18428	4.32444	A	P	P	P	P	A	A	A	P	P	5.64741	5.79538	5.38133	P	P	P	hsa_circ_0053584	circRNA	GAGGCTTTACTTCAGACAAGGTCTTAGATTATGTCCATTTTTGGAGGATCATAAAGAAGA	NA	NA	NA	NA	NA	NA	NA	NA	NA	NA	NA	NA	NA	NA	hsa_circ_0053584	chr2
hsa_circ_0063257	0.0183502	2.75618	2.75618	up	9.32755	9.54981	8.85136	8.64256	8.25583	9.84403	8.2646	8.46199	7.78032	10.1646	P	P	P	P	P	P	P	P	P	P	7.22434	7.32463	8.17731	P	P	P	hsa_circ_0063257	circRNA	CATTGATAAGGAGATCCAAAGCAGGACCTTGCTTATGAACGTCAGTATGAACAGCAAACC	NA	NA	NA	NA	NA	NA	NA	NA	NA	NA	NA	NA	NA	NA	hsa_circ_0063257	chr22
hsa_circ_0038021	0.000696906	0.0967018	10.3411	down	1.41236	1.38013	1.3198	3.04399	2.78409	1.50822	2.68133	1.86601	1.37888	2.94179	A	A	A	A	P	A	A	A	A	A	5.6131	4.89247	6.00729	P	P	P	hsa_circ_0038021	circRNA	GTGGTTAACTTTTTTGCTGCAATCACAAAGATTTCAAATATGCGTGCATTAGAGAATGAC	NA	NA	NA	NA	NA	NA	NA	NA	NA	NA	NA	NA	NA	NA	hsa_circ_0038021	chr16
hsa_circ_0010988	0.0100372	0.321977	3.10581	down	4.42471	4.58079	4.47082	5.23369	3.78463	1.49376	3.52182	3.36757	3.97965	4.76073	A	P	P	P	P	A	A	A	P	P	5.08264	5.96413	6.27527	P	P	P	hsa_circ_0010988	circRNA	ATAAAGTTACCCTTGTACTTGCACTCCTGGTTCAAAAGCAGCTAAACCAAAAGAAGCCTC	NA	NA	NA	NA	NA	NA	NA	NA	NA	NA	NA	NA	NA	NA	hsa_circ_0010988	chr1
hsa_circ_0040036	0.0180599	0.339895	2.94209	down	3.7898	1.6604	3.12596	2.71613	2.10212	4.32171	3.15666	2.12692	4.55917	3.95002	A	A	A	A	A	A	A	A	P	A	4.5083	4.48857	5.66987	P	P	P	hsa_circ_0040036	circRNA	GCACAGCTCATGCTTTTAAAATTTCTAAGATATATAAGGTATTTGAGTACAGCATCCCAG	NA	NA	NA	NA	NA	NA	NA	NA	NA	NA	NA	NA	NA	NA	hsa_circ_0040036	chr16
hsa_circ_0075287	0.00215291	0.463191	2.15894	down	7.86012	8.17297	8.35116	8.02309	7.98719	7.44293	7.6689	7.54369	7.19273	7.62435	P	P	P	P	P	P	P	P	P	P	8.63924	9.13554	8.99002	P	P	P	hsa_circ_0075287	circRNA	ATTGTTCAGTTCTTCTCAGTATTCAAGTCAAACAACGTTGAAATGGATTGGGTGTTGAAG	NA	NA	NA	NA	NA	NA	NA	NA	NA	NA	NA	NA	NA	NA	hsa_circ_0075287	chr5
hsa_circ_0021742	0.00610475	0.479952	2.08354	down	6.19549	4.98124	8.0548	9.44968	6.41921	5.12908	9.30229	5.8654	6.80556	8.52062	P	P	P	P	P	P	P	P	P	P	8.72992	9.10037	8.96947	P	P	P	hsa_circ_0021742	circRNA	CAAATTCCAGGAGACCAAGACACATTCCACCCCAGTGGGGGGTCCCATACCACTCATGGA	NA	NA	NA	NA	NA	NA	NA	NA	NA	NA	NA	NA	NA	NA	hsa_circ_0021742	chr11
hsa_circ_0052935	0.000531874	0.432057	2.31451	down	3.88529	5.40223	6.25442	6.13668	4.92417	4.24672	4.39479	3.91641	4.41599	4.82105	A	P	P	P	P	A	P	A	P	P	6.48654	6.31965	6.03889	P	P	P	hsa_circ_0052935	circRNA	GGATGTGTGGCACAACTCTGCAAATAAATGTGCATAAAGATGATATACACTGTAGAAAAT	NA	NA	NA	NA	NA	NA	NA	NA	NA	NA	NA	NA	NA	NA	hsa_circ_0052935	chr2
hsa_circ_0051078	0.000103108	2.43311	2.43311	up	6.99727	7.82321	6.86977	6.55422	6.60272	6.39494	6.88084	6.63722	7.56022	6.30288	P	P	P	P	P	P	P	P	P	P	5.58231	5.86865	5.50812	P	P	P	hsa_circ_0051078	circRNA	CATTGCCAAGAATGCCAGCTGATGAAGACCGAGAGGCCGCGACCCAACACCTTTGTCATA	NA	NA	NA	NA	NA	NA	NA	NA	NA	NA	NA	NA	NA	NA	hsa_circ_0051078	chr19
hsa_circ_0025557	5.53964e-05	0.305083	3.27779	down	2.97885	3.08815	3.01255	3.48837	2.95393	3.30165	1.43556	1.50679	1.38545	3.15394	A	A	A	A	P	A	A	A	A	A	4.24576	4.63233	4.66703	P	P	P	hsa_circ_0025557	circRNA	CTTGCTTTTGGACCCAAACATATACAGGTATTTGTTTGCTTATGGAAAGGTTGTAAAGTA	NA	NA	NA	NA	NA	NA	NA	NA	NA	NA	NA	NA	NA	NA	hsa_circ_0025557	chr12
hsa_circ_0042149	0.0170508	0.43	2.32558	down	5.15787	5.44373	5.34172	5.38688	4.30582	4.17314	4.26092	4.2855	5.08231	4.79394	P	P	P	P	P	A	P	A	P	P	6.49113	6.14563	5.59578	P	P	P	hsa_circ_0042149	circRNA	CAGAAAATCTTGTGGACAAATCCAGGGGAAGGGAACACCAGGCACTTATTTGACTTCTCA	NA	NA	NA	NA	NA	NA	NA	NA	NA	NA	NA	NA	NA	NA	hsa_circ_0042149	chr17
hsa_circ_0035997	0.0136665	2.02207	2.02207	up	5.77327	4.92361	4.9541	4.75921	4.35931	5.00377	4.53595	4.95572	5.23222	4.689	P	P	P	P	P	P	P	P	P	P	3.76753	3.7017	4.31168	P	P	P	hsa_circ_0035997	circRNA	TGCATCTTTGAATCATTTGACCTTGAAGCATGACACTGCTGCAGTCGATCGTTCCGTCAA	NA	NA	NA	NA	NA	NA	NA	NA	NA	NA	NA	NA	NA	NA	hsa_circ_0035997	chr15
hsa_circ_0081766	0.00510572	2.46969	2.46969	up	6.10142	5.16574	5.93671	5.8786	6.69534	7.99986	5.311	6.76704	5.30967	5.53006	P	P	P	P	P	P	P	P	P	P	5.08055	5.01007	5.06144	P	P	P	hsa_circ_0081766	circRNA	GCAATTCAAGGTCCCAAGCCACTCGTTTCCGTTGGCATCAACCAGCTCCTTTTGACAAGC	NA	NA	NA	NA	NA	NA	NA	NA	NA	NA	NA	NA	NA	NA	hsa_circ_0081766	chr7
hsa_circ_0074271	1.76348e-06	0.137836	7.25501	down	3.59067	4.1731	2.32162	1.39979	1.49684	3.38775	2.88138	1.29447	2.54811	3.02351	A	A	A	A	A	A	A	A	A	A	5.47959	5.94814	5.81958	P	P	P	hsa_circ_0074271	circRNA	GAAGGGTGGAAAGAAGTTGTACGAAGGGTCATGTAAAAGTTGTTCAATATTTGGTAAAGG	NA	NA	NA	NA	NA	NA	NA	NA	NA	NA	NA	NA	NA	NA	hsa_circ_0074271	chr5
hsa_circ_0043381	0.00155893	2.37954	2.37954	up	5.87635	5.37218	5.07404	4.88038	3.25363	5.56902	4.96039	5.66426	5.79018	5.81082	P	P	P	P	P	P	P	P	P	P	4.29987	4.03927	4.00089	P	P	P	hsa_circ_0043381	circRNA	AAGTATGACCTCAAGTTTATAGTGGAGTGTCATGGCAACACGCTTTTGCCACAGTTCCTG	NA	NA	NA	NA	NA	NA	NA	NA	NA	NA	NA	NA	NA	NA	hsa_circ_0043381	chr17
hsa_circ_0087321	0.000414399	0.492932	2.02868	down	8.12172	7.51148	6.75529	7.17518	7.79066	8.68523	8.00506	8.45817	7.57398	8.23942	P	P	P	P	P	P	P	P	P	P	8.72067	9.03627	9.08462	P	P	P	hsa_circ_0087321	circRNA	CTCCCCCATGACTGAAATCGCCAAGAGATTGAATACGATTTGTGCACAAGTCATCCCATT	NA	NA	NA	NA	NA	NA	NA	NA	NA	NA	NA	NA	NA	NA	hsa_circ_0087321	chr9
hsa_circ_0071190	0.0150603	0.384409	2.6014	down	4.01369	5.0247	4.70755	5.17118	4.57469	3.78361	4.77017	4.36353	5.10293	4.69446	A	P	P	P	P	A	P	P	P	P	6.51621	5.88574	5.63212	P	P	P	hsa_circ_0071190	circRNA	GTGTTCTCAGCATGAACTGGAAAATATTGAACCTACTCAAGGCCTTTCAATAGAAGCCTC	NA	NA	NA	NA	NA	NA	NA	NA	NA	NA	NA	NA	NA	NA	hsa_circ_0071190	chr4
hsa_circ_0062504	0.0323005	2.9851	2.9851	up	4.40614	7.87947	4.20742	4.56143	3.58646	4.72921	5.38325	5.26563	5.13267	4.54144	P	P	P	P	P	P	P	P	P	P	3.85486	4.32739	3.7313	P	P	P	hsa_circ_0062504	circRNA	TTCAGGGTCCCCCGAGGTTGTGGGGGAGGACATTAAATTTTGCTCATGGATCACTAAGGA	NA	NA	NA	NA	NA	NA	NA	NA	NA	NA	NA	NA	NA	NA	hsa_circ_0062504	chr22
hsa_circ_0081071	0.0481452	0.469926	2.12799	down	3.567	4.008	3.41237	2.31733	2.89186	3.47275	4.97337	4.28968	4.16488	4.06035	A	A	P	A	P	A	P	A	P	P	5.02917	5.42042	4.23301	P	P	P	hsa_circ_0081071	circRNA	AAGGCTGGTGAAGATGGCCCAGCCGGAGATAGAGGACCACGTGGAGAAAGGGGTCCACCA	NA	NA	NA	NA	NA	NA	NA	NA	NA	NA	NA	NA	NA	NA	hsa_circ_0081071	chr7
hsa_circ_0011463	0.0054869	2.01976	2.01976	up	9.05	7.02776	7.50947	7.47026	8.11539	8.24937	7.88023	7.72501	7.57289	7.43894	P	P	P	P	P	P	P	P	P	P	6.71259	6.73255	7.20122	P	P	P	hsa_circ_0011463	circRNA	GAAAGATGACCTCGATGACCTCATGGAGAAGAGGAAAGAGAAGCTTGATTCTGTGATTGA	NA	NA	NA	NA	NA	NA	NA	NA	NA	NA	NA	NA	NA	NA	hsa_circ_0011463	chr1
hsa_circ_0091470	2.16866e-05	0.476663	2.09792	down	10.2161	10.46	9.85887	10.0697	10.5192	10.5156	11.3628	11.1259	10.9056	10.7707	P	P	P	P	P	P	P	P	P	P	11.7659	11.7871	11.5959	P	P	P	hsa_circ_0091470	circRNA	CATCACTCAGATGGCTGCCCAGGGCTCTGCTTTGGAAATGGACGATGTACCCTGGATCAA	NA	NA	NA	NA	NA	NA	NA	NA	NA	NA	NA	NA	NA	NA	hsa_circ_0091470	chrX
hsa_circ_0020525	1.74923e-06	0.391541	2.55401	down	6.0866	5.88634	5.72048	5.80897	4.71973	5.68442	5.59185	6.1246	6.02691	5.14253	P	P	P	P	P	P	P	P	P	P	7.20545	7.04202	7.00457	P	P	P	hsa_circ_0020525	circRNA	ATTTAGGATCACGGCGCTACGGGTCTAGGGGAGAATATAATGTTTACAGCACCTTTCAAA	NA	NA	NA	NA	NA	NA	NA	NA	NA	NA	NA	NA	NA	NA	hsa_circ_0020525	chr10
hsa_circ_0014649	0.00586375	2.62781	2.62781	up	7.44427	7.01644	6.77007	7.15463	6.67292	6.67647	7.28677	6.18024	6.62939	4.9185	P	P	P	P	P	P	P	P	P	P	5.04045	5.26507	5.8128	P	P	P	hsa_circ_0014649	circRNA	TTGAGACAGAGGATGAGGCTTACCTGCGGCGAATTAAGAACATTTCAATGATGAGTCTCC	NA	NA	NA	NA	NA	NA	NA	NA	NA	NA	NA	NA	NA	NA	hsa_circ_0014649	chr1
hsa_circ_0028803	6.34009e-06	2.40837	2.40837	up	6.84874	6.27812	6.90561	6.29951	6.15567	5.91306	6.09478	5.92643	5.78633	5.92894	P	P	P	P	P	P	P	P	P	P	4.91256	4.91492	5.14668	P	P	P	hsa_circ_0028803	circRNA	CTGGCTGAGAGTGCCCAGCAGGACAGCATAAAAAAGGCCAACATGAAGCGAGAGAACAAA	NA	NA	NA	NA	NA	NA	NA	NA	NA	NA	NA	NA	NA	NA	hsa_circ_0028803	chr12
hsa_circ_0075700	4.93622e-05	0.311123	3.21417	down	3.20299	1.57138	1.4535	1.375	1.33391	2.49918	1.43837	1.49435	3.46653	2.34345	A	A	A	A	A	A	A	A	A	A	3.80491	3.73936	4.19534	P	P	P	hsa_circ_0075700	circRNA	TTAGTCATCAATGCAGGATATCTCTAAGTTTGCTATGCATTATATAATAGAAGAAATAGA	NA	NA	NA	NA	NA	NA	NA	NA	NA	NA	NA	NA	NA	NA	hsa_circ_0075700	chr6
hsa_circ_0010878	0.0205992	0.454771	2.19891	down	3.99875	2.50206	2.2823	2.15375	1.53929	4.94681	1.28139	2.4402	2.42491	4.31923	A	A	A	A	A	P	A	A	A	P	3.86984	4.10307	5.03475	P	P	P	hsa_circ_0010878	circRNA	GCAATAAAAAGTTTTCAGTGAAATGTGCAACAGGATCAAGGTGAAAAGGAGAACCCCATG	NA	NA	NA	NA	NA	NA	NA	NA	NA	NA	NA	NA	NA	NA	hsa_circ_0010878	chr1
hsa_circ_0024547	2.13558e-06	2.421	2.421	up	5.19178	4.93668	4.69824	4.48986	4.53208	4.82827	5.77765	5.19228	4.89487	4.73417	P	P	P	P	P	P	P	P	P	P	3.71654	3.58188	3.79757	P	A	P	hsa_circ_0024547	circRNA	ATTTATTAAAGTCAAATTGGAGTTTAGTGCTGCGTTGCCAGCTCTCTGCTGAGGAGGTGC	NA	NA	NA	NA	NA	NA	NA	NA	NA	NA	NA	NA	NA	NA	hsa_circ_0024547	chr11
hsa_circ_0080313	0.000528885	0.384341	2.60186	down	8.13265	7.07069	7.4584	7.51103	6.57219	8.17659	6.91693	7.81237	7.8767	7.76509	P	P	P	P	P	P	P	P	P	P	8.68278	8.98699	9.249	P	P	P	hsa_circ_0080313	circRNA	ATAAAGAGTTGGCATGAAAGTGGCTACTGAACACCGACGAGAGTGCTGGGGAATAAAAAG	NA	NA	NA	NA	NA	NA	NA	NA	NA	NA	NA	NA	NA	NA	hsa_circ_0080313	chr7
hsa_circ_0038436	0.00240166	0.473505	2.11191	down	5.80742	8.03456	8.74906	7.66553	7.31757	6.0017	6.55861	6.11656	6.61294	6.67787	P	P	P	P	P	P	P	P	P	P	8.41491	8.56351	7.99681	P	P	P	hsa_circ_0038436	circRNA	AAATAAGCTGATTGACTTGATGCACAACATCACAAAGGCGATTTTTGAGGTATGAGCTTT	NA	NA	NA	NA	NA	NA	NA	NA	NA	NA	NA	NA	NA	NA	hsa_circ_0038436	chr16
hsa_circ_0074097	0.00484934	2.33699	2.33699	up	4.9051	4.8522	4.43693	5.56129	5.29962	5.19946	5.21722	6.88608	4.97261	5.04352	P	P	P	P	P	P	P	P	P	P	3.97152	3.97615	4.52152	P	P	P	hsa_circ_0074097	circRNA	CGCTTTGCAGACTCAGACCTCTGCCTCAAGTTTGCCATGCTGTGTACTCTCAATGACAAG	NA	NA	NA	NA	NA	NA	NA	NA	NA	NA	NA	NA	NA	NA	hsa_circ_0074097	chr5
hsa_circ_0006593	0.0210385	2.0762	2.0762	up	8.55503	6.60614	6.76552	7.24487	6.38451	5.73184	5.98654	5.60555	6.85104	6.08807	P	P	P	P	P	P	P	P	P	P	5.91267	5.66796	5.84392	P	P	P	hsa_circ_0006593	circRNA	CATTTGCAAGGTTGTTGAGGCATCTTCATTAAGCTGGAGTACCAGGATAAAAGGCTTCAT	NA	NA	NA	NA	NA	NA	NA	NA	NA	NA	NA	NA	NA	NA	hsa_circ_0006593	chr1
hsa_circ_0001380	0.0134923	2.56149	2.56149	up	7.7788	8.14272	7.98926	8.30512	8.39988	8.00227	8.36238	8.23129	8.28061	8.98099	P	P	P	P	P	P	P	P	P	P	6.76154	7.3283	6.57509	P	P	P	hsa_circ_0001380	circRNA	CTTTGAAACAAGAAGAAGTTCGTGCCCCAATTCCTCAAAAGCAGGAAATACTGGTGGAAC	NA	NA	NA	NA	NA	NA	NA	NA	NA	NA	NA	NA	NA	NA	hsa_circ_0001380	chr3
hsa_circ_0018153	0.0109875	0.232235	4.30599	down	4.46835	2.61188	3.63006	4.13966	1.30345	3.17243	4.79357	3.10966	3.52464	2.40536	P	A	P	P	A	A	P	A	A	A	6.3484	4.82225	5.61488	P	P	P	hsa_circ_0018153	circRNA	ATTCAGTTGATCATTGATGCATACAATGAGCTGAAAAACTTGATCCCTAAGTCAGCAGTA	NA	NA	NA	NA	NA	NA	NA	NA	NA	NA	NA	NA	NA	NA	hsa_circ_0018153	chr10
hsa_circ_0071707	0.0191129	2.95233	2.95233	up	9.53934	8.431	9.13668	8.39062	8.09417	9.11996	9.25727	9.68273	8.10838	8.41116	P	P	P	P	P	P	P	P	P	P	6.73535	7.308	7.84301	P	P	P	hsa_circ_0071707	circRNA	TGTTTCTATTTTAAAATAACAGATCGAGGCGGAGAAGAAGCCGACGAGTGCCCTGGATGA	NA	NA	NA	NA	NA	NA	NA	NA	NA	NA	NA	NA	NA	NA	hsa_circ_0071707	chr5
hsa_circ_0020731	0.0262263	0.351613	2.84403	down	5.9941	3.38749	3.86933	1.65817	2.22107	3.38315	3.24162	3.6108	4.0612	4.06988	P	A	P	A	A	A	A	A	P	P	6.07424	4.5202	5.58775	P	P	P	hsa_circ_0020731	circRNA	TAATAAAGTGTGAGCAGCAACCTTGATTGACAGGTATGCCCAGCAAGACCTGAAGAAAGG	NA	NA	NA	NA	NA	NA	NA	NA	NA	NA	NA	NA	NA	NA	hsa_circ_0020731	chr11
hsa_circ_0049664	0.0207584	2.13526	2.13526	up	7.05943	6.19594	6.84825	6.59579	6.6319	7.03315	6.18104	5.93319	6.19379	6.06291	P	P	P	P	P	P	P	P	P	P	5.01364	5.36613	5.80893	P	P	P	hsa_circ_0049664	circRNA	GATCTGTGAGATGTGCTGTGATCACCGAGTTTGCTCGCATTCAGCTTGGGGCCAAAGGAA	NA	NA	NA	NA	NA	NA	NA	NA	NA	NA	NA	NA	NA	NA	hsa_circ_0049664	chr19
hsa_circ_0013537	2.3563e-05	0.476878	2.09697	down	7.08861	6.40799	6.21886	6.56651	5.87719	6.4043	6.44489	5.99094	6.91049	6.46205	P	P	P	P	P	P	P	P	P	P	7.53476	7.40326	7.6937	P	P	P	hsa_circ_0013537	circRNA	GAATGCAGAAAATGAGTATCAGGTTTATGCTAAAACTATCGATGGGCAACAGACTATTAT	NA	NA	NA	NA	NA	NA	NA	NA	NA	NA	NA	NA	NA	NA	hsa_circ_0013537	chr1
hsa_circ_0080299	0.0018467	0.495134	2.01966	down	4.95195	5.49694	5.21789	5.58572	6.87303	5.86389	5.51681	5.72384	5.05496	5.68569	P	P	P	P	P	P	P	P	P	P	6.42203	6.70893	6.96347	P	P	P	hsa_circ_0080299	circRNA	ATGGTAGCCAAACCCCCAGGAACCACTGACATTTAAAGATGTCGCCATAGAATTCTCTCT	NA	NA	NA	NA	NA	NA	NA	NA	NA	NA	NA	NA	NA	NA	hsa_circ_0080299	chr7
hsa_circ_0048056	5.05685e-05	2.17516	2.17516	up	6.62796	5.5438	5.6604	5.631	5.84155	6.27993	5.90989	6.26021	6.35541	5.56051	P	P	P	P	P	P	P	P	P	P	5.06464	4.83107	4.76802	P	P	P	hsa_circ_0048056	circRNA	AATCTAAATAAAACTACTTTATGAGAGCGCGCCTCAAGTTCCCCATCGACTACCCATACT	NA	NA	NA	NA	NA	NA	NA	NA	NA	NA	NA	NA	NA	NA	hsa_circ_0048056	chr19
hsa_circ_0030826	0.0220574	0.232414	4.30267	down	1.59552	2.65367	4.02458	3.91316	2.91542	1.45448	3.48726	4.06183	3.07233	3.38096	A	A	P	P	P	A	A	A	A	A	5.86872	4.28564	5.58958	P	P	P	hsa_circ_0030826	circRNA	TTTAATTATAGTTGGGGGAAATTTGCATTGCATCATAGCATTCCAGAGACTTAACTGGCA	NA	NA	NA	NA	NA	NA	NA	NA	NA	NA	NA	NA	NA	NA	hsa_circ_0030826	chr13
hsa_circ_0070836	0.0367871	2.0361	2.0361	up	6.80596	7.30122	7.60784	6.25214	5.00598	5.76177	6.01469	5.80663	6.61922	6.54136	P	P	P	P	P	P	P	P	P	P	5.64725	5.0262	5.79968	P	P	P	hsa_circ_0070836	circRNA	CACAATGGAAATGGCGGTGGTTATTGGAGATCATGATGGGGTAGTTATGTGCTTTGGCAT	NA	NA	NA	NA	NA	NA	NA	NA	NA	NA	NA	NA	NA	NA	hsa_circ_0070836	chr4
hsa_circ_0074443	0.000150471	0.412183	2.42611	down	5.3672	5.07179	4.58595	3.8896	3.1734	4.73648	3.95405	4.97141	4.74528	4.94547	P	P	P	P	P	P	A	P	P	P	5.69678	6.02363	6.08519	P	P	P	hsa_circ_0074443	circRNA	ATGCCAAAAGGCAAGGAAATAACAATCAAAATAAACCAGGGTTCTTACGAAAGAATCAGT	NA	NA	NA	NA	NA	NA	NA	NA	NA	NA	NA	NA	NA	NA	hsa_circ_0074443	chr5
hsa_circ_0076762	0.0102233	0.406677	2.45895	down	5.43587	5.62755	6.35604	6.44471	4.48997	1.41356	3.91482	3.26052	2.08409	3.64292	P	P	P	P	P	A	A	A	A	A	6.47166	5.614	6.70655	P	P	P	hsa_circ_0076762	circRNA	AAGCAGAAAGGAGTTGCCTCCTTATAACGGTTTTGGACTAGTGGAAGATTCTGCTCAGAA	NA	NA	NA	NA	NA	NA	NA	NA	NA	NA	NA	NA	NA	NA	hsa_circ_0076762	chr6
hsa_circ_0051174	0.0274204	0.0913915	10.9419	down	8.03198	8.52991	7.87289	8.02718	8.84145	8.7629	9.01163	8.9925	8.4101	8.28594	P	P	P	P	P	P	P	P	P	P	11.6082	10.7642	12.829	P	P	P	hsa_circ_0051174	circRNA	GGCTCAGGTCACATAAAACTTTGTATATCAACGATGCTCCCCCAGCAGCCCCGTAACCTC	NA	NA	NA	NA	NA	NA	NA	NA	NA	NA	NA	NA	NA	NA	hsa_circ_0051174	chr19
hsa_circ_0010913	3.67541e-06	0.377822	2.64675	down	4.99655	5.48952	4.66658	4.49514	4.0748	4.10976	4.16037	4.4956	4.36756	4.71542	P	P	P	P	P	A	P	P	P	P	5.85255	6.06556	6.14539	P	P	P	hsa_circ_0010913	circRNA	TTCTGCTTTCCTAGAACTGAAGAAAGAAGAAATAAAACAAAGACAGGTGGACATGAGCAA	NA	NA	NA	NA	NA	NA	NA	NA	NA	NA	NA	NA	NA	NA	hsa_circ_0010913	chr1
hsa_circ_0080011	1.61866e-05	0.0628354	15.9146	down	5.89848	5.32751	5.99281	4.84282	3.6647	6.39587	6.58105	6.24887	4.17801	8.85928	P	P	P	P	P	P	P	P	P	P	10.5797	9.84323	11.005	P	P	P	hsa_circ_0080011	circRNA	AAGGTCACTCCAATAAAACAAGCTCATGGCACTGTCTACAGCTACTACGCACAGAATGAG	NA	NA	NA	NA	NA	NA	NA	NA	NA	NA	NA	NA	NA	NA	hsa_circ_0080011	chr7
hsa_circ_0083743	0.0066647	0.321759	3.10791	down	5.56126	5.83048	5.98734	6.67057	5.71205	4.99698	5.48014	5.35455	5.14846	5.09375	P	P	P	P	P	P	P	P	P	P	7.77137	6.96585	7.03394	P	P	P	hsa_circ_0083743	circRNA	TATAAACATTTTGTGCCATTAAAGCTCTCACAAAACTTTCGTCAGGGGCAGGGGAGGGAC	NA	NA	NA	NA	NA	NA	NA	NA	NA	NA	NA	NA	NA	NA	hsa_circ_0083743	chr8
hsa_circ_0053397	0.00128458	0.367783	2.71899	down	3.63829	1.34379	2.97075	3.56038	2.52395	4.96585	2.69329	2.31781	3.46736	1.35356	A	A	A	P	A	P	A	A	A	A	5.0503	4.29444	4.70706	P	P	P	hsa_circ_0053397	circRNA	TGCTTATAAACAAGTGGATCCGTCTATTACGACCGCAGCTGAATGCACAGCTAGAAGGTT	NA	NA	NA	NA	NA	NA	NA	NA	NA	NA	NA	NA	NA	NA	hsa_circ_0053397	chr2
hsa_circ_0035949	0.0286427	0.258954	3.86168	down	1.28051	1.28676	2.36187	3.22997	1.27229	2.25366	1.54736	3.02883	3.58174	4.26922	A	A	A	A	A	A	A	A	A	P	5.16716	5.02414	3.50703	P	P	P	hsa_circ_0035949	circRNA	CATGTCCTTCCAATTGAGAAGCCTAATTTGTAGATATCCTCAAGAAGATTATGAGTCATT	NA	NA	NA	NA	NA	NA	NA	NA	NA	NA	NA	NA	NA	NA	hsa_circ_0035949	chr15
hsa_circ_0005576	2.66196e-05	0.453432	2.2054	down	8.09181	7.81569	8.28656	8.76658	7.43041	7.2902	7.8115	7.15059	8.26704	7.46064	P	P	P	P	P	P	P	P	P	P	9.1344	9.05922	8.99304	P	P	P	hsa_circ_0005576	circRNA	GTGGAGTGTTCTGCACTTACACAGGTCATCATCAGATTTGAAATATTTAAAGTGGATACA	NA	NA	NA	NA	NA	NA	NA	NA	NA	NA	NA	NA	NA	NA	hsa_circ_0005576	chr1
hsa_circ_0021784	0.000218536	2.07199	2.07199	up	9.35883	9.96514	9.05149	8.58238	8.90918	8.79274	9.22399	9.07928	9.87764	8.36138	P	P	P	P	P	P	P	P	P	P	8.12827	8.02923	8.29287	P	P	P	hsa_circ_0021784	circRNA	TGTTTGTAAGTTAGCAAAGCATGGAATGAAGGTTGTCCTTATCAGCAGATCAAAGGATAA	NA	NA	NA	NA	NA	NA	NA	NA	NA	NA	NA	NA	NA	NA	hsa_circ_0021784	chr11
hsa_circ_0085994	0.000287364	3.36516	3.36516	up	12.2809	10.3284	12.0384	11.3362	11.7836	12.1563	10.9605	9.86728	11.6215	12.4964	P	P	P	P	P	P	P	P	P	P	9.70163	9.9923	10.091	P	P	P	hsa_circ_0085994	circRNA	TCGTGCTGAAGTCAACAGAGCCTTTACCCTGTGGTCTACAGGGGCCACAGTGACCTTGTC	NA	NA	NA	NA	NA	NA	NA	NA	NA	NA	NA	NA	NA	NA	hsa_circ_0085994	chr8
hsa_circ_0065674	0.00019726	2.38377	2.38377	up	6.15618	6.03848	5.95981	5.42117	4.44943	5.76926	5.9685	5.97946	6.07144	6.2969	P	P	P	P	P	P	P	P	P	P	4.64635	4.80877	4.40568	P	P	P	hsa_circ_0065674	circRNA	CAGCCGGCAGGTCTGGGAGAAGAACCGGAAGCTCAAGAGCTTCAACCTGTCAGCGCTGGA	NA	NA	NA	NA	NA	NA	NA	NA	NA	NA	NA	NA	NA	NA	hsa_circ_0065674	chr3
hsa_circ_0055372	0.00307916	2.27482	2.27482	up	7.27119	6.76147	6.22686	6.73641	6.62045	7.83799	5.85442	4.94184	6.50508	6.77164	P	P	P	P	P	P	P	P	P	P	5.58166	5.32874	5.69379	P	P	P	hsa_circ_0055372	circRNA	TAAAAAGTGCAACCAGTTAAGATCCCAGATGCAGCTTTTATTCAGGCAGCCCGCAGAAAA	NA	NA	NA	NA	NA	NA	NA	NA	NA	NA	NA	NA	NA	NA	hsa_circ_0055372	chr2
hsa_circ_0010710	0.00237222	0.408699	2.44679	down	9.23158	8.91763	8.90748	8.79741	9.66614	9.70214	9.48362	9.50136	9.38614	8.51719	P	P	P	P	P	P	P	P	P	P	10.8569	10.273	10.4602	P	P	P	hsa_circ_0010710	circRNA	TCTGTCATCCCTGTCCCCAGCCTATACCCTGGTGTGGACCCGCCTGCACAACGGGAAACT	NA	NA	NA	NA	NA	NA	NA	NA	NA	NA	NA	NA	NA	NA	hsa_circ_0010710	chr1
hsa_circ_0013332	5.54083e-05	3.08465	3.08465	up	6.09261	5.25073	5.04547	4.30971	4.67475	5.2513	4.55614	5.03556	4.32425	4.34975	P	P	P	P	P	P	P	P	P	P	3.61821	3.21625	3.24861	P	A	P	hsa_circ_0013332	circRNA	TCTTTCCTGAACTGGAAACCAATGGTGTTGCCACATCTGCAAACTTCCTGGGAGAGTAAT	NA	NA	NA	NA	NA	NA	NA	NA	NA	NA	NA	NA	NA	NA	hsa_circ_0013332	chr1
hsa_circ_0065618	0.000633994	0.370481	2.69919	down	3.00344	2.01833	2.55202	1.53525	1.50273	1.77545	1.7652	2.98715	2.4689	1.67153	A	A	A	A	A	A	A	A	A	A	4.00143	3.44932	3.48971	P	P	P	hsa_circ_0065618	circRNA	ACACAGTCGTAGAATTCCCAATCAGGAGAAGATGAGGAAGAAATGGAGCATCAGGAAGAA	NA	NA	NA	NA	NA	NA	NA	NA	NA	NA	NA	NA	NA	NA	hsa_circ_0065618	chr3
hsa_circ_0068955	0.0118836	2.41369	2.41369	up	8.19663	8.14332	7.80772	7.92952	7.35863	8.30616	7.59023	7.17206	7.8398	8.15758	P	P	P	P	P	P	P	P	P	P	6.47991	6.27138	7.00936	P	P	P	hsa_circ_0068955	circRNA	TCAGTCAGCTGCTCACCAAGAGGGAGAGACAAGCTCAACGAGAAGATGCCCTCGAGCTCA	NA	NA	NA	NA	NA	NA	NA	NA	NA	NA	NA	NA	NA	NA	hsa_circ_0068955	chr4
hsa_circ_0015085	0.0161239	3.79239	3.79239	up	8.58083	5.90817	6.02999	6.58784	7.11073	6.61775	6.78239	6.4944	5.80414	5.74308	P	P	P	P	P	P	P	P	P	P	4.14713	4.94367	5.41025	P	P	P	hsa_circ_0015085	circRNA	ACAAAAAGGCTATTAAGGGACATCAGCGAGAGAGGCAGGGATCTTGAGCAGATTTTATCT	NA	NA	NA	NA	NA	NA	NA	NA	NA	NA	NA	NA	NA	NA	hsa_circ_0015085	chr1
hsa_circ_0056594	0.00461969	4.54461	4.54461	up	5.86819	5.64479	4.22897	5.05006	3.79081	5.64536	5.10031	6.05445	4.68808	6.13074	P	P	P	P	P	P	P	P	P	P	2.49456	3.43127	3.50554	A	A	P	hsa_circ_0056594	circRNA	TGCTGCACAGACTAACAAAAAAACTTGAAGAAAGGAGAGAAGAGAAAAGAAAAGAGGAAG	NA	NA	NA	NA	NA	NA	NA	NA	NA	NA	NA	NA	NA	NA	hsa_circ_0056594	chr2
hsa_circ_0040086	0.0190102	2.54499	2.54499	up	7.23529	5.34235	6.28061	6.47444	6.07727	8.60118	6.11614	6.44775	7.24259	7.93956	P	P	P	P	P	P	P	P	P	P	5.40324	5.60704	6.13182	P	P	P	hsa_circ_0040086	circRNA	AAGAACTACCAGTTAAGGTGAGCTCATCGATTCAGCACCCAGAAACACCTCTGCACATTT	NA	NA	NA	NA	NA	NA	NA	NA	NA	NA	NA	NA	NA	NA	hsa_circ_0040086	chr16
hsa_circ_0008982	0.0433033	0.25687	3.89302	down	4.01514	4.36432	4.15736	4.61193	1.66436	3.59965	4.34532	4.21753	4.43016	4.24511	A	P	P	P	A	A	A	A	P	P	6.90153	5.19136	5.55138	P	P	P	hsa_circ_0008982	circRNA	CATTCGCTGCTTGAAAGCTTTTATGAACAACAAGGGCATGAGCCAGAAGGAGAGCTCTAA	NA	NA	NA	NA	NA	NA	NA	NA	NA	NA	NA	NA	NA	NA	hsa_circ_0008982	chr5
hsa_circ_0038417	1.10702e-09	0.101033	9.89773	down	4.07842	4.53934	4.4234	4.41799	3.51021	3.32753	4.72939	4.24742	4.07847	4.27469	A	P	P	P	P	A	P	A	P	P	7.34695	7.61992	7.59494	P	P	P	hsa_circ_0038417	circRNA	AAATGCCAAAAACTCACTAATAGGGATTGTTGAACAGATAAATACGAAACTGCCATCATC	NA	NA	NA	NA	NA	NA	NA	NA	NA	NA	NA	NA	NA	NA	hsa_circ_0038417	chr16
hsa_circ_0003474	0.000221017	0.244534	4.08941	down	1.4629	1.43573	3.50057	5.57133	1.63111	1.38606	4.0691	1.40366	1.34283	1.3005	A	A	P	P	A	A	A	A	A	A	5.24766	4.78967	5.65094	P	P	P	hsa_circ_0003474	circRNA	TTATTCTGAGATGTTTGACTGGATCACACACAACAAAGGCCTGTTTCTAAACAGCTACAC	NA	NA	NA	NA	NA	NA	NA	NA	NA	NA	NA	NA	NA	NA	hsa_circ_0003474	chr5
hsa_circ_0071623	0.032585	2.21941	2.21941	up	8.13118	6.65558	5.8757	5.79811	5.14583	6.95115	5.61781	6.65208	5.92811	6.63805	P	P	P	P	P	P	P	P	P	P	5.18537	5.13881	5.87776	P	P	P	hsa_circ_0071623	circRNA	ACCAAGTGTTGTTGGATTTGGTCTAGGGAGTCCCAGAAAGAAGTAGAAAAAGAGAGAGAA	NA	NA	NA	NA	NA	NA	NA	NA	NA	NA	NA	NA	NA	NA	hsa_circ_0071623	chr5
hsa_circ_0091825	0.00280491	2.09764	2.09764	up	7.69478	6.91361	6.85949	6.44127	6.5184	6.93613	7.40731	7.09256	8.37837	7.6753	P	P	P	P	P	P	P	P	P	P	5.96137	6.27656	6.44831	P	P	P	hsa_circ_0091825	circRNA	CAAGTATCTGTTCCAACGTCCTTCTGGATGAGAGGCTGACACCCAAGCTGGGAGACTTTG	NA	NA	NA	NA	NA	NA	NA	NA	NA	NA	NA	NA	NA	NA	hsa_circ_0091825	chrX
hsa_circ_0073145	1.80022e-05	0.228057	4.38487	down	1.78367	2.63687	3.31357	1.31007	1.24351	3.64691	1.89366	3.27615	2.44013	2.4836	A	A	P	A	A	A	A	A	A	A	4.92069	4.40452	4.8731	P	P	P	hsa_circ_0073145	circRNA	GATGGTATTGAATGGAGAAATAAATACATCTGTGTAGAAGGAGATTAAGCGATGAAAAAA	NA	NA	NA	NA	NA	NA	NA	NA	NA	NA	NA	NA	NA	NA	hsa_circ_0073145	chr5
hsa_circ_0014666	0.00750423	0.495725	2.01725	down	8.08009	6.89791	6.00087	6.66804	6.30848	6.03115	5.92827	5.45154	6.13845	6.0549	P	P	P	P	P	P	P	P	P	P	7.67037	7.11027	7.83352	P	P	P	hsa_circ_0014666	circRNA	TTTGTAAATAAATGGCGTGGTCTTTGTTGTGAGTGCAGACGCCAGAAGTGAGATTTCAGC	NA	NA	NA	NA	NA	NA	NA	NA	NA	NA	NA	NA	NA	NA	hsa_circ_0014666	chr1
hsa_circ_0022580	0.00060079	3.27758	3.27758	up	6.1276	6.44124	5.93081	5.51307	4.51415	5.81766	6.905	5.97554	7.53121	7.01684	P	P	P	P	P	P	P	P	P	P	4.44467	4.56434	4.97495	P	P	P	hsa_circ_0022580	circRNA	TGCCAACATGACTGTGAAGGCACCATGAGCCAGGACACCGAGGTGGATATGAAGGAGGTG	NA	NA	NA	NA	NA	NA	NA	NA	NA	NA	NA	NA	NA	NA	hsa_circ_0022580	chr11
hsa_circ_0050248	9.31331e-06	0.263772	3.79115	down	7.8285	7.86626	8.60886	9.17539	7.92952	6.55315	7.56203	7.26848	7.53835	7.4068	P	P	P	P	P	P	P	P	P	P	10.084	9.62207	9.86259	P	P	P	hsa_circ_0050248	circRNA	TGATGGCCTCTAATAAACTGTGTCCTATAGTGACGCTGAGTCTCTTCGGGCTGCGGGGGG	NA	NA	NA	NA	NA	NA	NA	NA	NA	NA	NA	NA	NA	NA	hsa_circ_0050248	chr19
hsa_circ_0068254	0.00227869	0.333778	2.996	down	5.64401	4.5487	4.10251	4.54359	3.69405	4.42076	5.59917	5.43029	5.51964	5.04721	P	P	P	P	P	P	P	P	P	P	6.16053	6.46721	6.98338	P	P	P	hsa_circ_0068254	circRNA	ATATTTCACATCGAATCCAGCCTCAAATTAACAAGTGGTGGAATAACCTAAGTGATGGCC	NA	NA	NA	NA	NA	NA	NA	NA	NA	NA	NA	NA	NA	NA	hsa_circ_0068254	chr3
hsa_circ_0016757	0.0291426	2.39062	2.39062	up	8.31504	7.13029	6.93553	6.97648	6.58022	7.28832	6.82556	6.75421	6.56041	6.97713	P	P	P	P	P	P	P	P	P	P	5.3274	5.784	6.33119	P	P	P	hsa_circ_0016757	circRNA	ACTTGTGCAGGAGACGTGGTTGTACCAGTTGCAAACTGTGGGGTCCAGGAATACAACTCG	NA	NA	NA	NA	NA	NA	NA	NA	NA	NA	NA	NA	NA	NA	hsa_circ_0016757	chr1
hsa_circ_0018488	0.000999669	0.266807	3.74803	down	1.31556	1.31458	1.81391	2.04951	1.29242	1.26664	1.29412	2.96474	2.58178	1.26028	A	A	A	A	A	A	A	A	A	A	4.05163	3.27068	3.84693	P	P	P	hsa_circ_0018488	circRNA	CTGAGATTGCTTGTGGACGATAGGTATGTTCCTAATTTACTAAAGTCACTAAGATCTCAG	NA	NA	NA	NA	NA	NA	NA	NA	NA	NA	NA	NA	NA	NA	hsa_circ_0018488	chr10
hsa_circ_0015698	8.58204e-05	2.0386	2.0386	up	8.51663	8.8611	8.13108	8.26957	8.34033	7.90003	7.66579	7.73767	7.36531	7.58455	P	P	P	P	P	P	P	P	P	P	7.17602	7.03068	7.0255	P	P	P	hsa_circ_0015698	circRNA	AGACAGAGAGTGCCAGCACATCAGACCCACCAACAGCCAATATCAAGCCAACTCCTGTTG	NA	NA	NA	NA	NA	NA	NA	NA	NA	NA	NA	NA	NA	NA	hsa_circ_0015698	chr1
hsa_circ_0052027	0.000396783	2.1679	2.1679	up	12.5325	10.5132	11.9299	12.0465	11.7809	11.9026	12.3035	11.5583	12.34	11.1967	P	P	P	P	P	P	P	P	P	P	10.7748	10.903	10.6939	P	P	P	hsa_circ_0052027	circRNA	GTGTGGCAGTTTATTAAACTGTCCCCCAGATCGACACGCATGGCACATCATCCTGGGGGG	NA	NA	NA	NA	NA	NA	NA	NA	NA	NA	NA	NA	NA	NA	hsa_circ_0052027	chr19
hsa_circ_0020758	0.011317	2.06736	2.06736	up	5.45563	5.17034	5.03957	5.3586	7.39441	6.23044	6.47151	6.94704	6.07148	5.44866	P	P	P	P	P	P	P	P	P	P	4.88449	5.27836	5.17637	P	P	P	hsa_circ_0020758	circRNA	AGCCGGTGAAGACCACCAGCACAACCTCTGCTCCTACAACCAGCACGACCTCTGGTCCTG	NA	NA	NA	NA	NA	NA	NA	NA	NA	NA	NA	NA	NA	NA	hsa_circ_0020758	chr11
hsa_circ_0015913	0.000770129	2.15611	2.15611	up	8.76766	8.56582	8.16747	8.1632	8.41719	7.42531	7.52158	7.6198	7.09147	7.14712	P	P	P	P	P	P	P	P	P	P	6.75048	6.81333	7.08994	P	P	P	hsa_circ_0015913	circRNA	TTGGCAGAACTGACTGTAGATCCCCAGGGGGCACTGGCAATCCGTCAGAATTTGGTGTTC	NA	NA	NA	NA	NA	NA	NA	NA	NA	NA	NA	NA	NA	NA	hsa_circ_0015913	chr1
hsa_circ_0057019	0.0130172	2.76084	2.76084	up	9.37806	9.57364	8.47068	8.41427	8.59606	8.06333	8.61759	8.15955	8.05212	8.86127	P	P	P	P	P	P	P	P	P	P	6.66476	7.52043	7.40858	P	P	P	hsa_circ_0057019	circRNA	AGAACTTGTAAACCCAGGTGTACCAACAGTACCGTTATTGCCACCACAAGTAAACCAGTC	NA	NA	NA	NA	NA	NA	NA	NA	NA	NA	NA	NA	NA	NA	hsa_circ_0057019	chr2
hsa_circ_0012770	0.00690314	0.418763	2.38799	down	5.41609	5.806	1.30981	2.42071	1.26844	1.30129	1.31521	1.30938	4.54066	4.06099	P	P	A	A	A	A	A	A	P	P	4.95393	5.78767	4.68515	P	P	P	hsa_circ_0012770	circRNA	TTCAGACAGAGGGGAAGCTTCAGGGATTTATGTGAAAAGTATAATACCTGGCAGTGCTGC	NA	NA	NA	NA	NA	NA	NA	NA	NA	NA	NA	NA	NA	NA	hsa_circ_0012770	chr1
hsa_circ_0080576	0.0203469	0.279316	3.58017	down	3.3346	4.11545	4.59524	5.28992	1.31324	1.63704	4.56021	4.20748	1.42818	2.9833	A	A	P	P	A	A	P	A	A	A	6.12149	6.07056	4.5346	P	P	P	hsa_circ_0080576	circRNA	TGACATTTCAGAGGAGACGATCAGGACGAAGGAAACTGTGGAGGCTGACCACAGTGGCCG	NA	NA	NA	NA	NA	NA	NA	NA	NA	NA	NA	NA	NA	NA	hsa_circ_0080576	chr7
hsa_circ_0024715	0.000341222	2.13346	2.13346	up	11.4425	11.0188	11.5882	10.7225	12.024	11.2951	11.161	10.3471	11.3237	11.7613	P	P	P	P	P	P	P	P	P	P	10.209	10.0663	10.4414	P	P	P	hsa_circ_0024715	circRNA	ACTAATGACAAGGTGCCAGCTTACTTTAATGACTCTCAGCGTCAGGCTACCAAAGATGCT	NA	NA	NA	NA	NA	NA	NA	NA	NA	NA	NA	NA	NA	NA	hsa_circ_0024715	chr11
hsa_circ_0087501	0.0491632	2.08386	2.08386	up	8.52938	8.60118	8.55938	7.92244	8.14877	9.05904	8.20222	8.35062	8.31075	8.7564	P	P	P	P	P	P	P	P	P	P	6.80884	7.53515	7.7532	P	P	P	hsa_circ_0087501	circRNA	TTTGCTGGAGGAGGACTATCGGGTCTGTATGGACTTTAACATTATTCGGAAAGACTCACT	NA	NA	NA	NA	NA	NA	NA	NA	NA	NA	NA	NA	NA	NA	hsa_circ_0087501	chr9
hsa_circ_0032555	0.00148446	2.27183	2.27183	up	10.1367	10.7411	10.4107	10.5775	12.2072	9.91883	11.1543	10.5681	9.68703	10.5512	P	P	P	P	P	P	P	P	P	P	9.58963	9.58512	9.60428	P	P	P	hsa_circ_0032555	circRNA	ATTGTACTGATTTATCCTTGTAATAAATGTTTCTGTAACACCTGGTGGCGGCGGCGGGCT	NA	NA	NA	NA	NA	NA	NA	NA	NA	NA	NA	NA	NA	NA	hsa_circ_0032555	chr14
hsa_circ_0046641	0.00221887	2.04605	2.04605	up	6.21099	6.68422	5.80445	6.00504	6.35687	5.89305	5.27329	5.78584	5.4132	6.34614	P	P	P	P	P	P	P	P	P	P	4.86277	5.27391	4.82944	P	P	P	hsa_circ_0046641	circRNA	TAATAAAAACTTTGCCTATAGTGCCAGAAGCCCAGGAAGCACACATCAAGGCTCACTTGC	NA	NA	NA	NA	NA	NA	NA	NA	NA	NA	NA	NA	NA	NA	hsa_circ_0046641	chr17_ctg5_hap1
hsa_circ_0042116	0.000790273	2.19264	2.19264	up	6.88754	6.94347	6.58856	6.85274	6.16193	6.91913	6.25641	6.35877	6.56315	6.65033	P	P	P	P	P	P	P	P	P	P	5.6636	5.27557	5.56446	P	P	P	hsa_circ_0042116	circRNA	CTCGATGCTGTATGTCACACAGCTGAACAGAAGCCACAACCAGCAAGTAAGACCCAAGCC	NA	NA	NA	NA	NA	NA	NA	NA	NA	NA	NA	NA	NA	NA	hsa_circ_0042116	chr17
hsa_circ_0055605	0.000242844	0.363509	2.75097	down	3.16091	4.47542	5.11494	5.14568	4.578	3.44109	3.99038	2.70172	3.77843	3.60474	A	P	P	P	P	A	A	A	A	A	5.34652	5.87796	5.71656	P	P	P	hsa_circ_0055605	circRNA	CCTCCAGGAAAAGAATATTTCAGAACCATACTTTACAAACAGAAGGACTATTTCTCAACA	NA	NA	NA	NA	NA	NA	NA	NA	NA	NA	NA	NA	NA	NA	hsa_circ_0055605	chr2
hsa_circ_0065548	0.0338278	2.28194	2.28194	up	8.82259	8.51219	8.49023	7.98055	7.83637	9.35852	8.28757	8.14784	8.16537	9.4805	P	P	P	P	P	P	P	P	P	P	6.927	7.23014	7.92215	P	P	P	hsa_circ_0065548	circRNA	AGCAATGGCGTGACTTTCTCATTCTCCCTGGGTACATCGACTTCACTGCAGACCAGGTGG	NA	NA	NA	NA	NA	NA	NA	NA	NA	NA	NA	NA	NA	NA	hsa_circ_0065548	chr3
hsa_circ_0037891	0.0016018	2.40478	2.40478	up	10.1407	10.1624	9.54994	9.7809	8.95549	10.2259	8.86999	8.77716	9.26239	10.8175	P	P	P	P	P	P	P	P	P	P	8.32168	8.42793	8.8102	P	P	P	hsa_circ_0037891	circRNA	TTTCTAAAAGTGGTTCTTGCAGGTTAGAAAGGCAGTGGACGCTCTCTTGACGCATTGCAA	NA	NA	NA	NA	NA	NA	NA	NA	NA	NA	NA	NA	NA	NA	hsa_circ_0037891	chr16
hsa_circ_0087335	0.0202431	0.249368	4.01014	down	3.47434	1.28889	2.48456	2.15585	1.38583	1.30383	4.10553	4.27199	3.78001	3.45573	A	A	A	A	A	A	A	A	A	A	4.88058	5.92312	4.17466	P	P	P	hsa_circ_0087335	circRNA	CATCATCGGGCCTTAAATTGGAATGTGAGAAACTGGCAAGTGAAAAGACAGAAATGCAGA	NA	NA	NA	NA	NA	NA	NA	NA	NA	NA	NA	NA	NA	NA	hsa_circ_0087335	chr9
hsa_circ_0070463	0.00070328	2.3164	2.3164	up	6.22336	5.96577	5.09243	5.02094	4.34441	5.23724	4.27306	4.94995	4.97234	5.42629	P	P	P	P	P	P	P	P	P	P	4.02891	3.84711	4.27332	P	P	P	hsa_circ_0070463	circRNA	TAGGCCAGACTAAATATAACTGTGCGATCAGCAGTTCTGATGACCGTAGTCTGTTTCGAC	NA	NA	NA	NA	NA	NA	NA	NA	NA	NA	NA	NA	NA	NA	hsa_circ_0070463	chr4
hsa_circ_0025518	0.00608834	0.372255	2.68633	down	2.7106	2.30637	8.85368	8.82844	7.48046	2.43424	6.73206	4.98042	7.92599	2.0989	A	A	P	P	P	A	P	P	P	A	8.75269	8.34923	8.81321	P	P	P	hsa_circ_0025518	circRNA	TTGTCACTTTGGTTTTTGGAGTCTCTGGATGATTTTTACATTCTTAGCAGTGGATTGATA	NA	NA	NA	NA	NA	NA	NA	NA	NA	NA	NA	NA	NA	NA	hsa_circ_0025518	chr12
hsa_circ_0061580	0.000273338	0.203876	4.90494	down	5.58366	5.14405	4.85687	5.59319	3.63909	5.06464	4.61276	4.72376	4.57701	4.35231	P	P	P	P	P	P	P	P	P	P	6.76712	7.27913	7.48922	P	P	P	hsa_circ_0061580	circRNA	AACTTTTGCTTTGAGTAATAAACTTGATTGTAGGAATGTGCGGCGTCTGCGCAGCTGCCA	NA	NA	NA	NA	NA	NA	NA	NA	NA	NA	NA	NA	NA	NA	hsa_circ_0061580	chr21
hsa_circ_0057925	0.000431986	4.02766	4.02766	up	13.2494	12.1012	12.0812	12.3641	12.7529	13.9379	11.6198	11.7949	11.8882	14.3041	P	P	P	P	P	P	P	P	P	P	10.5339	11.0118	11.0979	P	P	P	hsa_circ_0057925	circRNA	TTACGAAAAGGAAAAGGCCAGGTATGTGCCATCACAAGCAGATGTGGCAGTATTTGAAGC	NA	NA	NA	NA	NA	NA	NA	NA	NA	NA	NA	NA	NA	NA	hsa_circ_0057925	chr2
hsa_circ_0062403	8.89916e-07	0.251177	3.98125	down	4.87336	4.53618	5.40001	5.00514	4.42714	3.84143	3.67597	4.66582	4.69411	5.58884	P	P	P	P	P	A	A	P	P	P	6.72966	6.72074	6.86675	P	P	P	hsa_circ_0062403	circRNA	AAATGAAATTACATGCCAAGGGCCCTAAAAAGCAAATTTTAACCGTCAGCGCAGGGCTCG	NA	NA	NA	NA	NA	NA	NA	NA	NA	NA	NA	NA	NA	NA	hsa_circ_0062403	chr22
hsa_circ_0001847_T_L	0.0001305	2.3542	2.3542	up	7.52137	7.26235	7.23079	7.27755	7.41424	8.39784	7.65045	8.0773	7.77776	8.28231	P	P	P	P	P	P	P	P	P	P	6.34303	6.7207	6.45313	P	P	P	hsa_circ_0001847_T_L	circRNA	TTTCTGAAACAAAGGTCTTCACTGCCTCATCTGCTCCAGCAGAGAATCACATCTTACCTG	NA	NA	NA	NA	NA	NA	NA	NA	NA	NA	NA	NA	NA	NA	NA	NA
hsa_circ_0005149	0.00236941	2.66482	2.66482	up	7.07138	5.58757	7.28562	5.57126	5.69333	7.24588	6.5695	7.78847	6.82752	5.85992	P	P	P	P	P	P	P	P	P	P	4.9922	5.52487	5.44036	P	P	P	hsa_circ_0005149	circRNA	TCTCCCTATGTTACGTGGATGTTTGTAACGACCAAGCCATATGTCCTTCTATGTTCGAGC	NA	NA	NA	NA	NA	NA	NA	NA	NA	NA	NA	NA	NA	NA	hsa_circ_0005149	chr9
hsa_circ_0060253	0.000259584	3.86394	3.86394	up	11.2689	9.75083	10.3255	9.80795	9.54223	9.32353	10.4708	10.1097	9.70762	10.0762	P	P	P	P	P	P	P	P	P	P	7.86329	8.164	8.49333	P	P	P	hsa_circ_0060253	circRNA	GGAGATTGAGAAAGCATGTACCTACATCAGATCTAACCTTGATCCCAGCAATGTGGATTC	NA	NA	NA	NA	NA	NA	NA	NA	NA	NA	NA	NA	NA	NA	hsa_circ_0060253	chr20
hsa_circ_0080416	0.00126619	0.198035	5.0496	down	1.29681	1.26163	3.36269	2.87078	1.51266	1.40969	3.58915	1.43983	1.27183	1.35416	A	A	P	A	A	A	A	A	A	A	5.13447	4.02471	4.38089	P	P	P	hsa_circ_0080416	circRNA	ACTTACTCAGAAAGATGTAGCACTTAAGCCTCAGGAACGTGTGGAGAAACGCCAGACGCC	NA	NA	NA	NA	NA	NA	NA	NA	NA	NA	NA	NA	NA	NA	hsa_circ_0080416	chr7
hsa_circ_0047400	0.00379322	0.382177	2.61659	down	4.42692	4.34805	5.04871	4.04927	2.27611	3.36931	3.68771	3.66362	1.46488	3.93828	P	P	P	P	A	A	A	A	A	P	5.61093	4.76228	5.39285	P	P	P	hsa_circ_0047400	circRNA	ATAGAAGAAATTGTTCTAGTAGATGATGCCAGTGAAAGAGGGCCGGCCCGGAGGACGCCT	NA	NA	NA	NA	NA	NA	NA	NA	NA	NA	NA	NA	NA	NA	hsa_circ_0047400	chr18
hsa_circ_0014728	0.00622969	3.03367	3.03367	up	10.0149	7.97913	7.78721	8.25666	8.0332	9.34789	7.76794	7.84143	7.63053	8.20664	P	P	P	P	P	P	P	P	P	P	6.83131	6.46024	7.32935	P	P	P	hsa_circ_0014728	circRNA	TCTTCGAGAGACTATTGCAGATATCATCCGAACATGTTTGGGACCCAAGTCCATGATGAA	NA	NA	NA	NA	NA	NA	NA	NA	NA	NA	NA	NA	NA	NA	hsa_circ_0014728	chr1
hsa_circ_0051543	0.0048256	2.59479	2.59479	up	13.114	12.4274	12.6325	12.7142	12.6535	13.0535	12.1414	12.0985	12.6636	13.1674	P	P	P	P	P	P	P	P	P	P	10.9818	11.3002	11.6438	P	P	P	hsa_circ_0051543	circRNA	TCTAGTGGTAGCACTGCAACATGGTGCTGGAGAACGTGAAGGAGATGTGGACTGAGGTAC	NA	NA	NA	NA	NA	NA	NA	NA	NA	NA	NA	NA	NA	NA	hsa_circ_0051543	chr19
hsa_circ_0089641	2.70612e-05	3.0387	3.0387	up	9.64772	8.32748	9.08867	8.3834	8.08712	9.97816	8.95445	9.68858	8.84196	9.2311	P	P	P	P	P	P	P	P	P	P	7.3963	7.60139	7.61813	P	P	P	hsa_circ_0089641	circRNA	GGACTACCAGGACTTTGAGGGCCAGAGTCCCAAATGCACCCAGGGTGTGCGGGAAGCGTT	NA	NA	NA	NA	NA	NA	NA	NA	NA	NA	NA	NA	NA	NA	hsa_circ_0089641	chr9
hsa_circ_0087613	0.0258576	0.434722	2.30032	down	3.91402	4.12271	4.61777	5.31997	4.22759	5.8936	4.96238	4.9607	6.44922	6.35629	A	A	P	P	P	P	P	P	P	P	7.13473	6.0066	6.24618	P	P	P	hsa_circ_0087613	circRNA	AATCTTTTCAAAATAAGCCACTGGGACTCGCCTACCGATGTTCACCGTGCTCAGGAAATT	NA	NA	NA	NA	NA	NA	NA	NA	NA	NA	NA	NA	NA	NA	hsa_circ_0087613	chr9
hsa_circ_0086709	1.03344e-06	2.23962	2.23962	up	7.4386	7.33131	7.61356	7.45836	7.60972	8.18883	7.45615	7.80608	7.823	8.31277	P	P	P	P	P	P	P	P	P	P	6.62756	6.55481	6.54514	P	P	P	hsa_circ_0086709	circRNA	AACCATCATGCATTGATCTGGTAGCCTTGCTCCAGAAGCCTGTTCCTCACAGTCAAGCCT	NA	NA	NA	NA	NA	NA	NA	NA	NA	NA	NA	NA	NA	NA	hsa_circ_0086709	chr9
hsa_circ_0039198	5.96808e-05	0.329744	3.03265	down	1.67033	2.73076	2.95014	2.6363	1.57813	3.36081	1.61286	3.41314	3.58327	1.62684	A	A	A	A	A	A	A	A	A	A	4.14404	4.5325	4.25184	P	P	P	hsa_circ_0039198	circRNA	TTTTGCACCAGTGAAACAATAAAGATGCTATTAACAAAGTGGCACCTGGGTCGACCCTCC	NA	NA	NA	NA	NA	NA	NA	NA	NA	NA	NA	NA	NA	NA	hsa_circ_0039198	chr16
hsa_circ_0061214	1.52838e-06	0.237034	4.21881	down	7.78393	7.41347	6.98003	7.05915	6.76184	7.28069	6.92812	6.67856	6.89221	7.6485	P	P	P	P	P	P	P	P	P	P	9.0764	9.25471	9.44037	P	P	P	hsa_circ_0061214	circRNA	CCTTCATTAAAAGTTTTTATGTCTCGTGTCAGAATGTGTAGCCCACAATGCCCTGGAGTG	NA	NA	NA	NA	NA	NA	NA	NA	NA	NA	NA	NA	NA	NA	hsa_circ_0061214	chr20
hsa_circ_0002787	0.00422521	0.45764	2.18512	down	6.05319	5.93406	5.86035	6.61556	6.61657	3.17723	5.94233	4.05	3.46981	4.83041	P	P	P	P	P	A	P	A	A	P	6.92912	6.78732	6.65812	P	P	P	hsa_circ_0002787	circRNA	GTAGTTATAGGCCCACAGCAGCAGAACTTTTAAAATGCAAATTCTTCCAGAAAGCCAAGA	NA	NA	NA	NA	NA	NA	NA	NA	NA	NA	NA	NA	NA	NA	hsa_circ_0002787	chr2
hsa_circ_0080823	0.0333306	0.396796	2.52019	down	5.38843	5.95144	6.58416	6.70326	5.90395	6.23424	5.78985	6.56199	6.36287	5.93734	P	P	P	P	P	P	P	P	P	P	8.07313	7.17271	7.13133	P	P	P	hsa_circ_0080823	circRNA	TCTTATGAAGGAAGTTTGTGTGTATGTTACAGCCCGAAGTGTGCCTCTTGGGGACAAATC	NA	NA	NA	NA	NA	NA	NA	NA	NA	NA	NA	NA	NA	NA	hsa_circ_0080823	chr7
hsa_circ_0056396	0.00713537	3.25946	3.25946	up	10.9969	11.1508	9.98795	11.4251	10.5292	11.5166	10.8614	10.0391	7.97342	12.1803	P	P	P	P	P	P	P	P	P	P	9.57624	9.33549	8.84099	P	P	P	hsa_circ_0056396	circRNA	CAGCACTTAGGTGCAGCTGCTGCTGCTGTGATGTCCAGTTCTAAAGTAACCACAGTCCTG	NA	NA	NA	NA	NA	NA	NA	NA	NA	NA	NA	NA	NA	NA	hsa_circ_0056396	chr2
hsa_circ_0015288	0.00540616	5.53297	5.53297	up	14.1472	11.3085	11.4508	12.3746	12.2946	13.6547	10.1569	11.3929	9.69388	14.0711	P	P	P	P	P	P	P	P	P	P	10.0714	10.2837	10.4471	P	P	P	hsa_circ_0015288	circRNA	TAAATTTTTGCAATCCAGTGGAGTCCAACTTGCCTGGACCAGCTTAATGGTTCTGCTCCT	NA	NA	NA	NA	NA	NA	NA	NA	NA	NA	NA	NA	NA	NA	hsa_circ_0015288	chr1
hsa_circ_0040892	0.00751622	2.04469	2.04469	up	10.3994	8.48524	9.71648	10.2466	9.51992	10.099	9.27591	8.95392	9.37068	11.1123	P	P	P	P	P	P	P	P	P	P	8.84527	8.72075	9.03588	P	P	P	hsa_circ_0040892	circRNA	AACAGCTTTCCCACAAGCTGAGCTGGAGATTCAGAAAGACGCCCTGGAGCCAGGACAGAG	NA	NA	NA	NA	NA	NA	NA	NA	NA	NA	NA	NA	NA	NA	hsa_circ_0040892	chr16
hsa_circ_0072990	0.00643726	2.27028	2.27028	up	5.34252	5.17553	5.07273	4.35364	4.33604	5.32476	4.50036	5.09842	4.76381	5.01812	P	P	P	P	P	P	P	P	P	P	3.46972	4.08978	3.64787	P	P	P	hsa_circ_0072990	circRNA	TAAAAACCTTTCCTCCATATAATTATGCTGTCACAGCTTCCTCAAGAGTAAGTATAATAT	NA	NA	NA	NA	NA	NA	NA	NA	NA	NA	NA	NA	NA	NA	hsa_circ_0072990	chr5
hsa_circ_0042776	0.000683908	0.49691	2.01244	down	8.20148	8.81723	8.36989	8.49847	9.27933	9.41109	10.3008	9.85054	9.31025	8.62626	P	P	P	P	P	P	P	P	P	P	10.06	10.4463	10.145	P	P	P	hsa_circ_0042776	circRNA	CTTCCCAAAGGAGGGAAGCCGCCACACGGTAATGTTTCCATGCCCAGTGCCCACAGGGTG	NA	NA	NA	NA	NA	NA	NA	NA	NA	NA	NA	NA	NA	NA	hsa_circ_0042776	chr17
hsa_circ_0023398	0.024905	3.18157	3.18157	up	9.94221	8.19209	8.71734	9.10876	8.99352	9.60206	9.32406	9.00944	10.8737	9.69224	P	P	P	P	P	P	P	P	P	P	7.09731	7.84214	8.37064	P	P	P	hsa_circ_0023398	circRNA	ACCGTCTGCAACCCAGAGATGTGCCAGCTGTTCACCACCGAGCTATGGCAAGGCTGAGGC	NA	NA	NA	NA	NA	NA	NA	NA	NA	NA	NA	NA	NA	NA	hsa_circ_0023398	chr11
hsa_circ_0046262	0.000371622	3.01061	3.01061	up	10.9684	9.95341	10.3111	10.175	10.4249	9.62555	10.0906	9.76276	9.61858	10.0613	P	P	P	P	P	P	P	P	P	P	8.25052	8.70409	8.69475	P	P	P	hsa_circ_0046262	circRNA	AGCTTCAAGGGCAAGCTGGCAGAGAGGCTGATGACATCGTGAACTGGCTGAAGAAGCGCA	NA	NA	NA	NA	NA	NA	NA	NA	NA	NA	NA	NA	NA	NA	hsa_circ_0046262	chr17
hsa_circ_0058419	3.78237e-05	0.359728	2.77988	down	6.56779	6.43601	6.49352	7.16198	7.06	6.17053	6.16365	6.07901	5.49729	6.14089	P	P	P	P	P	P	P	P	P	P	7.82195	7.7648	8.16068	P	P	P	hsa_circ_0058419	circRNA	TTTCTCAGGTATCAATAAAGTTGTTTCCAACTCATAGGCTCAGATCTGCTCCCTGGAGCC	NA	NA	NA	NA	NA	NA	NA	NA	NA	NA	NA	NA	NA	NA	hsa_circ_0058419	chr2
hsa_circ_0000333	0.00929938	0.430658	2.32203	down	3.24765	4.14542	4.44972	4.25331	4.52618	4.41347	3.72179	3.11167	4.01923	3.97361	A	A	P	P	P	A	A	A	P	A	5.56554	5.33773	4.80738	P	P	P	hsa_circ_0000333	circRNA	TTTTAATTATAGGTGAACGGGATGGGTCTTTGGATGTGTTTCCTGTTGAGGTCCTGCTGG	NA	NA	NA	NA	NA	NA	NA	NA	NA	NA	NA	NA	NA	NA	hsa_circ_0000333	chr11
hsa_circ_0016178	0.0330908	2.38862	2.38862	up	7.33934	6.45723	6.08123	5.85461	5.81276	6.20085	5.9178	6.24112	6.32617	6.33102	P	P	P	P	P	P	P	P	P	P	4.63202	4.78935	5.59328	P	P	P	hsa_circ_0016178	circRNA	TCTGTAGCAGATTTTGGTCCTAAAAACAGATTCTCAGGATCTTGTTGCTTCCTTCAGAGT	NA	NA	NA	NA	NA	NA	NA	NA	NA	NA	NA	NA	NA	NA	hsa_circ_0016178	chr1
hsa_circ_0001318	0.0403714	0.439713	2.27421	down	4.7426	1.41262	3.9471	5.10574	3.82021	5.44891	4.70642	5.10143	2.49989	5.34974	P	A	P	P	P	P	P	P	A	P	6.39101	5.6637	4.99255	P	P	P	hsa_circ_0001318	circRNA	TCAGCAAGCTAAACCTGAGTTACAACAAACTCTCTGAGATTGACCCTGCTGGTTTTGAGG	NA	NA	NA	NA	NA	NA	NA	NA	NA	NA	NA	NA	NA	NA	hsa_circ_0001318	chr3
hsa_circ_0014456	0.017649	0.458469	2.18117	down	10.7948	10.8875	10.3239	10.3341	10.6266	10.1998	10.5977	10.4548	10.1474	10.4663	P	P	P	P	P	P	P	P	P	P	11.8663	11.7195	11.2191	P	P	P	hsa_circ_0014456	circRNA	TATTTCTTCTCCCTGTAGCCGCCCGCTCAGCTCTATCCTGGGGAGGAGTAACCTGAAATT	NA	NA	NA	NA	NA	NA	NA	NA	NA	NA	NA	NA	NA	NA	hsa_circ_0014456	chr1
hsa_circ_0025546	0.0187427	0.33683	2.96886	down	1.28892	1.26416	1.75265	3.45907	3.72913	2.80271	4.23579	1.24535	1.31537	1.27636	A	A	A	P	P	A	P	A	A	A	4.81127	3.32385	4.34441	P	P	P	hsa_circ_0025546	circRNA	TCACCCTAAGCCATAATGAAAGGAAAGTGACCTGCAAACATCCAGTCACAGGACAACCAT	NA	NA	NA	NA	NA	NA	NA	NA	NA	NA	NA	NA	NA	NA	hsa_circ_0025546	chr12
hsa_circ_0035738	0.0129355	0.249323	4.01087	down	1.28858	1.28294	4.02203	2.89482	2.49376	1.31633	2.42727	1.29282	3.12712	1.31666	A	A	P	A	A	A	A	A	A	A	5.00702	4.55186	3.51818	P	P	P	hsa_circ_0035738	circRNA	TCTAATTGGCAAGCAAGACAGTGTGTATGAAGATGTGATATACGTCTCAGCTGCTGGCAG	NA	NA	NA	NA	NA	NA	NA	NA	NA	NA	NA	NA	NA	NA	hsa_circ_0035738	chr15
hsa_circ_0084249	0.000953911	2.30682	2.30682	up	5.8954	5.9603	5.74554	5.3493	5.03562	6.18379	4.9529	5.51807	5.43221	6.06417	P	P	P	P	P	P	P	P	P	P	4.47953	4.18825	4.6782	P	P	P	hsa_circ_0084249	circRNA	TTTGGATCCGCTACACAAGCGGGCCTTCGTGAGGATGAGTACAAGCCCTGAGGCTTTCCT	NA	NA	NA	NA	NA	NA	NA	NA	NA	NA	NA	NA	NA	NA	hsa_circ_0084249	chr8
hsa_circ_0060862	0.0165194	0.216334	4.62249	down	1.42503	3.82954	4.16104	3.51255	3.314	3.42494	4.35384	3.98558	4.20369	4.5372	A	A	P	P	P	A	P	A	P	P	6.7265	5.89829	5.14131	P	P	P	hsa_circ_0060862	circRNA	GCCCAATAAAGCTTGTGTACGTTCTGCGCACTCTTACCCAGAACGAGATGATTTTCAAAC	NA	NA	NA	NA	NA	NA	NA	NA	NA	NA	NA	NA	NA	NA	hsa_circ_0060862	chr20
hsa_circ_0007621	0.0146223	0.395895	2.52592	down	4.31104	4.62646	3.23493	5.18169	2.0864	3.54478	4.10964	3.43195	3.45954	4.05125	A	P	A	P	A	A	A	A	A	P	4.95951	5.91201	4.96762	P	P	P	hsa_circ_0007621	circRNA	GAAAACATCTCCCAATGAAGATGTGTATATCTCATGATTGATATGGAGAAACTAGTCATG	NA	NA	NA	NA	NA	NA	NA	NA	NA	NA	NA	NA	NA	NA	hsa_circ_0007621	chr12
hsa_circ_0049995	0.000743509	0.464088	2.15476	down	8.33323	8.32326	8.61468	9.07157	8.29602	8.90586	8.21897	8.12769	8.89636	9.33467	P	P	P	P	P	P	P	P	P	P	9.93363	9.49524	9.85976	P	P	P	hsa_circ_0049995	circRNA	ACATCCGGATATTAAAAGGAGCGTTGCTGGAACTAGCGACGGCCGTAGGGAGCGCTTCCT	NA	NA	NA	NA	NA	NA	NA	NA	NA	NA	NA	NA	NA	NA	hsa_circ_0049995	chr19
hsa_circ_0054602	0.00104775	2.2704	2.2704	up	14.0606	14.0826	14.103	14.0424	14.0293	14.4082	13.2053	13.4773	13.2957	14.8066	P	P	P	P	P	P	P	P	P	P	12.5506	13.0333	12.906	P	P	P	hsa_circ_0054602	circRNA	ATATTCAAAAGGTGGAGCCGCCACCAAAATGCAGATTTTCGTGAAAACCCTTACGGGGAA	NA	NA	NA	NA	NA	NA	NA	NA	NA	NA	NA	NA	NA	NA	hsa_circ_0054602	chr2
hsa_circ_0014198	0.00206413	3.34374	3.34374	up	9.12848	7.23359	7.72808	7.84784	7.28432	7.78103	7.24015	6.91303	6.32762	7.23061	P	P	P	P	P	P	P	P	P	P	5.75621	5.57373	6.33107	P	P	P	hsa_circ_0014198	circRNA	ATTATAAAAGAGGTCATTTTCTTCTGAGGAAGTCATTCTTAAGGACTGTTCTGTCCCCAA	NA	NA	NA	NA	NA	NA	NA	NA	NA	NA	NA	NA	NA	NA	hsa_circ_0014198	chr1
hsa_circ_0038683	0.00717962	0.493449	2.02655	down	3.09245	1.45736	5.89548	5.79421	3.44061	5.15594	4.41784	3.55358	4.88111	3.90386	A	A	P	P	P	P	P	A	P	A	5.68909	5.84184	5.43503	P	P	P	hsa_circ_0038683	circRNA	ATAGTAACAGTGTGCAGGATCAAGACAAAAAACTTCAAGACTTGTGGAGAACATGTCAGA	NA	NA	NA	NA	NA	NA	NA	NA	NA	NA	NA	NA	NA	NA	hsa_circ_0038683	chr16
hsa_circ_0027435	0.000503972	0.408803	2.44617	down	4.29032	4.44898	2.10274	3.04054	3.08205	4.0301	3.18509	2.99315	3.69101	4.06074	A	P	A	A	P	A	A	A	A	P	4.92116	4.64794	5.19588	P	P	P	hsa_circ_0027435	circRNA	GAGTCCTGGCGTATCTGAAAAGAATTCTAAGTATTATAATTACACCCTGTCTATCAATGG	NA	NA	NA	NA	NA	NA	NA	NA	NA	NA	NA	NA	NA	NA	hsa_circ_0027435	chr12
hsa_circ_0059919	0.0458082	4.84092	4.84092	up	6.91514	5.65966	6.05041	5.81618	5.26425	7.35663	5.00394	5.86602	5.86551	6.96974	P	P	P	P	P	P	P	P	P	P	3.68391	2.71043	4.82458	P	A	P	hsa_circ_0059919	circRNA	AATGACTCCGTCACCAAGTGTATGCCTGGAAGGGCGAAACGGACGAGGAGTACCTGTGGT	NA	NA	NA	NA	NA	NA	NA	NA	NA	NA	NA	NA	NA	NA	hsa_circ_0059919	chr20
hsa_circ_0075098	0.0126264	2.04596	2.04596	up	5.3549	5.53952	4.6484	4.30768	3.36728	5.84784	4.58099	6.08541	5.80347	5.52698	P	P	P	P	P	P	P	P	P	P	4.21587	4.35133	4.23128	P	P	P	hsa_circ_0075098	circRNA	AATCCTTACTACTTTCTCAAAACAGACCCAGGAAAGCATTCAGCATTTTGAGCGACAGGC	NA	NA	NA	NA	NA	NA	NA	NA	NA	NA	NA	NA	NA	NA	hsa_circ_0075098	chr5
hsa_circ_0020818	2.89261e-05	0.216703	4.61461	down	4.79305	1.85781	4.65388	3.30017	3.02075	3.55958	3.27679	1.955	4.87213	3.35452	P	A	P	A	P	A	A	A	P	A	5.9779	5.89811	6.13481	P	P	P	hsa_circ_0020818	circRNA	GGGAGGCCATAGAAGATGATGACAATGAATATGATGAACCAATCTTGAAACACCTGCAGG	NA	NA	NA	NA	NA	NA	NA	NA	NA	NA	NA	NA	NA	NA	hsa_circ_0020818	chr11
hsa_circ_0082650	7.42122e-05	2.06946	2.06946	up	5.97562	6.952	5.81009	5.74919	5.33955	5.49578	5.37782	5.84593	5.61971	5.72129	P	P	P	P	P	P	P	P	P	P	4.94587	4.74951	4.74595	P	P	P	hsa_circ_0082650	circRNA	CCCTGTGGCCTAAGGGCTGGATGCAGGCAAGATTGCAGACAGATGAAGAACGAGAAAAAA	NA	NA	NA	NA	NA	NA	NA	NA	NA	NA	NA	NA	NA	NA	hsa_circ_0082650	chr7
hsa_circ_0036449	5.31335e-05	2.98296	2.98296	up	6.56494	6.69973	6.94861	6.18829	5.69842	8.25531	6.61285	6.87299	6.95898	6.99783	P	P	P	P	P	P	P	P	P	P	5.25808	5.31147	5.48232	P	P	P	hsa_circ_0036449	circRNA	AAGGACGGAAAGGCACCTATTCAGTGGGAGGAGCGGAACGTCACTGCCATTCAAGGACCT	NA	NA	NA	NA	NA	NA	NA	NA	NA	NA	NA	NA	NA	NA	hsa_circ_0036449	chr15
hsa_circ_0062016	0.0360071	0.429176	2.33005	down	4.55181	4.23154	8.66332	8.16211	7.79864	3.99748	7.39559	5.67844	2.88531	1.27918	P	P	P	P	P	A	P	P	A	A	8.90886	6.84085	7.93684	P	P	P	hsa_circ_0062016	circRNA	AAGCCAATTCAGACAGGCAAATAAAAGTGACCTTTTACACTGACTATCAGCGTTCCCGGC	NA	NA	NA	NA	NA	NA	NA	NA	NA	NA	NA	NA	NA	NA	hsa_circ_0062016	chr21
hsa_circ_0067460	0.000560027	2.00673	2.00673	up	11.9032	11.066	10.9553	10.9887	11.8578	11.6916	11.008	11.6741	10.5977	10.354	P	P	P	P	P	P	P	P	P	P	10.4018	10.1179	10.3473	P	P	P	hsa_circ_0067460	circRNA	AGTACATCGAGAAGTTTGCCAACCCTTTCCCTGCAGCAGTGCGAGGATTTTACAGTTTTT	NA	NA	NA	NA	NA	NA	NA	NA	NA	NA	NA	NA	NA	NA	hsa_circ_0067460	chr3
hsa_circ_0049618	0.0191669	2.02119	2.02119	up	8.96784	6.67113	7.74286	7.49486	6.8201	6.87558	7.36032	7.1908	7.72273	8.09135	P	P	P	P	P	P	P	P	P	P	6.23424	6.88525	6.73641	P	P	P	hsa_circ_0049618	circRNA	TGTTTTCCAGAGCTTTGCCAAGTTCAGCAAATTTGGAGATGGTTCGTGGTCTACAAGCTG	NA	NA	NA	NA	NA	NA	NA	NA	NA	NA	NA	NA	NA	NA	hsa_circ_0049618	chr19
hsa_circ_0038280	0.00445091	0.488914	2.04535	down	6.63702	8.46207	9.41075	8.86526	8.47778	6.46632	6.84865	6.35674	7.06761	7.17507	P	P	P	P	P	P	P	P	P	P	9.17043	9.16602	8.62791	P	P	P	hsa_circ_0038280	circRNA	GGTATTACAGGTCATTAGAACTTTTTTCTATACCAATCGCCAAACTTGTCAGGACTGGCT	NA	NA	NA	NA	NA	NA	NA	NA	NA	NA	NA	NA	NA	NA	hsa_circ_0038280	chr16
hsa_circ_0011576	0.0197333	2.1488	2.1488	up	5.74847	5.92688	5.28949	5.06133	6.40821	5.80006	5.91521	5.98392	5.14919	5.41964	P	P	P	P	P	P	P	P	P	P	4.38187	5.04471	4.32864	P	P	P	hsa_circ_0011576	circRNA	ACCTCTCCAGGCGTGACGCCTGCTTCACATCTCTAATGAACACCCTCATGACGTCGCTAC	NA	NA	NA	NA	NA	NA	NA	NA	NA	NA	NA	NA	NA	NA	hsa_circ_0011576	chr1
hsa_circ_0054848	0.000678463	3.95015	3.95015	up	7.8533	7.23152	7.90394	7.69119	7.90079	5.95874	5.32275	6.3499	5.85992	8.30578	P	P	P	P	P	P	P	P	P	P	5.50934	5.36221	5.19895	P	P	P	hsa_circ_0054848	circRNA	GTTTACATTTATGCTCAAGTAAAGCTCTTTGTGACAGGGCTTTTCAGCTTAAATCAAGAT	NA	NA	NA	NA	NA	NA	NA	NA	NA	NA	NA	NA	NA	NA	hsa_circ_0054848	chr2
hsa_circ_0067675	0.0298183	0.261697	3.82122	down	1.5513	1.52116	4.92404	5.06697	3.36207	1.60522	5.19827	4.79399	6.94917	3.70431	A	A	P	P	P	A	P	P	P	A	7.67441	5.36617	6.324	P	P	P	hsa_circ_0067675	circRNA	GTTACAAAGTAGCCTTATAATGGGACTAATTTTACGATATGCTACAGCACCAACTGATAT	NA	NA	NA	NA	NA	NA	NA	NA	NA	NA	NA	NA	NA	NA	hsa_circ_0067675	chr3
hsa_circ_0014792	0.00297727	2.45445	2.45445	up	7.17733	6.23917	4.77367	5.20717	4.88366	5.82172	5.53252	5.9458	5.02959	4.91364	P	P	P	P	P	P	P	P	P	P	4.21209	4.39083	4.73661	P	P	P	hsa_circ_0014792	circRNA	CTGTTGAAATAAAACATTCAGTCTGACAAACAGGATCCAGTGAGGGGACTGGTTTGTCTG	NA	NA	NA	NA	NA	NA	NA	NA	NA	NA	NA	NA	NA	NA	hsa_circ_0014792	chr1
hsa_circ_0053130	0.0167503	0.470433	2.1257	down	3.6955	2.92118	1.93141	2.29268	2.2015	3.94778	1.27934	3.02332	1.33333	2.85523	A	A	A	A	A	A	A	A	A	A	3.93593	3.29647	4.26659	P	P	P	hsa_circ_0053130	circRNA	AAGGGGTGAATCAATAAAATTAGTTTGTAGCAGAAGTGGGACGAGCTATGGCCATTGCAG	NA	NA	NA	NA	NA	NA	NA	NA	NA	NA	NA	NA	NA	NA	hsa_circ_0053130	chr2
hsa_circ_0024958	2.24712e-05	0.313326	3.19156	down	2.09623	4.24764	1.52517	1.71845	1.36715	1.67251	1.75186	1.89366	1.59835	1.60925	A	A	A	A	A	A	A	A	A	A	4.07151	3.77636	3.9817	P	P	P	hsa_circ_0024958	circRNA	CAACCCAGTATATCTGTGTTATGATCGAAAATTAACAAAGTCTGAGAGGCAGAGATTTAA	NA	NA	NA	NA	NA	NA	NA	NA	NA	NA	NA	NA	NA	NA	hsa_circ_0024958	chr12
hsa_circ_0087474	0.0251003	2.6236	2.6236	up	8.35459	8.1481	8.24868	7.70699	7.98938	8.86412	8.12375	8.15647	7.945	8.58908	P	P	P	P	P	P	P	P	P	P	6.25597	6.98777	7.17261	P	P	P	hsa_circ_0087474	circRNA	TGATGAAACAGATCAGACACTCCTCTAATTTACAAAGCAGTGCCCAGCTGGTTTGTGCGA	NA	NA	NA	NA	NA	NA	NA	NA	NA	NA	NA	NA	NA	NA	hsa_circ_0087474	chr9
hsa_circ_0014877	0.00112967	2.34645	2.34645	up	10.0804	10.1862	9.91503	10.224	10.2916	9.1725	9.1762	9.02573	8.16875	8.78583	P	P	P	P	P	P	P	P	P	P	8.30899	8.49203	8.46918	P	P	P	hsa_circ_0014877	circRNA	TTTTCACCATTGACCTGAGACAAGACCGCCCAGCGTCGAAGCCTGTCTAGCAGTCCAGAG	NA	NA	NA	NA	NA	NA	NA	NA	NA	NA	NA	NA	NA	NA	hsa_circ_0014877	chr1
hsa_circ_0029171	0.00689634	0.123525	8.09556	down	3.20156	1.26315	1.76963	3.41985	1.65842	1.2669	1.25321	1.25123	2.66186	1.24639	A	A	A	P	A	A	A	A	A	A	5.88101	4.25534	4.93675	P	P	P	hsa_circ_0029171	circRNA	CATGATACAGGGGTCCTTGGTGAATTTTGTCATGGTTATTTAAGGAACCTTGCCTAGAAG	NA	NA	NA	NA	NA	NA	NA	NA	NA	NA	NA	NA	NA	NA	hsa_circ_0029171	chr12
hsa_circ_0037199	2.21511e-07	0.104842	9.53816	down	4.59524	4.29689	2.21012	3.78159	2.48268	4.32477	3.4736	3.30172	3.37082	4.13912	P	A	A	P	A	A	A	A	A	P	7.02615	7.06714	6.98777	P	P	P	hsa_circ_0037199	circRNA	TCCAATGGACCAAATAAAAGCGTTTTGTTTTGTAAACAGGGAGCCAGGATGGGAACCACG	NA	NA	NA	NA	NA	NA	NA	NA	NA	NA	NA	NA	NA	NA	hsa_circ_0037199	chr16
hsa_circ_0076002	0.0158159	2.59339	2.59339	up	5.73203	6.19659	6.44985	6.02435	6.79087	4.90674	5.08073	5.37504	5.5898	4.97898	P	P	P	P	P	P	P	P	P	P	3.97527	4.92449	4.34993	P	P	P	hsa_circ_0076002	circRNA	CTCCAAAGATGCTTCGGCCCGTGAAGGAGATGGCCCAATCCCACGAGTACCTGAGCATCG	NA	NA	NA	NA	NA	NA	NA	NA	NA	NA	NA	NA	NA	NA	hsa_circ_0076002	chr6
hsa_circ_0083448	2.7222e-05	0.498366	2.00656	down	5.55635	6.20136	5.21207	6.1971	4.83622	5.80795	5.43434	5.42592	5.54275	6.10695	P	P	P	P	P	P	P	P	P	P	6.63383	6.71702	6.74109	P	P	P	hsa_circ_0083448	circRNA	AATGTTGATGACAGGCTCAACAATATGGAAACAGCTTTGAAGTGTGGAGCGGGAAAGGAG	NA	NA	NA	NA	NA	NA	NA	NA	NA	NA	NA	NA	NA	NA	hsa_circ_0083448	chr8
hsa_circ_0053170	0.000230833	2.78034	2.78034	up	9.19796	8.046	8.83103	8.13343	7.00881	8.38746	8.9148	8.81768	8.14942	8.6412	P	P	P	P	P	P	P	P	P	P	6.76792	7.08116	7.24267	P	P	P	hsa_circ_0053170	circRNA	TGGGGACCCAGGCTGGATCTCCAGAACTGTTCTCTGGAGGACCCTGGTCCAAACTTTCAT	NA	NA	NA	NA	NA	NA	NA	NA	NA	NA	NA	NA	NA	NA	hsa_circ_0053170	chr2
hsa_circ_0027512	0.00936465	0.389582	2.56685	down	6.49512	7.63485	13.6788	13.5288	11.9159	8.12047	12.228	10.0111	8.55437	7.38791	P	P	P	P	P	P	P	P	P	P	13.8517	12.2368	12.9495	P	P	P	hsa_circ_0027512	circRNA	TTTGCAACACGGTGGCATGGAGAAATCGTTGTCAAAACAGAGATGTCCGTCAGTATGTTC	NA	NA	NA	NA	NA	NA	NA	NA	NA	NA	NA	NA	NA	NA	hsa_circ_0027512	chr12
hsa_circ_0086539	0.0125768	2.36636	2.36636	up	5.25436	4.83726	4.61704	4.60435	4.47493	5.15146	5.16731	4.6023	4.30172	4.48255	P	P	P	P	P	P	P	P	P	P	3.38744	3.92194	3.222	P	P	A	hsa_circ_0086539	circRNA	TCAAGCTGAGGTGTGTATAGGACAAATTCTACGAATAATACAACTACTTGGAACCACACC	NA	NA	NA	NA	NA	NA	NA	NA	NA	NA	NA	NA	NA	NA	hsa_circ_0086539	chr9
hsa_circ_0006702	0.0306662	2.84411	2.84411	up	8.09149	7.67781	7.89429	7.42714	7.57672	8.53731	7.78645	7.89325	7.59815	8.26242	P	P	P	P	P	P	P	P	P	P	5.7118	6.50212	6.79551	P	P	P	hsa_circ_0006702	circRNA	AGACTGAAATGGCAGATCAGACACTCCTCTAATTTACAAAGCAGTGCCCAGCTGGTTTGT	NA	NA	NA	NA	NA	NA	NA	NA	NA	NA	NA	NA	NA	NA	hsa_circ_0006702	chr9
hsa_circ_0026157	8.17534e-06	0.129762	7.70643	down	3.6795	1.37805	2.11636	1.27831	1.28687	3.61181	1.27435	1.30113	2.79152	2.57177	A	A	A	A	A	A	A	A	A	A	5.03253	5.28544	5.76764	P	P	P	hsa_circ_0026157	circRNA	TTTTTCTTTTGTAAATAAAAAGCACCAGGTTCCAAGGACATGCGAGATGAGGTCCTGGAA	NA	NA	NA	NA	NA	NA	NA	NA	NA	NA	NA	NA	NA	NA	hsa_circ_0026157	chr12
hsa_circ_0060663	0.00298386	0.430643	2.32211	down	1.94602	3.08846	6.261	7.15492	4.01561	2.80333	5.07147	4.26186	3.03459	2.66868	A	A	P	P	P	A	P	A	A	A	6.47582	5.81054	6.30817	P	P	P	hsa_circ_0060663	circRNA	CTTAAAATTCGTCCTGTTCTCGAACATCGAAGACATCCTGGAAGTTCATAAGGATTTCTT	NA	NA	NA	NA	NA	NA	NA	NA	NA	NA	NA	NA	NA	NA	hsa_circ_0060663	chr20
hsa_circ_0041773	0.00226658	0.497772	2.00895	down	10.1391	10.6849	10.3876	10.7018	10.0045	9.02044	9.17936	8.365	9.94861	8.07615	P	P	P	P	P	P	P	P	P	P	10.8777	10.7892	11.0155	P	P	P	hsa_circ_0041773	circRNA	GAGGCCAAGCTGATAAAACACAAGAAGGGGATTGTCAGCAGTACGGGCTCTGGAGCAGTT	NA	NA	NA	NA	NA	NA	NA	NA	NA	NA	NA	NA	NA	NA	hsa_circ_0041773	chr17
hsa_circ_0069399	0.00908215	0.426992	2.34196	down	1.33997	2.85266	5.96351	7.35732	3.93813	3.85937	6.14911	3.49198	6.16626	5.90036	A	A	P	P	P	A	P	A	P	P	6.73622	7.23832	6.3121	P	P	P	hsa_circ_0069399	circRNA	TTTCTGGGAGGCTTAAGCAGGTAAAGCAGTCACTGTGAAGAAAATAACATTTTAAGAAAC	NA	NA	NA	NA	NA	NA	NA	NA	NA	NA	NA	NA	NA	NA	hsa_circ_0069399	chr4
hsa_circ_0039753	0.000299636	0.250626	3.99	down	5.18165	3.19556	4.27292	4.79864	3.82878	5.81394	4.8554	4.85651	4.99182	5.1613	P	A	P	P	P	P	P	P	P	P	6.61082	6.57168	7.25368	P	P	P	hsa_circ_0039753	circRNA	CTGTAATGGTGAAAGATGATTATGTCCACGAATTACAAATGGACGAATACCTAAAACGTA	NA	NA	NA	NA	NA	NA	NA	NA	NA	NA	NA	NA	NA	NA	hsa_circ_0039753	chr16
hsa_circ_0077108	0.0137824	5.6973	5.6973	up	8.42871	9.39465	4.78696	7.71893	7.3818	8.29053	7.38731	7.32463	6.19168	5.59827	P	P	P	P	P	P	P	P	P	P	5.64784	5.52239	4.24483	P	P	P	hsa_circ_0077108	circRNA	AGTATTTTTTAGACCTGGCAAGGGATGGTGTCTGTTTTGGACTTGATGCAGGGTGGTTAC	NA	NA	NA	NA	NA	NA	NA	NA	NA	NA	NA	NA	NA	NA	hsa_circ_0077108	chr6
hsa_circ_0089073	0.00733844	0.45577	2.19409	down	4.77626	8.13127	9.02522	9.68933	6.96363	8.05845	6.7447	5.46107	9.55679	7.85532	P	P	P	P	P	P	P	P	P	P	9.41497	9.69224	9.19096	P	P	P	hsa_circ_0089073	circRNA	ATAGAGAAACTGCGAGTAGAGACCCAGAAATTTGAGGCCCGACAACAAGCTCAAATACGT	NA	NA	NA	NA	NA	NA	NA	NA	NA	NA	NA	NA	NA	NA	hsa_circ_0089073	chr9
hsa_circ_0088793	0.00322176	2.75508	2.75508	up	6.9361	6.68356	6.08428	6.54698	5.96358	7.07774	6.16342	6.91198	6.71129	6.58241	P	P	P	P	P	P	P	P	P	P	4.84026	5.05496	5.47495	P	P	P	hsa_circ_0088793	circRNA	CAGAGTTGTTCATCCAGGGAGACAGCGTGGGACATCCGGAACCTGCTCATCTGGATCAAG	NA	NA	NA	NA	NA	NA	NA	NA	NA	NA	NA	NA	NA	NA	hsa_circ_0088793	chr9
hsa_circ_0069744	3.76914e-05	0.358157	2.79207	down	1.36418	1.35089	1.28041	1.28204	1.31963	1.29589	1.3197	1.32731	3.49402	2.52003	A	A	A	A	A	A	A	A	A	A	3.36226	3.46594	3.26501	P	P	P	hsa_circ_0069744	circRNA	GGCAAATGAGAACAGCAACATACAGGTGCTGATCTTTCTGATTATTTTAATTATGGGTTT	NA	NA	NA	NA	NA	NA	NA	NA	NA	NA	NA	NA	NA	NA	hsa_circ_0069744	chr4
hsa_circ_0002242	0.00451722	0.488748	2.04604	down	1.31717	2.58208	5.37496	6.56794	3.70077	1.30014	3.91758	3.00744	2.73235	2.00737	A	A	P	P	P	A	A	A	A	A	5.35005	4.94852	5.56977	P	P	P	hsa_circ_0002242	circRNA	TTGACTGCAGAAATCATAGCCCACTAATGAGTTTTGGAGCCAGCTTTGTCAGTTTTTTGA	NA	NA	NA	NA	NA	NA	NA	NA	NA	NA	NA	NA	NA	NA	hsa_circ_0002242	chr18
hsa_circ_0051883	0.00051023	3.04966	3.04966	up	13.9853	13.7622	13.4498	13.72	13.0742	13.8231	13.1027	12.96	11.5952	14.8363	P	P	P	P	P	P	P	P	P	P	12.0388	12.0606	11.9716	P	P	P	hsa_circ_0051883	circRNA	ACCAAATGTGCCTTTCAGACCTATCTCCTCCTGCTGCTGCTGCTGAGCTCGGGACTCAGT	NA	NA	NA	NA	NA	NA	NA	NA	NA	NA	NA	NA	NA	NA	hsa_circ_0051883	chr19
hsa_circ_0014714	0.0191439	2.66432	2.66432	up	9.07707	7.30673	7.09186	7.46006	7.60629	8.4796	7.09846	6.77122	6.91509	7.21055	P	P	P	P	P	P	P	P	P	P	6.05861	5.82412	6.78985	P	P	P	hsa_circ_0014714	circRNA	GCATTGCTAGGCCAGAACACAAAGCGTGAATCCGGAAGAAAAGTTCAATCTGGAAACATC	NA	NA	NA	NA	NA	NA	NA	NA	NA	NA	NA	NA	NA	NA	hsa_circ_0014714	chr1
hsa_circ_0090108	0.0255872	2.00606	2.00606	up	8.87943	9.52046	7.32419	8.89867	8.02107	9.30252	7.7036	7.93467	8.32978	9.91337	P	P	P	P	P	P	P	P	P	P	7.51971	7.79641	8.03975	P	P	P	hsa_circ_0090108	circRNA	ATCAAACTAAGATGTTACCAAGTTGACGCCACTTTCACACGAAGTTATCAGCAGACAAGC	NA	NA	NA	NA	NA	NA	NA	NA	NA	NA	NA	NA	NA	NA	hsa_circ_0090108	chrX
hsa_circ_0081847	3.98987e-05	2.56712	2.56712	up	6.81695	6.31062	6.1618	6.0966	5.32186	6.98223	5.78535	5.7708	6.92789	6.33872	P	P	P	P	P	P	P	P	P	P	5.00406	4.95187	4.98817	P	P	P	hsa_circ_0081847	circRNA	ATGTTAGCTGATACTCCGACTTCGTTGTTCATGAAATAGGAAAAGATGGACGGATCAGCC	NA	NA	NA	NA	NA	NA	NA	NA	NA	NA	NA	NA	NA	NA	hsa_circ_0081847	chr7
hsa_circ_0008058	0.0198285	2.01679	2.01679	up	8.51426	9.63726	9.29061	7.9627	9.4298	8.44795	9.32483	9.37195	9.06269	8.20067	P	P	P	P	P	P	P	P	P	P	8.00369	8.34668	7.59031	P	P	P	hsa_circ_0008058	circRNA	ATAACGACCCAGGGCCAGCTCTCAATGTTGCAAGAAAAAATAGACCATTTGGAGCGTTTG	NA	NA	NA	NA	NA	NA	NA	NA	NA	NA	NA	NA	NA	NA	hsa_circ_0008058	chr5
hsa_circ_0058785	0.00421582	0.497748	2.00905	down	4.56076	4.98688	8.30332	10.3528	6.54753	6.68739	7.41963	6.39324	5.28473	7.41943	P	P	P	P	P	P	P	P	P	P	9.15585	8.64788	8.77935	P	P	P	hsa_circ_0058785	circRNA	TTATACAATCAAGACTGGTGACTTAAGGAGCTGCGAAGTCTGATTTACCGGCCTACTCTC	NA	NA	NA	NA	NA	NA	NA	NA	NA	NA	NA	NA	NA	NA	hsa_circ_0058785	chr2
hsa_circ_0017251	9.67685e-05	0.420453	2.37839	down	3.80204	4.11458	4.52804	5.45142	3.70701	3.35372	5.11813	4.69834	3.8071	4.82612	A	A	P	P	P	A	P	P	A	P	5.89281	5.68422	5.62363	P	P	P	hsa_circ_0017251	circRNA	TGGGGGCGAGGAGAATATATAAAAAACTGGAGGCCAAGATACTTCCTTTTGAAGACAGAT	NA	NA	NA	NA	NA	NA	NA	NA	NA	NA	NA	NA	NA	NA	hsa_circ_0017251	chr1
hsa_circ_0064683	0.00043487	0.0893057	11.1975	down	3.41997	3.44548	4.24278	4.02495	1.56158	2.50907	2.23033	4.28228	5.3311	4.62057	A	A	P	P	A	A	A	A	P	P	7.18269	6.72037	8.06683	P	P	P	hsa_circ_0064683	circRNA	TGTGTTTTTTAATAAAATATTGACTCGGCCAGTTATGCAGCCGTCTGATGAGGCCACAAC	NA	NA	NA	NA	NA	NA	NA	NA	NA	NA	NA	NA	NA	NA	hsa_circ_0064683	chr3
hsa_circ_0061846	0.0252717	2.31374	2.31374	up	6.82899	5.5863	5.93221	5.26444	5.96005	6.61735	4.99948	5.49869	6.14455	5.65458	P	P	P	P	P	P	P	P	P	P	4.2494	4.62535	5.1972	P	P	P	hsa_circ_0061846	circRNA	AAGTCTGGCAGCTATTTTGCTTTAACCGATGACAGGAGGACGCGCCCTTGGACCAGGGGA	NA	NA	NA	NA	NA	NA	NA	NA	NA	NA	NA	NA	NA	NA	hsa_circ_0061846	chr21
hsa_circ_0007976	0.00225991	0.327982	3.04895	down	1.38716	3.95298	5.99068	7.21496	3.98143	1.30894	6.99112	3.98213	1.46394	1.36219	A	A	P	P	P	A	P	A	A	A	7.25777	6.65095	6.77456	P	P	P	hsa_circ_0007976	circRNA	CACACAGAAATGGTGATTTGGATATTGAAGATGACATGAAAGCACAGATGAATTGCTTTT	NA	NA	NA	NA	NA	NA	NA	NA	NA	NA	NA	NA	NA	NA	hsa_circ_0007976	chr14
hsa_circ_0002852	0.0283792	2.41899	2.41899	up	7.19911	5.57083	6.67536	6.57081	4.39544	7.42387	6.20204	6.22139	6.92694	6.75947	P	P	P	P	P	P	P	P	P	P	4.88739	5.04903	5.8252	P	P	P	hsa_circ_0002852	circRNA	GCACCTGAAGGAACTCTTTCCAGTTAACAGACAGAGTGTGGATCATTTTGCTAAATACTT	NA	NA	NA	NA	NA	NA	NA	NA	NA	NA	NA	NA	NA	NA	hsa_circ_0002852	chr7
hsa_circ_0074195	0.0184608	3.89059	3.89059	up	6.15153	4.53561	6.81303	5.45316	4.74119	7.52758	5.254	5.3959	5.35892	6.45647	P	P	P	P	P	P	P	P	P	P	3.5706	3.61876	4.78491	P	P	P	hsa_circ_0074195	circRNA	GCTTAAAAAGGATGACTTGAAAGTAGGGCATCCTTCACCCATCTGAAGGGAGGAAATAGT	NA	NA	NA	NA	NA	NA	NA	NA	NA	NA	NA	NA	NA	NA	hsa_circ_0074195	chr5
hsa_circ_0082059	0.0418023	0.410896	2.4337	down	5.24134	5.5834	3.87841	4.00407	3.45325	5.27706	5.24373	5.53485	5.2789	4.85699	P	P	P	P	P	P	P	P	P	P	5.55965	6.85748	6.11431	P	P	P	hsa_circ_0082059	circRNA	GCTGCACGTTGAGCATATTAATGAAAAGTGCCATAAACTGAAAAACCAAACATGAGGGTA	NA	NA	NA	NA	NA	NA	NA	NA	NA	NA	NA	NA	NA	NA	hsa_circ_0082059	chr7
hsa_circ_0015304	0.022595	4.06314	4.06314	up	14.0074	11.0021	11.3333	12.1936	11.9262	13.54	10.0583	11.4452	9.5794	13.8816	P	P	P	P	P	P	P	P	P	P	10.3344	10.6236	10.6945	P	P	P	hsa_circ_0015304	circRNA	TGGCACACAGGCATTAGACAGAAAGCTGGAAGTTGAAATGGTCCTAAAGAGCAAGCCTAA	NA	NA	NA	NA	NA	NA	NA	NA	NA	NA	NA	NA	NA	NA	hsa_circ_0015304	chr1
hsa_circ_0089637	0.000223895	2.00393	2.00393	up	12.0917	11.7405	12.6218	11.7293	12.1984	12.1869	12.1063	12.6821	11.9508	12.201	P	P	P	P	P	P	P	P	P	P	11.1563	11.3484	11.0161	P	P	P	hsa_circ_0089637	circRNA	AAACGCCTGGAGGCCTGGCCATGTAATCTCAGAGCCGCCAGCAACATCATCTTCTCCAAC	NA	NA	NA	NA	NA	NA	NA	NA	NA	NA	NA	NA	NA	NA	hsa_circ_0089637	chr9
hsa_circ_0015628	7.68344e-05	2.03238	2.03238	up	8.93095	8.67123	8.2956	8.64758	8.2646	8.29961	7.6802	8.29389	7.67171	7.66245	P	P	P	P	P	P	P	P	P	P	7.29049	7.14992	7.39006	P	P	P	hsa_circ_0015628	circRNA	TCTCAATCAGTATCAACAGGCAGATGCCTCCAAACAGCTGTGGAATCCCCCTCAGGTTCA	NA	NA	NA	NA	NA	NA	NA	NA	NA	NA	NA	NA	NA	NA	hsa_circ_0015628	chr1
hsa_circ_0090748	2.91448e-05	2.17185	2.17185	up	6.19083	7.16363	6.17886	6.44997	5.97764	5.69274	6.16749	5.93923	6.17231	6.70928	P	P	P	P	P	P	P	P	P	P	5.33993	5.18757	5.07476	P	P	P	hsa_circ_0090748	circRNA	AACCAGCAGGACCCAGATGGGGAACAGGATGGAGCAGCTGGAAGTATGGATGCTTCTACC	NA	NA	NA	NA	NA	NA	NA	NA	NA	NA	NA	NA	NA	NA	hsa_circ_0090748	chrX
hsa_circ_0088949	0.0197752	2.10343	2.10343	up	5.81827	5.58119	5.90447	5.57625	6.06086	6.12222	5.60999	6.08332	6.1735	5.61093	P	P	P	P	P	P	P	P	P	P	4.3843	4.91024	5.02802	P	P	P	hsa_circ_0088949	circRNA	TGCACAGCAGTGCACCACCAGCACTGCATGCATGTGTGTCTATGGACTGCTCTCTTTCGT	NA	NA	NA	NA	NA	NA	NA	NA	NA	NA	NA	NA	NA	NA	hsa_circ_0088949	chr9
hsa_circ_0071960	0.00148108	0.353009	2.83279	down	2.80924	1.32465	3.90998	6.13311	3.53177	1.27569	4.71311	4.40073	1.29844	1.95443	A	A	P	P	P	A	P	P	A	A	5.48282	5.29874	5.75321	P	P	P	hsa_circ_0071960	circRNA	TCTCCTACAGGTGAGTTGCCTTTGCCTGGAGGAAAATGTGGAAAATGATCCCTGTAAATT	NA	NA	NA	NA	NA	NA	NA	NA	NA	NA	NA	NA	NA	NA	hsa_circ_0071960	chr5
hsa_circ_0091043	0.0107722	0.454652	2.19948	down	7.39182	7.48224	8.11392	8.01552	8.45705	7.08445	6.27289	6.96876	6.73542	6.95476	P	P	P	P	P	P	P	P	P	P	8.15157	9.00756	8.60942	P	P	P	hsa_circ_0091043	circRNA	ATCTAGAATAATTCCATGCAATGGAAAAGCAGCTGATCGCATCCATCAGGATGGAATTCA	NA	NA	NA	NA	NA	NA	NA	NA	NA	NA	NA	NA	NA	NA	hsa_circ_0091043	chrX
hsa_circ_0005293	0.0032775	0.250922	3.98531	down	2.21858	2.15006	1.51892	4.08782	1.36195	2.06053	3.40525	1.8998	2.05012	1.78506	A	A	A	P	A	A	A	A	A	A	4.66392	3.81204	4.88228	P	P	P	hsa_circ_0005293	circRNA	CGTTCAGCAGGGTTTCGAAAAAACGATGAAATGAAAGCTATGGATGTTTTACCAATTTTG	NA	NA	NA	NA	NA	NA	NA	NA	NA	NA	NA	NA	NA	NA	hsa_circ_0005293	chr5
hsa_circ_0021141	0.0279596	0.318106	3.14361	down	1.27422	1.32832	5.78688	6.59326	4.59707	3.06032	3.89447	1.33788	2.45068	5.44373	A	A	P	P	P	A	A	A	A	P	5.89909	7.20826	5.06716	P	P	P	hsa_circ_0021141	circRNA	ATCTCCTGGAAAGGATCTGGAGTCATGGACTACAAGTGAAACAGGTGGACGAAAAGGAAT	NA	NA	NA	NA	NA	NA	NA	NA	NA	NA	NA	NA	NA	NA	hsa_circ_0021141	chr11
hsa_circ_0056788	0.00573881	2.67792	2.67792	up	5.68805	6.80718	4.44615	4.99391	6.93678	5.61028	5.38496	5.2968	4.55821	7.04197	P	P	P	P	P	P	P	P	P	P	4.376	4.38929	4.82259	P	P	P	hsa_circ_0056788	circRNA	GAAATTTCATCCTTGGAAGCTCCAGCAAACCTTCACCAATTTACATCAGTTCCTATTCCT	NA	NA	NA	NA	NA	NA	NA	NA	NA	NA	NA	NA	NA	NA	hsa_circ_0056788	chr2
hsa_circ_0075921	0.0119071	2.04404	2.04404	up	7.10181	6.84779	6.77719	6.43875	7.01355	6.50873	6.77767	6.61571	7.09544	7.68969	P	P	P	P	P	P	P	P	P	P	5.61976	5.76685	6.23783	P	P	P	hsa_circ_0075921	circRNA	AGATCTGCAAACTCTCTGCAAGGGCAAGACCACACTCCTCAAGCACATTGCCAACCGAGC	NA	NA	NA	NA	NA	NA	NA	NA	NA	NA	NA	NA	NA	NA	hsa_circ_0075921	chr6
hsa_circ_0006637	0.00322541	0.489773	2.04176	down	4.64904	5.26405	4.89436	4.74075	2.87352	5.92388	4.00289	3.76022	5.87855	5.85284	P	P	P	P	P	P	A	A	P	P	5.86026	6.30843	6.07439	P	P	P	hsa_circ_0006637	circRNA	TATGCAAACCTGGGCCAAAGGACAGTTAGAAGACGGTAAGAGGTGAAGTGAAATCTGCAA	NA	NA	NA	NA	NA	NA	NA	NA	NA	NA	NA	NA	NA	NA	hsa_circ_0006637	chr17
hsa_circ_0033672	0.0419961	0.474934	2.10556	down	12.2941	12.4498	11.9425	12.2237	12.7435	12.3653	12.3545	12.4312	12.3505	12.14	P	P	P	P	P	P	P	P	P	P	13.5003	13.7269	12.9066	P	P	P	hsa_circ_0033672	circRNA	GAGAAGTTGTCCCGCCCTGGAGACCGCAGCCACATCAGCCCCCAGCCCCACAGGCCCCCT	NA	NA	NA	NA	NA	NA	NA	NA	NA	NA	NA	NA	NA	NA	hsa_circ_0033672	chr14
hsa_circ_0061991	0.00512217	2.16634	2.16634	up	9.29567	7.1722	7.94322	7.823	8.04119	8.88974	7.78831	7.50847	8.40814	8.12925	P	P	P	P	P	P	P	P	P	P	6.82512	7.05215	7.41072	P	P	P	hsa_circ_0061991	circRNA	TGGTTGCAGAGACTGGGCGTTCATCAACACCAACATCTTTGCCAGGACCAAGATAGACCC	NA	NA	NA	NA	NA	NA	NA	NA	NA	NA	NA	NA	NA	NA	hsa_circ_0061991	chr21
hsa_circ_0074122	0.00117763	0.330988	3.02126	down	5.83759	7.53656	8.09739	7.53281	7.40005	6.4725	6.68412	6.48879	6.76375	6.64555	P	P	P	P	P	P	P	P	P	P	8.68469	9.01225	8.25628	P	P	P	hsa_circ_0074122	circRNA	AAAGTTCGGGATTTCTGGGATGGTTTCGAGATCATATGCAAGAAAGTGGCATGGAAGCGA	NA	NA	NA	NA	NA	NA	NA	NA	NA	NA	NA	NA	NA	NA	hsa_circ_0074122	chr5
hsa_circ_0050349	0.0143527	2.59063	2.59063	up	12.541	11.7225	11.6571	11.8201	11.8712	12.1733	12.0499	11.5034	11.903	11.7886	P	P	P	P	P	P	P	P	P	P	10.1193	10.5487	10.9016	P	P	P	hsa_circ_0050349	circRNA	AACACGGGGATCCTGGTGATGCGGCCCAACAGGAAGCAAAGCACAGGCAGTGGTCAAGGC	NA	NA	NA	NA	NA	NA	NA	NA	NA	NA	NA	NA	NA	NA	hsa_circ_0050349	chr19
hsa_circ_0082316	0.0086832	0.298327	3.35203	down	5.89763	4.44547	3.71754	3.59794	3.39986	4.36426	4.70811	4.66837	5.6023	3.87051	P	P	P	P	P	P	P	P	P	A	5.8852	6.9996	6.06478	P	P	P	hsa_circ_0082316	circRNA	ATTAATCAAACTTGGACAGCTCTCTATGCATCGAGAGTAAACATGAGGTTACGATCCTGG	NA	NA	NA	NA	NA	NA	NA	NA	NA	NA	NA	NA	NA	NA	hsa_circ_0082316	chr7
hsa_circ_0017254	6.08449e-05	0.225132	4.44185	down	3.91191	3.67194	5.03904	5.88714	3.44601	1.90814	5.17574	3.44623	3.06435	4.89977	A	A	P	P	P	A	P	A	A	P	6.80904	6.5438	6.45006	P	P	P	hsa_circ_0017254	circRNA	ATGGATGCCTCTACAACCCATCATAAAAGAAAGGCTGAGTCATCACTAGAGAGTGGGAAG	NA	NA	NA	NA	NA	NA	NA	NA	NA	NA	NA	NA	NA	NA	hsa_circ_0017254	chr1
hsa_circ_0006681	0.00274863	0.433883	2.30477	down	2.87443	4.34414	3.03394	3.41401	2.01198	3.45152	2.77875	3.67536	1.34106	3.5837	A	P	A	P	A	A	A	A	A	A	4.56619	4.03602	4.70186	P	P	P	hsa_circ_0006681	circRNA	TTGGCAACGAGTTAAATATCACCCACGGAATATGAAGACAAGGCTGGAAGACCTAGCAAG	NA	NA	NA	NA	NA	NA	NA	NA	NA	NA	NA	NA	NA	NA	hsa_circ_0006681	chr4
hsa_circ_0004901	0.00188082	0.455914	2.1934	down	1.58907	1.56437	4.09413	4.20109	3.12515	3.40122	2.07394	3.55192	3.71913	1.9114	A	A	P	P	P	A	A	A	A	A	4.26931	4.20003	4.5805	P	P	P	hsa_circ_0004901	circRNA	GCTGATGGAACCTTAAAGAAACAAAAAAAACATCACGAATCTTTCCCGCTTAGTTGTCCG	NA	NA	NA	NA	NA	NA	NA	NA	NA	NA	NA	NA	NA	NA	hsa_circ_0004901	chr12
hsa_circ_0087402	0.00847618	2.14359	2.14359	up	9.9774	9.63128	9.65787	9.88505	8.91723	10.5914	9.40037	10.116	9.56071	9.12596	P	P	P	P	P	P	P	P	P	P	9.02169	8.4306	8.45135	P	P	P	hsa_circ_0087402	circRNA	GTGATCATAAGTAGGTGTAAAAGTTGGTGTCCGAACCAGGGGCTGTAATGGCCTTTCTTA	NA	NA	NA	NA	NA	NA	NA	NA	NA	NA	NA	NA	NA	NA	hsa_circ_0087402	chr9
hsa_circ_0018490	8.92663e-05	0.338067	2.95799	down	1.82885	1.68436	3.44529	4.1549	2.19966	1.63107	2.74577	1.56838	1.41877	2.50427	A	A	P	P	A	A	A	A	A	A	4.25582	4.0255	4.24072	P	P	P	hsa_circ_0018490	circRNA	GTGTTCTGTTTAAATAAGAACTCCATTTTCTGTTGATGTGGAGGTAGGTATTAGAAAGCT	NA	NA	NA	NA	NA	NA	NA	NA	NA	NA	NA	NA	NA	NA	hsa_circ_0018490	chr10
hsa_circ_0015680	7.70467e-05	0.4212	2.37417	down	5.41261	4.51759	5.28692	5.9145	4.80435	4.61091	4.2911	3.94255	4.03944	4.39426	P	P	P	P	P	P	A	A	A	P	6.29744	5.98319	6.00895	P	P	P	hsa_circ_0015680	circRNA	CTTGTTGAATTATGCCTACACTGCTCACCAAATTTATAAGGAAAAATGATTCCCAATGGA	NA	NA	NA	NA	NA	NA	NA	NA	NA	NA	NA	NA	NA	NA	hsa_circ_0015680	chr1
hsa_circ_0012743	0.00051107	0.19604	5.101	down	9.10534	10.2104	10.9331	11.069	12.5677	9.00015	9.83053	9.13282	9.26871	9.63399	P	P	P	P	P	P	P	P	P	P	13.1561	13.2152	12.2237	P	P	P	hsa_circ_0012743	circRNA	GTGAGACCCCATCTCTACAATCTGCAGAAAACAGCAAAAATCATGTATGTACTTATATTT	NA	NA	NA	NA	NA	NA	NA	NA	NA	NA	NA	NA	NA	NA	hsa_circ_0012743	chr1
hsa_circ_0004442	0.00128866	0.444086	2.25182	down	5.9678	7.51164	6.03149	6.42107	5.61473	6.62979	6.65771	6.45976	6.93055	8.47799	P	P	P	P	P	P	P	P	P	P	8.07528	8.37305	7.76371	P	P	P	hsa_circ_0004442	circRNA	TAGACTAGGACATCTCAAAAAGGCAACAAGAATGGGTGAATCAGCAAAGGGAAGATATTG	NA	NA	NA	NA	NA	NA	NA	NA	NA	NA	NA	NA	NA	NA	hsa_circ_0004442	chr2
hsa_circ_0086014	0.000212298	3.39447	3.39447	up	12.0095	10.1431	11.6866	10.9709	11.4027	11.8715	10.5299	9.64059	11.3206	12.1992	P	P	P	P	P	P	P	P	P	P	9.38352	9.67364	9.75105	P	P	P	hsa_circ_0086014	circRNA	TGCTGAAGTCAACAGAGCCTTTACCCTGTGCTGACACCACAAGAAGGCTCTGCGGGCTGT	NA	NA	NA	NA	NA	NA	NA	NA	NA	NA	NA	NA	NA	NA	hsa_circ_0086014	chr8
hsa_circ_0085652	0.0173753	2.67977	2.67977	up	5.32542	6.72966	5.09186	5.97418	4.93195	5.58139	6.3537	6.88611	7.95773	4.35867	P	P	P	P	P	P	P	P	P	P	4.70208	5.1836	4.70908	P	P	P	hsa_circ_0085652	circRNA	TCTCCTCAAGGTACATGTACCCCTCCATGGATCAGCTGGCTGAAATGCTTCCTGGAGTCC	NA	NA	NA	NA	NA	NA	NA	NA	NA	NA	NA	NA	NA	NA	hsa_circ_0085652	chr8
hsa_circ_0003295	0.0128202	2.48392	2.48392	up	5.41372	5.55237	4.84337	4.9476	5.10425	5.84887	5.43652	4.99105	4.59759	4.64565	P	P	P	P	P	P	P	P	P	P	3.86172	4.23619	3.42772	P	P	A	hsa_circ_0003295	circRNA	TCAAGCTGAGGTGCCAAATCTGATTCCAGTTTTGATGTTCAAATTGGGAAGACCACTGGA	NA	NA	NA	NA	NA	NA	NA	NA	NA	NA	NA	NA	NA	NA	hsa_circ_0003295	chr9
hsa_circ_0037649	0.00184809	2.79539	2.79539	up	8.35703	6.99427	7.22518	6.50137	7.1196	8.3794	6.15365	7.34761	7.43575	8.17961	P	P	P	P	P	P	P	P	P	P	5.79923	5.9018	6.40354	P	P	P	hsa_circ_0037649	circRNA	CACCATCCAGGTTCCACTTCCAAACATGAGTTCCAGGCCGAGACAAAGAAGCTTTTGGAC	NA	NA	NA	NA	NA	NA	NA	NA	NA	NA	NA	NA	NA	NA	hsa_circ_0037649	chr16
hsa_circ_0008952	0.000185092	2.253	2.253	up	6.69607	8.60892	7.8127	7.59528	7.93467	8.04338	7.58356	8.20814	7.00531	7.9654	P	P	P	P	P	P	P	P	P	P	6.83006	6.55447	6.59584	P	P	P	hsa_circ_0008952	circRNA	CATCATCACAGTTCTCATGGAGAACTGTTATTGAAGAGAGATCCATTTGGTGGGATATAA	NA	NA	NA	NA	NA	NA	NA	NA	NA	NA	NA	NA	NA	NA	hsa_circ_0008952	chr9
hsa_circ_0014711	0.00632265	2.45958	2.45958	up	11.8616	9.57756	9.76115	10.3288	10.3492	11.1185	9.81837	9.24052	9.4133	9.85509	P	P	P	P	P	P	P	P	P	P	8.89254	8.8673	9.40491	P	P	P	hsa_circ_0014711	circRNA	GATTCTCTCGATTTAGCTCAGCACTACCTTATGCGGGCCAATATCACAGCCATCCGCAGA	NA	NA	NA	NA	NA	NA	NA	NA	NA	NA	NA	NA	NA	NA	hsa_circ_0014711	chr1
hsa_circ_0029930	1.19105e-06	3.13156	3.13156	up	6.28131	5.83953	5.28922	5.18159	5.21501	6.58481	5.44225	5.54936	5.53795	6.00904	P	P	P	P	P	P	P	P	P	P	4.20483	4.09734	4.05557	P	P	P	hsa_circ_0029930	circRNA	GTGCTCATAGGAAGGAATGTTCCCAATAGTAGACATAAAAGTCTTCGCACAGTGAAAACT	NA	NA	NA	NA	NA	NA	NA	NA	NA	NA	NA	NA	NA	NA	hsa_circ_0029930	chr13
hsa_circ_0014617	0.000315628	2.43337	2.43337	up	9.81188	9.26239	9.0388	9.41238	9.03504	9.3054	8.69246	8.60951	8.14429	8.75185	P	P	P	P	P	P	P	P	P	P	7.62243	7.67825	8.0409	P	P	P	hsa_circ_0014617	circRNA	AACATGAGAAAGGTGAAGACATTCAGTGAAGCTTGCCTGATGGTAAGGAAACCAGCCCTA	NA	NA	NA	NA	NA	NA	NA	NA	NA	NA	NA	NA	NA	NA	hsa_circ_0014617	chr1
hsa_circ_0086459	0.0236644	0.499432	2.00227	down	1.25528	1.28992	2.39443	3.36252	1.50118	3.2429	3.39344	3.19675	5.62695	5.25335	A	A	A	A	A	A	A	A	P	P	5.40183	4.59913	4.13151	P	P	P	hsa_circ_0086459	circRNA	TGTTGTAGCTGTTTAATTTTTAGATATCCAGAAGAGGACTATGAGTCATTTCCACTCTCA	NA	NA	NA	NA	NA	NA	NA	NA	NA	NA	NA	NA	NA	NA	hsa_circ_0086459	chr9
hsa_circ_0048551	0.000122511	3.19376	3.19376	up	12.6142	12.7538	12.2638	11.7541	11.5865	13.1844	11.173	11.2754	11.4052	13.0291	P	P	P	P	P	P	P	P	P	P	10.4257	10.6052	10.7681	P	P	P	hsa_circ_0048551	circRNA	GGAGATCCAGGCTGTGATGCGCCGCTGGCTGCCTGCCGGAGACGCCTTGTTGCAGATGAT	NA	NA	NA	NA	NA	NA	NA	NA	NA	NA	NA	NA	NA	NA	hsa_circ_0048551	chr19
hsa_circ_0049663	0.00537424	2.36434	2.36434	up	6.73874	5.72293	6.17282	6.10616	6.01527	6.48952	5.19546	5.70755	5.75924	5.81292	P	P	P	P	P	P	P	P	P	P	4.44889	4.73882	5.10855	P	P	P	hsa_circ_0049663	circRNA	AGTGAAGGAGTCAAGGTTCCAGGAGAGAAGGACACGCAAAAAGTGGTCGTGGACTTGTCA	NA	NA	NA	NA	NA	NA	NA	NA	NA	NA	NA	NA	NA	NA	hsa_circ_0049663	chr19
hsa_circ_0020510	0.000149074	0.316996	3.15461	down	5.6338	4.95012	4.79695	4.73556	3.14108	5.11578	4.67062	5.04884	5.30653	5.16972	P	P	P	P	P	P	P	P	P	P	6.47668	6.39587	6.93796	P	P	P	hsa_circ_0020510	circRNA	GTGCCCAACTATTGAAGCAAAATGTGGATTCAGCAAACAAATTCTGGAAATACTAAATAG	NA	NA	NA	NA	NA	NA	NA	NA	NA	NA	NA	NA	NA	NA	hsa_circ_0020510	chr10
hsa_circ_0046746	6.82728e-05	0.424038	2.35828	down	3.7746	3.61838	4.83592	5.40134	3.89695	4.52766	5.3943	4.98104	4.55807	4.14051	A	A	P	P	P	P	P	P	P	P	5.982	5.76328	5.88403	P	P	P	hsa_circ_0046746	circRNA	ATCTGGTCAAATTTCAGCCATCAGCAAGAACTGGTGCGCCTACATCGTGAACAAGAATGT	NA	NA	NA	NA	NA	NA	NA	NA	NA	NA	NA	NA	NA	NA	hsa_circ_0046746	chr18
hsa_circ_0036058	0.0166751	2.87533	2.87533	up	7.85905	6.94085	8.30871	6.31472	6.8484	7.54772	6.123	6.80126	7.6346	7.56972	P	P	P	P	P	P	P	P	P	P	5.93301	5.15851	6.18242	P	P	P	hsa_circ_0036058	circRNA	TTCACACTGCAGAACTGGGTTCTGGACTTTGGGCGTCCCATTGCCATGGCATGGCTCTGT	NA	NA	NA	NA	NA	NA	NA	NA	NA	NA	NA	NA	NA	NA	hsa_circ_0036058	chr15
hsa_circ_0071723	0.0290069	2.31305	2.31305	up	9.70415	8.81622	9.30492	8.57861	8.60633	9.29033	9.5385	9.89343	8.28101	8.71009	P	P	P	P	P	P	P	P	P	P	7.35558	8.02991	8.31901	P	P	P	hsa_circ_0071723	circRNA	TACTCCCTGCAGCAGTTCGCAGATCGAGGCGGAGAAGAAGCCGACGAGTGCCCTGGATGA	NA	NA	NA	NA	NA	NA	NA	NA	NA	NA	NA	NA	NA	NA	hsa_circ_0071723	chr5
hsa_circ_0078915	0.00255209	0.442121	2.26183	down	1.6549	1.6194	3.74085	3.45934	4.1546	3.5706	3.10977	1.47461	1.92873	3.58772	A	A	P	A	P	A	A	A	A	A	3.93309	4.41297	4.51163	P	P	P	hsa_circ_0078915	circRNA	TCTCTCTTGAACTCTGGTGCTGTTTATGAAGGTCCATATGCTTGTAGGTGTGCTGGTCAT	NA	NA	NA	NA	NA	NA	NA	NA	NA	NA	NA	NA	NA	NA	hsa_circ_0078915	chr6_mann_hap4
hsa_circ_0061995	1.12485e-06	2.60282	2.60282	up	11.935	11.1091	11.592	11.288	11.9631	11.7812	11.1511	10.8863	12.0266	11.5406	P	P	P	P	P	P	P	P	P	P	10.1175	10.2016	10.2665	P	P	P	hsa_circ_0061995	circRNA	AATGGCTCTGTGAACTTCCCCTGCACTGCCAGGGCCGTTCCCACAGGGAGAGCAACAAGC	NA	NA	NA	NA	NA	NA	NA	NA	NA	NA	NA	NA	NA	NA	hsa_circ_0061995	chr21
hsa_circ_0053589	0.00674274	0.446798	2.23815	down	4.28999	5.23961	5.20181	4.62497	4.30022	3.24467	4.13706	3.60851	4.61525	4.23154	A	P	P	P	P	A	P	A	P	P	5.77924	5.85717	5.1523	P	P	P	hsa_circ_0053589	circRNA	ATCAAAAGCTGATGGCACAGGTCTTAGATTATGTCCATTTTTGGAGGATCATAAAGAAGA	NA	NA	NA	NA	NA	NA	NA	NA	NA	NA	NA	NA	NA	NA	hsa_circ_0053589	chr2
hsa_circ_0064603	0.0490342	0.477195	2.09558	down	7.40644	7.16575	7.02018	7.0034	6.11303	6.98967	6.81878	6.5145	6.3911	7.11925	P	P	P	P	P	P	P	P	P	P	7.42792	7.8718	8.42955	P	P	P	hsa_circ_0064603	circRNA	GTGAAACCATTTCAATTAATGCTGCTGACAATAAACAGAGGGATAAGAACATGACTTGTA	NA	NA	NA	NA	NA	NA	NA	NA	NA	NA	NA	NA	NA	NA	hsa_circ_0064603	chr3
hsa_circ_0026682	0.000397803	2.11492	2.11492	up	13.2053	12.645	12.6652	12.5023	11.6925	12.8028	11.9758	12.1835	11.894	12.9254	P	P	P	P	P	P	P	P	P	P	11.2459	11.4295	11.6273	P	P	P	hsa_circ_0026682	circRNA	GTTATGCCAGAGCCTCAGCAGCTTGGCAGTCTCATGTCCCCTTACCTCACTTGTCTCTAG	NA	NA	NA	NA	NA	NA	NA	NA	NA	NA	NA	NA	NA	NA	hsa_circ_0026682	chr12
hsa_circ_0070192	0.00484571	0.362238	2.76061	down	3.34332	3.21358	3.53923	2.67256	1.85244	2.6684	1.2784	1.27186	3.84606	1.28252	A	A	P	A	A	A	A	A	P	A	4.75136	4.03144	3.79689	P	P	P	hsa_circ_0070192	circRNA	AACAATTACTGAGACACGGAGCACTGTTAACTGAGTGGATTCTCCACAGTTTTCCTCGTG	NA	NA	NA	NA	NA	NA	NA	NA	NA	NA	NA	NA	NA	NA	hsa_circ_0070192	chr4
hsa_circ_0033702	0.0210217	2.12913	2.12913	up	5.59024	5.26384	4.86904	4.67161	4.70376	7.65954	5.76846	5.97079	5.19827	5.34574	P	P	P	P	P	P	P	P	P	P	4.58124	4.75601	4.83453	P	P	P	hsa_circ_0033702	circRNA	GGCGGAGGGTGAGAGCACTGGCAAAGGTGCTGGGGGCCCCTGGACCCGACCCGCCCTGGA	NA	NA	NA	NA	NA	NA	NA	NA	NA	NA	NA	NA	NA	NA	hsa_circ_0033702	chr14
hsa_circ_0072959	0.0287335	0.478537	2.0897	down	2.8992	5.03421	4.51487	3.90779	1.60467	4.53905	3.57411	3.71634	3.32877	3.08385	A	P	P	P	A	P	A	A	A	A	5.44685	4.33828	4.85387	P	P	P	hsa_circ_0072959	circRNA	GCTTTGCCAGGAATCATTAAAAAGGAAAAAGATGCAGAATCTGTGTCCATGAAGAATTTA	NA	NA	NA	NA	NA	NA	NA	NA	NA	NA	NA	NA	NA	NA	hsa_circ_0072959	chr5
hsa_circ_0015728	0.00331081	2.00057	2.00057	up	9.54685	8.97365	8.72729	8.99617	8.92397	8.0458	8.51529	8.73261	8.13507	8.16673	P	P	P	P	P	P	P	P	P	P	7.48866	8.00118	7.70213	P	P	P	hsa_circ_0015728	circRNA	CAAAACATAGCTTGTATGAGTTCTTCTATGAATAGTCAAGCTTCATTGGACAACACAGAT	NA	NA	NA	NA	NA	NA	NA	NA	NA	NA	NA	NA	NA	NA	hsa_circ_0015728	chr1
hsa_circ_0013251	0.0113706	0.462759	2.16095	down	1.33682	3.60616	4.00241	3.62499	3.19705	1.29414	1.29525	1.35461	2.48221	2.53517	A	A	P	P	P	A	A	A	A	A	4.42429	3.52782	3.70926	P	P	P	hsa_circ_0013251	circRNA	ATACAGATGGCTGATGGAAACCAATCACAACTTGAGAGGATCTGACGAACTACTCTCAGG	NA	NA	NA	NA	NA	NA	NA	NA	NA	NA	NA	NA	NA	NA	hsa_circ_0013251	chr1
hsa_circ_0063278	0.00251504	4.08349	4.08349	up	9.57595	7.98149	8.77287	9.67437	8.44651	8.50323	8.3628	8.40162	8.70035	9.59579	P	P	P	P	P	P	P	P	P	P	6.39293	7.28632	6.85041	P	P	P	hsa_circ_0063278	circRNA	GGAGGATGAAGGGCTAGATGACTTGGAGAATGCCGAAGAGTTTTGATGGCGACGACTTTG	NA	NA	NA	NA	NA	NA	NA	NA	NA	NA	NA	NA	NA	NA	hsa_circ_0063278	chr22
hsa_circ_0034331	0.00510594	0.437201	2.28728	down	6.79785	6.30169	7.41901	6.69299	4.6117	3.68618	5.58397	4.96753	5.72916	5.23708	P	P	P	P	P	A	P	P	P	P	7.6794	7.09358	6.90219	P	P	P	hsa_circ_0034331	circRNA	TCGCAAAAGAGCTGAAATTCAGGGAAAGAATTCCTTGGATGAGGATGACGTAGGTCCTAC	NA	NA	NA	NA	NA	NA	NA	NA	NA	NA	NA	NA	NA	NA	hsa_circ_0034331	chr15
hsa_circ_0058057	0.024782	2.62839	2.62839	up	6.53348	6.09738	5.62608	5.41409	5.89544	6.65075	5.63871	5.75316	6.15625	6.39554	P	P	P	P	P	P	P	P	P	P	4.0408	4.83898	4.98492	P	P	P	hsa_circ_0058057	circRNA	ATCTTATAAGCCTTATTTAGTGTCTCTGACAAAACCGGCCTTGTGGAATTTGCAAGAAAC	NA	NA	NA	NA	NA	NA	NA	NA	NA	NA	NA	NA	NA	NA	hsa_circ_0058057	chr2
hsa_circ_0024818	0.023441	2.16614	2.16614	up	9.86817	10.0595	9.93068	9.26093	8.58157	9.10977	9.45112	9.75587	10.1963	10.2916	P	P	P	P	P	P	P	P	P	P	8.09588	8.94464	8.69126	P	P	P	hsa_circ_0024818	circRNA	TCAAGTATAAACTGGACAACCAGTTTGAGCTGGTGTTTGTGGAACGGGGAGGTAACAACT	NA	NA	NA	NA	NA	NA	NA	NA	NA	NA	NA	NA	NA	NA	hsa_circ_0024818	chr11
hsa_circ_0024176	9.26432e-06	0.345378	2.89538	down	4.86216	4.2725	3.9567	4.14408	3.28209	4.03088	3.62826	3.80392	4.50283	5.23178	P	P	P	P	P	A	A	A	P	P	5.7792	5.99506	5.64528	P	P	P	hsa_circ_0024176	circRNA	AAATAAAAATGTAATATAAAACTTATGCTTGATACATGGAATGAGTCAATCTTTTCAAAC	NA	NA	NA	NA	NA	NA	NA	NA	NA	NA	NA	NA	NA	NA	hsa_circ_0024176	chr11
hsa_circ_0016209	0.000203858	2.2272	2.2272	up	8.41612	8.43698	7.2266	7.90026	6.9968	7.59535	7.24815	6.83348	7.10777	7.53532	P	P	P	P	P	P	P	P	P	P	6.4674	6.6064	6.35365	P	P	P	hsa_circ_0016209	circRNA	ATTGCATTTGAATTTCCTTCTGTACTGAACAGTCATGGGCCATTCACTCTGTCTGGGCTG	NA	NA	NA	NA	NA	NA	NA	NA	NA	NA	NA	NA	NA	NA	hsa_circ_0016209	chr1
hsa_circ_0058043	0.000396667	2.16783	2.16783	up	8.70861	8.77578	7.41938	7.81662	7.83326	7.70285	7.87202	7.79685	7.92672	9.26165	P	P	P	P	P	P	P	P	P	P	7.22463	7.04252	7.06876	P	P	P	hsa_circ_0058043	circRNA	AAATTTGAATTAATTGTGTAAGTGACTGCATTGGAACTGGATGTCCAGTGTGTTACACCC	NA	NA	NA	NA	NA	NA	NA	NA	NA	NA	NA	NA	NA	NA	hsa_circ_0058043	chr2
hsa_circ_0016493	0.0372343	2.34686	2.34686	up	8.82634	7.88704	7.45931	7.45155	7.1907	7.76262	6.50167	6.29881	5.84559	7.45038	P	P	P	P	P	P	P	P	P	P	5.67954	6.27552	6.67566	P	P	P	hsa_circ_0016493	circRNA	TATACCGAAGACCTGTGCAACAGACCTGCAGACCAAAGCTGACCGATTGGCACAGATGAG	NA	NA	NA	NA	NA	NA	NA	NA	NA	NA	NA	NA	NA	NA	hsa_circ_0016493	chr1
hsa_circ_0045695	3.79291e-05	2.14775	2.14775	up	5.33149	4.44716	4.26854	4.90349	4.93173	5.44057	5.35141	5.20757	4.40039	4.72567	P	P	P	P	P	P	P	P	P	P	3.85351	3.71361	3.98265	P	P	P	hsa_circ_0045695	circRNA	ACATCACCATCATCAAGGAGCAAGTGCCCTACGGGCTGTCCTTGCGCCTGGCCCGCCTTT	NA	NA	NA	NA	NA	NA	NA	NA	NA	NA	NA	NA	NA	NA	hsa_circ_0045695	chr17
hsa_circ_0049779	0.00167759	2.10278	2.10278	up	13.6725	12.0694	12.3996	11.6688	11.9549	12.1426	12.8973	12.9826	13.0623	11.8582	P	P	P	P	P	P	P	P	P	P	11.3513	11.5494	11.6909	P	P	P	hsa_circ_0049779	circRNA	CCCAGTCGGAGTGGGGTCCTGGATCGGTTTCGCCATCATGACGCAGTGTCTCCCAGTGGC	NA	NA	NA	NA	NA	NA	NA	NA	NA	NA	NA	NA	NA	NA	hsa_circ_0049779	chr19
hsa_circ_0048794	8.37396e-07	2.60217	2.60217	up	6.00923	6.24534	6.0596	5.65596	6.89157	5.73928	6.35567	6.02331	6.15489	5.52738	P	P	P	P	P	P	P	P	P	P	4.83726	4.69656	4.67114	P	P	P	hsa_circ_0048794	circRNA	ACCGCAGCTGAGGTCAGCTGGCGGCTCCAGTCCTGAAGGCGGAGAAGATTCTGACAGAGA	NA	NA	NA	NA	NA	NA	NA	NA	NA	NA	NA	NA	NA	NA	hsa_circ_0048794	chr19
hsa_circ_0061440	0.00101947	3.37055	3.37055	up	6.19655	5.82392	7.60023	6.28581	7.1947	6.67522	6.38301	9.11403	6.66098	6.70916	P	P	P	P	P	P	P	M	P	P	5.34325	5.63704	5.41372	P	P	P	hsa_circ_0061440	circRNA	AAGTGCCAGGCTTCTACCAGTTCTTCTACAGCTCCGACTTTGAGCTGCTGCAGGCACAGG	NA	NA	NA	NA	NA	NA	NA	NA	NA	NA	NA	NA	NA	NA	hsa_circ_0061440	chr21
hsa_circ_0072042	3.52997e-05	2.02723	2.02723	up	6.03011	6.05694	6.10929	5.80658	5.7369	6.60218	5.93658	6.87439	5.82835	6.08866	P	P	P	P	P	P	P	P	P	P	5.27921	5.02689	5.07737	P	P	P	hsa_circ_0072042	circRNA	ACACTTAACTGTACCAAAAACTGTGGAAGAGTTATGTGAAACTTCGCCACCTCCTAGCAA	NA	NA	NA	NA	NA	NA	NA	NA	NA	NA	NA	NA	NA	NA	hsa_circ_0072042	chr5
hsa_circ_0017268	0.000132733	2.43635	2.43635	up	10.902	10.3675	9.24725	9.66594	9.83753	9.2107	9.94061	9.81751	9.88865	8.99617	P	P	P	P	P	P	P	P	P	P	8.40206	8.68035	8.72095	P	P	P	hsa_circ_0017268	circRNA	TTTATAAGAAAGAAGCTGTTGTTTTAGGGAGCACGGACTTCCTAGAAGATGATATAGAAA	NA	NA	NA	NA	NA	NA	NA	NA	NA	NA	NA	NA	NA	NA	hsa_circ_0017268	chr1
hsa_circ_0051155	0.000981734	0.166698	5.99886	down	1.75455	1.71305	3.68561	4.02203	1.38428	1.5319	1.67044	1.54411	4.61671	1.6574	A	A	P	P	A	A	A	A	P	A	5.78982	4.6355	5.77863	P	P	P	hsa_circ_0051155	circRNA	TTGGGAATTAAAGTTTGTTTCTGGCCTTTAGCCTAAGTGGGTACGTGAGGAGCTGAATCG	NA	NA	NA	NA	NA	NA	NA	NA	NA	NA	NA	NA	NA	NA	hsa_circ_0051155	chr19
hsa_circ_0003748	0.0492882	0.464644	2.15219	down	4.30143	2.67606	3.3312	1.80721	1.7869	3.0748	1.27267	2.99011	1.31	3.87761	A	A	A	A	A	A	A	A	A	A	3.89612	3.32611	4.70856	P	P	P	hsa_circ_0003748	circRNA	TGGCATGCAGCCATAAGTTAGAAGAAGAATTTGAGTGGCTAAAGAAATCTGAAGTCTTGT	NA	NA	NA	NA	NA	NA	NA	NA	NA	NA	NA	NA	NA	NA	hsa_circ_0003748	chr3
hsa_circ_0026058	2.80063e-05	2.14603	2.14603	up	10.7123	10.9278	10.7554	10.6185	11.4491	10.5586	11.0709	10.6863	10.2087	10.9973	P	P	P	P	P	P	P	P	P	P	9.87228	9.72609	9.58502	P	P	P	hsa_circ_0026058	circRNA	TCGGCAGCAGCGGACGGCGGACGGCGGGCGGGACGGCCAGGACGCGCGGGCTCGGAGGAC	NA	NA	NA	NA	NA	NA	NA	NA	NA	NA	NA	NA	NA	NA	hsa_circ_0026058	chr12
hsa_circ_0078315	0.0417304	0.494939	2.02045	down	1.39916	3.7285	4.48289	3.41137	1.67642	4.10797	4.57679	4.2332	1.55445	2.3839	A	A	P	A	A	A	P	A	A	A	4.57165	5.11934	3.83741	P	P	P	hsa_circ_0078315	circRNA	ACGTCTTCTAGAACAAGGTCAAGTTGATGACAGATCTGATGCAGAGAGTACAGCTGTCCA	NA	NA	NA	NA	NA	NA	NA	NA	NA	NA	NA	NA	NA	NA	hsa_circ_0078315	chr6
hsa_circ_0030516	4.59882e-07	0.262044	3.81615	down	2.56	2.99331	1.61274	1.63296	1.41862	2.40945	2.14235	2.22121	3.03569	2.21012	A	A	A	A	A	A	A	A	A	A	4.28674	4.32145	4.13986	P	P	P	hsa_circ_0030516	circRNA	CATGGAGATGTCAACTCCAGTCTGAAAACTTAGAGAATACAGTAATCATACCAGATATCA	NA	NA	NA	NA	NA	NA	NA	NA	NA	NA	NA	NA	NA	NA	hsa_circ_0030516	chr13
hsa_circ_0015798	0.0358345	2.43078	2.43078	up	8.42918	8.56564	7.40408	8.30216	8.56149	6.64069	7.85483	6.87707	7.79543	6.75147	P	P	P	P	P	P	P	P	P	P	6.35945	7.15346	6.07517	P	P	P	hsa_circ_0015798	circRNA	TTTGAGTGTGATCCTGTGGTATTGTGGAAATTCCCAGAGGACTTTGGAGACCAGGAAATA	NA	NA	NA	NA	NA	NA	NA	NA	NA	NA	NA	NA	NA	NA	hsa_circ_0015798	chr1
hsa_circ_0006794	2.18033e-05	0.256786	3.89429	down	3.09068	1.26756	1.70115	1.24763	1.28132	1.24863	1.25421	1.24978	1.70995	1.2635	A	A	A	A	A	A	A	A	A	A	3.42985	3.49198	3.9182	P	P	P	hsa_circ_0006794	circRNA	GAGGCCTTATTGAAGGAAATGACATTTATGGGTTACTTTGAAAGTTGCAATATACACAGA	NA	NA	NA	NA	NA	NA	NA	NA	NA	NA	NA	NA	NA	NA	hsa_circ_0006794	chr2
hsa_circ_0073939	2.06029e-07	0.190305	5.25472	down	6.32247	5.0276	5.10734	5.41241	4.11152	5.91365	5.4621	5.64918	5.79745	6.11995	P	P	P	P	P	P	P	P	P	P	7.81976	8.09205	8.06853	P	P	P	hsa_circ_0073939	circRNA	CCTCTACCAAATGTGAATGCAGCAATATTAAAAAAGATGCCTTCAATTAAGTTGCAGAGT	NA	NA	NA	NA	NA	NA	NA	NA	NA	NA	NA	NA	NA	NA	hsa_circ_0073939	chr5
hsa_circ_0043443	0.00906909	2.64232	2.64232	up	7.89707	7.97386	7.74197	7.62654	7.021	5.99156	5.61688	5.29846	6.16381	7.62292	P	P	P	P	P	P	P	P	P	P	5.997	5.48598	5.81237	P	P	P	hsa_circ_0043443	circRNA	AGCAGCTAAGGAGAAGAGGGTTGTGATGAGTTCTGGAGGGCATCAACATTTGGTCAGCTG	NA	NA	NA	NA	NA	NA	NA	NA	NA	NA	NA	NA	NA	NA	hsa_circ_0043443	chr17
hsa_circ_0024576	0.00860932	2.22951	2.22951	up	6.17432	4.895	5.26272	5.91507	5.38459	5.78154	6.56794	6.17768	5.07158	5.8909	P	P	P	P	P	P	P	P	P	P	4.93499	4.23352	4.68058	P	P	P	hsa_circ_0024576	circRNA	AGCAGGAGATACAGGCCAGGTGCTGGAAAGGGGGCCTGTGCTTCAGTTGCATGACCTGAA	NA	NA	NA	NA	NA	NA	NA	NA	NA	NA	NA	NA	NA	NA	hsa_circ_0024576	chr11
hsa_circ_0016358	0.000418526	0.341686	2.92667	down	2.41081	4.73505	3.31696	4.4207	2.47698	2.81802	1.95665	1.62916	4.7025	2.36271	A	P	A	P	A	A	A	A	P	A	4.77057	5.10982	5.26151	P	P	P	hsa_circ_0016358	circRNA	GAGCACATGCGTTTGGTTTTAGAAAAGAATGTCCAATTAGAAGAACAGGTTTTTAAAGAC	NA	NA	NA	NA	NA	NA	NA	NA	NA	NA	NA	NA	NA	NA	hsa_circ_0016358	chr1
hsa_circ_0075913	0.000157491	2.78392	2.78392	up	6.17707	5.33865	5.30746	6.8317	5.21443	6.53497	5.11687	5.16097	4.93159	6.02999	P	P	P	P	P	P	P	P	P	P	4.36636	4.1269	4.49329	P	P	P	hsa_circ_0075913	circRNA	AAGCCTGAGAAAGAGAAGGCTACAGCCCGAGACCCATACCAAGGAGCAGATCCTGGAGCT	NA	NA	NA	NA	NA	NA	NA	NA	NA	NA	NA	NA	NA	NA	hsa_circ_0075913	chr6
hsa_circ_0011962	0.000216286	4.58518	4.58518	up	4.72939	6.63095	3.76875	3.57966	2.90243	4.42908	4.47795	4.77683	4.35091	4.91574	P	P	P	P	P	P	P	P	P	P	2.55435	2.86654	2.37501	A	A	A	hsa_circ_0011962	circRNA	TGTCCATCTGTAACTTCATTAAGAGTTCCGGGTGCGCGGCCCCGGATGTTGGCTGCTCTT	NA	NA	NA	NA	NA	NA	NA	NA	NA	NA	NA	NA	NA	NA	hsa_circ_0011962	chr1
hsa_circ_0073549	0.0062643	2.20107	2.20107	up	9.64072	10.0927	10.1659	8.44693	9.93171	9.3436	9.93456	10.2495	9.93123	9.1793	P	P	P	P	P	P	P	P	P	P	8.29696	8.95797	8.58124	P	P	P	hsa_circ_0073549	circRNA	AAGAGACAAAAGTGGTGCCTACCTCTTCTTACCTGATGGTAATGCCAAGGAGTGAAACCT	NA	NA	NA	NA	NA	NA	NA	NA	NA	NA	NA	NA	NA	NA	hsa_circ_0073549	chr5
hsa_circ_0040468	0.00174994	2.35013	2.35013	up	10.0445	9.61858	10.5301	10.5485	10.2275	10.25	10.0517	9.92376	9.84389	9.6471	P	P	P	P	P	P	P	P	P	P	8.61991	9.11532	8.82878	P	P	P	hsa_circ_0040468	circRNA	GATGATAAAGACGGAGGACATCCGCTTGGAGCCAGATCTATACGAAGCCTGCAAGAGTGA	NA	NA	NA	NA	NA	NA	NA	NA	NA	NA	NA	NA	NA	NA	hsa_circ_0040468	chr16
hsa_circ_0017991	0.0318896	0.205426	4.86793	down	3.76546	3.25467	1.29383	1.47197	1.82845	1.30884	2.59664	1.29791	3.10084	3.15263	A	A	A	A	A	A	A	A	A	A	5.74944	4.31197	3.85954	P	P	P	hsa_circ_0017991	circRNA	AACAGAGGAGGTCTCAAAAAATAAAGATGGAAAAGAACAAAGTGAAACTGTATCACTGTC	NA	NA	NA	NA	NA	NA	NA	NA	NA	NA	NA	NA	NA	NA	hsa_circ_0017991	chr10
hsa_circ_0088555	0.000334955	2.43843	2.43843	up	8.71263	7.11779	7.65331	7.32951	7.73431	8.80585	7.88899	7.67632	8.40052	8.31948	P	P	P	P	P	P	P	P	P	P	6.51938	6.92331	6.86561	P	P	P	hsa_circ_0088555	circRNA	AATGACTCCTGCAGGAGCACTGGACACAATGTACCAGTATCACACAGGCAGTCCGGGGCT	NA	NA	NA	NA	NA	NA	NA	NA	NA	NA	NA	NA	NA	NA	hsa_circ_0088555	chr9
hsa_circ_0079161	0.00603931	2.21064	2.21064	up	8.18506	7.788	8.21449	7.88039	7.17888	8.09119	7.48831	7.33841	8.20156	8.16547	P	P	P	P	P	P	P	P	P	P	6.71658	6.42913	7.04821	P	P	P	hsa_circ_0079161	circRNA	CTATTTTTAAAATTACTGGGAGATGTACTCAAAGATCGGCCCCAGGAAGCAGATGGAATC	NA	NA	NA	NA	NA	NA	NA	NA	NA	NA	NA	NA	NA	NA	hsa_circ_0079161	chr7
hsa_circ_0030803	0.0138073	0.291074	3.43555	down	1.26909	3.15387	1.30911	2.87413	1.46007	1.31663	2.94019	1.30435	1.30966	1.33289	A	A	A	A	A	A	A	A	A	A	3.35628	4.48517	3.34208	P	P	P	hsa_circ_0030803	circRNA	GTCAAAGACTGAACTAGGAAAGAAAGCTGAGCTCATGGGACACATGTAGCTAGTATAGCT	NA	NA	NA	NA	NA	NA	NA	NA	NA	NA	NA	NA	NA	NA	hsa_circ_0030803	chr13
hsa_circ_0032908	1.34735e-05	0.470086	2.12727	down	10.072	9.73457	9.53569	9.422	9.29289	9.25485	9.19969	8.86219	9.25217	9.46386	P	P	P	P	P	P	P	P	P	P	10.5881	10.3715	10.6259	P	P	P	hsa_circ_0032908	circRNA	CTTCCCAATAAAGCGTGCTCTTTCACAAGAGGAAAGATCAAAAGTGGATGATCTGAGGGG	NA	NA	NA	NA	NA	NA	NA	NA	NA	NA	NA	NA	NA	NA	hsa_circ_0032908	chr14
hsa_circ_0074045	0.000993466	0.21765	4.59454	down	4.67026	3.73298	6.65761	7.07088	5.00805	5.67183	5.49961	5.79382	4.81523	5.04728	P	A	P	P	P	P	P	P	P	P	8.31081	7.26271	7.93439	P	P	P	hsa_circ_0074045	circRNA	TAAAGTCTCTCCAAGGTGACAAGCTGGAAGTCAGCTTGGCTGCTGTGGCTGCATCAGGGC	NA	NA	NA	NA	NA	NA	NA	NA	NA	NA	NA	NA	NA	NA	hsa_circ_0074045	chr5
hsa_circ_0037410	0.00202335	2.24411	2.24411	up	5.74605	5.75472	5.37369	5.04124	6.91326	4.99785	5.35892	5.25811	5.27402	5.43954	P	P	P	P	P	P	P	P	P	P	4.19775	4.42161	4.72884	P	P	P	hsa_circ_0037410	circRNA	CTTGAAGCAGGATGATCTGTCTGCTGTGCGTCCGGACCGCGTCCTCTGTGGACATAGAGG	NA	NA	NA	NA	NA	NA	NA	NA	NA	NA	NA	NA	NA	NA	hsa_circ_0037410	chr16
hsa_circ_0075936	0.0255653	2.04106	2.04106	up	8.87662	7.19718	8.28299	7.4777	7.69342	8.59358	7.9592	7.28694	8.23111	8.37931	P	P	P	P	P	P	P	P	P	P	6.55923	7.3135	7.22022	P	P	P	hsa_circ_0075936	circRNA	TGAAGCCAAGGTCGTGACATCAACCTGGATGTGAACCGGATACTGGGTTACCGCCACTTC	NA	NA	NA	NA	NA	NA	NA	NA	NA	NA	NA	NA	NA	NA	hsa_circ_0075936	chr6
hsa_circ_0068965	2.36557e-05	0.303046	3.29983	down	7.37104	6.443	6.37573	6.40609	6.90962	7.47354	7.4781	6.85199	7.0144	6.90627	P	P	P	P	P	P	P	P	P	P	8.54225	8.93871	8.58951	P	P	P	hsa_circ_0068965	circRNA	TGGACCCGCACCGACCAAAGAAAGAACTTTCAGCTACCAAGAAAGACCGTGTGAATCATT	NA	NA	NA	NA	NA	NA	NA	NA	NA	NA	NA	NA	NA	NA	hsa_circ_0068965	chr4
hsa_circ_0066905	0.01725	2.5909	2.5909	up	5.62397	5.00626	4.87102	4.88746	4.19414	5.41392	5.51944	5.68686	5.78458	5.12115	P	P	P	P	P	P	P	P	P	P	3.31883	4.07553	4.18214	A	P	P	hsa_circ_0066905	circRNA	TACTTGGGTTCAGCCAGCAATTGCCCAAACCCAAAGTGTGGAGCTCGGTTCAGGTTCCGG	NA	NA	NA	NA	NA	NA	NA	NA	NA	NA	NA	NA	NA	NA	hsa_circ_0066905	chr3
hsa_circ_0030205	0.0123525	0.499563	2.00175	down	3.99675	5.28805	4.28005	4.24784	2.75773	1.40444	1.33797	2.84663	4.32773	4.24128	A	P	P	P	P	A	A	A	P	P	4.93078	5.24894	4.49213	P	P	P	hsa_circ_0030205	circRNA	ATTTGTACAACAAGAAGGATTCTGATTCGGGAGTTGGAAGTGATAATGGAGATAAGCGAT	NA	NA	NA	NA	NA	NA	NA	NA	NA	NA	NA	NA	NA	NA	hsa_circ_0030205	chr13
hsa_circ_0000650	0.00476371	2.57397	2.57397	up	5.82604	5.43579	6.1429	6.02747	5.29733	4.97089	7.20211	6.70187	7.53631	5.07744	P	P	P	P	P	P	P	P	P	P	5.16112	4.64589	4.89647	P	P	P	hsa_circ_0000650	circRNA	CATCTGCAAGGCTCTGAAGAGCGGCCATTCCTCAGATTCGAAGCTGAACACATCTCCAAC	NA	NA	NA	NA	NA	NA	NA	NA	NA	NA	NA	NA	NA	NA	hsa_circ_0000650	chr15
hsa_circ_0056778	0.0140233	2.58929	2.58929	up	6.82841	8.11862	6.00547	6.66037	8.98812	6.38555	6.67328	6.37517	6.04002	8.18713	P	P	P	P	P	P	P	P	P	P	6.17218	5.83535	6.05916	P	P	P	hsa_circ_0056778	circRNA	AGATCAACAGGAGCTTCAGTTTCAGCGACTCACCCGAGAACTGGAAGTGGAAAGGCAGAT	NA	NA	NA	NA	NA	NA	NA	NA	NA	NA	NA	NA	NA	NA	hsa_circ_0056778	chr2
hsa_circ_0015294	0.0129857	4.32305	4.32305	up	14.5156	11.8421	12.0934	12.9812	12.9351	14.1152	10.6536	11.8014	10.2239	14.4491	P	P	P	P	P	P	P	P	P	P	10.8414	11.0988	11.2797	P	P	P	hsa_circ_0015294	circRNA	TTTAATGACCACAACAAGCAAGCATGCAGCTTACTGCTTGAAAGGTGGAGTCCAACTTGC	NA	NA	NA	NA	NA	NA	NA	NA	NA	NA	NA	NA	NA	NA	hsa_circ_0015294	chr1
hsa_circ_0016495	0.00330744	2.13744	2.13744	up	9.1502	8.90603	7.74789	8.28115	7.47915	8.39905	7.50433	8.01279	7.49364	7.99801	P	P	P	P	P	P	P	P	P	P	6.79833	7.18269	7.31885	P	P	P	hsa_circ_0016495	circRNA	TCAAAGATAGGGCTTGGTTTATCGATCTTACAAACCTGTGTTTTGGTCTCCGTCATCTAG	NA	NA	NA	NA	NA	NA	NA	NA	NA	NA	NA	NA	NA	NA	hsa_circ_0016495	chr1
hsa_circ_0021664	0.00345896	2.3055	2.3055	up	5.58432	5.77418	5.82887	5.43846	4.55493	5.25799	4.94433	4.73413	6.1369	5.80133	P	P	P	P	P	P	P	P	P	P	4.20136	3.98072	4.59338	P	P	P	hsa_circ_0021664	circRNA	AGTGACTATGTAATAATTTTTCACCATGCATCGGAAAAAGGTGGATAACCGAATCCGGAT	NA	NA	NA	NA	NA	NA	NA	NA	NA	NA	NA	NA	NA	NA	hsa_circ_0021664	chr11
hsa_circ_0074951	3.62684e-06	0.382732	2.61279	down	5.11431	5.98477	5.99571	6.44303	5.43069	4.92757	5.44655	5.05154	5.28822	5.27299	P	P	P	P	P	P	P	P	P	P	6.94902	7.09074	6.83184	P	P	P	hsa_circ_0074951	circRNA	TAAAAAGCAAGGCTTTATGAAGGCAAAGAACAGATGGAGTTTGAAGAATCCATGAGACGG	NA	NA	NA	NA	NA	NA	NA	NA	NA	NA	NA	NA	NA	NA	hsa_circ_0074951	chr5
hsa_circ_0049797	0.00312122	0.288222	3.46954	down	4.62768	3.86672	3.65687	4.11734	3.27469	4.32794	4.36258	4.46127	4.63911	3.84153	P	A	P	P	P	A	P	P	P	A	5.89313	6.34881	5.56528	P	P	P	hsa_circ_0049797	circRNA	AAACATTCAAGAATGAGAGCGAGAACACGTGTCAAGCTGCACCGCCAGTTCCGGGGAGGG	NA	NA	NA	NA	NA	NA	NA	NA	NA	NA	NA	NA	NA	NA	hsa_circ_0049797	chr19
hsa_circ_0014160	6.68899e-05	2.27394	2.27394	up	12.709	11.395	11.3081	11.5533	11.0032	11.6849	11.5196	11.9088	11.0633	11.5108	P	P	P	P	P	P	P	P	P	P	10.3424	10.4038	10.629	P	P	P	hsa_circ_0014160	circRNA	CTTCAAAATGGATTGATGAGGAGCTTCTGGGAGATGGACACAGCTATAGTCCTAGAGCTA	NA	NA	NA	NA	NA	NA	NA	NA	NA	NA	NA	NA	NA	NA	hsa_circ_0014160	chr1
hsa_circ_0087467	0.0370592	2.02966	2.02966	up	9.00962	8.85146	9.31155	8.5766	8.82137	9.68933	8.93252	8.8933	8.81474	9.24257	P	P	P	P	P	P	P	P	P	P	7.49441	8.20305	8.26345	P	P	P	hsa_circ_0087467	circRNA	CAAACGCAGGGGACCATTGTTGTGGAAGGCCATGAATTGCACGATGAAGACATCCGCCTC	NA	NA	NA	NA	NA	NA	NA	NA	NA	NA	NA	NA	NA	NA	hsa_circ_0087467	chr9
hsa_circ_0091829	0.00027057	2.14811	2.14811	up	7.7858	7.55232	7.20331	6.82648	7.43257	8.13445	7.75509	7.74552	8.22948	8.28202	P	P	P	P	P	P	P	P	P	P	6.44293	6.81726	6.68082	P	P	P	hsa_circ_0091829	circRNA	ATCACAGCCTCCGCCCTGATCGTGCGCGACCAGACCGAGCTGCGGCTGTGCGAGCGCTCC	NA	NA	NA	NA	NA	NA	NA	NA	NA	NA	NA	NA	NA	NA	hsa_circ_0091829	chrX
hsa_circ_0082645	3.11083e-05	0.470852	2.12381	down	5.24354	5.94874	4.68761	4.72116	4.08013	4.60351	4.37987	4.85007	4.60703	4.83628	P	P	P	P	P	P	P	P	P	P	6.05045	5.96984	5.89234	P	P	P	hsa_circ_0082645	circRNA	TAAATAAAGAGGAATGTACATACTAAGTTGTGGCTCTAAATTCACACAAGTCTGAAAAAA	NA	NA	NA	NA	NA	NA	NA	NA	NA	NA	NA	NA	NA	NA	hsa_circ_0082645	chr7
hsa_circ_0010401	0.00168992	0.306329	3.26447	down	6.09546	5.18365	5.3656	6.08128	4.43516	4.96942	5.32737	4.19046	5.51459	4.97848	P	P	P	P	P	P	P	A	P	P	7.39678	6.59394	7.00946	P	P	P	hsa_circ_0010401	circRNA	AAACAAAGGATATCGTCAATGGGCTGAGATGGAGAAGGATGAAACTGTGAGTGACTGCTC	NA	NA	NA	NA	NA	NA	NA	NA	NA	NA	NA	NA	NA	NA	hsa_circ_0010401	chr1
hsa_circ_0072185	1.19941e-07	0.125145	7.99071	down	2.84031	3.24619	1.29456	1.30175	1.30925	1.35066	1.36012	1.36717	1.40022	1.28767	A	A	A	A	A	A	A	A	A	A	4.66696	5.10099	4.83554	P	P	P	hsa_circ_0072185	circRNA	CCCAGAGCTTTGATATTTATTTGACACAGGTTTCATCTATGGGAATAACACCATTTTTTG	NA	NA	NA	NA	NA	NA	NA	NA	NA	NA	NA	NA	NA	NA	hsa_circ_0072185	chr5
hsa_circ_0074432	0.000698315	0.453923	2.20302	down	4.15941	3.94829	2.79953	4.03934	1.74563	3.981	3.13328	4.0791	4.55485	3.65454	A	A	A	P	A	A	A	A	P	A	4.86008	4.81384	5.07854	P	P	P	hsa_circ_0074432	circRNA	AACAGTGCACGGAGGTATCCAGAAGGACCACCTATAACACAATCAAGCTTGATAAACAGC	NA	NA	NA	NA	NA	NA	NA	NA	NA	NA	NA	NA	NA	NA	hsa_circ_0074432	chr5
hsa_circ_0042033	0.0211591	0.177107	5.64631	down	3.81797	3.39616	3.07901	2.89401	1.94861	1.41551	1.32684	1.36952	1.83742	2.54364	A	A	A	A	A	A	A	A	A	A	5.95857	4.19925	4.5658	P	P	P	hsa_circ_0042033	circRNA	CAACTTGGAGAAGAAGCAGAAGAAGTTTGACCAGGACCTGGAAGAACAGCTAGACGAGGA	NA	NA	NA	NA	NA	NA	NA	NA	NA	NA	NA	NA	NA	NA	hsa_circ_0042033	chr17
hsa_circ_0055459	5.68162e-06	2.3616	2.3616	up	6.20208	6.20728	6.70503	6.14969	6.47388	5.446	6.29225	6.01019	6.20809	6.30158	P	P	P	P	P	P	P	P	P	P	5.12258	4.98312	4.85449	P	P	P	hsa_circ_0055459	circRNA	TGAAAAGCCTGAAGAAGCAACTCACCAGGGTGTGCTTGGGGGAGGTTGAGGACCTTGCTG	NA	NA	NA	NA	NA	NA	NA	NA	NA	NA	NA	NA	NA	NA	hsa_circ_0055459	chr2
hsa_circ_0026735	0.0027207	0.370829	2.69666	down	1.57612	1.53885	4.46687	4.7771	2.80716	3.20136	3.49692	1.49468	1.38196	1.36799	A	A	P	P	P	A	A	A	A	A	4.88464	4.0343	4.78774	P	P	P	hsa_circ_0026735	circRNA	AGAACTAGAAGCTCAGATCTTGCTGGACTGTGGAGAAGACAACATCTGTGTGCCTGACCT	NA	NA	NA	NA	NA	NA	NA	NA	NA	NA	NA	NA	NA	NA	hsa_circ_0026735	chr12
hsa_circ_0071901	0.000373145	0.223929	4.4657	down	1.41227	2.79846	1.29025	4.6189	1.30874	1.35729	3.01824	1.35569	1.32926	1.28845	A	A	A	P	A	A	A	A	A	A	4.83094	4.04691	4.98928	P	P	P	hsa_circ_0071901	circRNA	TTATTCTGAGAACGTGTATGTAAATATAAACCGCATCATGTCGGTGGCCAATCGTCTGGT	NA	NA	NA	NA	NA	NA	NA	NA	NA	NA	NA	NA	NA	NA	hsa_circ_0071901	chr5
hsa_circ_0046263	2.22048e-05	2.88624	2.88624	up	11.2651	10.3127	10.7255	10.4668	10.8122	9.89499	10.5057	10.0248	9.95962	10.476	P	P	P	P	P	P	P	P	P	P	8.75471	9.01386	9.12666	P	P	P	hsa_circ_0046263	circRNA	CTTTAAGAAGCTGGCAGAGAGGCTGATGACATCGTGAACTGGCTGAAGAAGCGCACGGGC	NA	NA	NA	NA	NA	NA	NA	NA	NA	NA	NA	NA	NA	NA	hsa_circ_0046263	chr17
hsa_circ_0080977	0.000483437	2.35635	2.35635	up	5.42806	5.16834	4.64692	6.32069	6.36473	5.38321	5.41505	5.92331	5.4759	5.1708	P	P	P	P	P	P	P	P	P	P	4.11872	4.43531	4.56283	P	P	P	hsa_circ_0080977	circRNA	AAGATGTATTTTTACAATCTGACTGACAGTACTCCACAAGCTTGCCTGCCATGGGCTGTC	NA	NA	NA	NA	NA	NA	NA	NA	NA	NA	NA	NA	NA	NA	hsa_circ_0080977	chr7
hsa_circ_0090195	5.06613e-05	2.19494	2.19494	up	6.23056	6.11339	5.20346	4.99131	5.37253	4.96413	5.28629	5.62692	5.64022	5.54354	P	P	P	P	P	P	P	P	P	P	4.26864	4.40951	4.57235	P	P	P	hsa_circ_0090195	circRNA	CCACAACGTGACTAGACGCTTGAAGCAAAGCTGCCATCCCAGAAGACGACATGCTCTCAG	NA	NA	NA	NA	NA	NA	NA	NA	NA	NA	NA	NA	NA	NA	hsa_circ_0090195	chrX
hsa_circ_0013108	0.00176477	0.443304	2.25579	down	1.48271	4.2633	3.63115	3.45945	1.68894	2.79317	2.18593	1.41328	2.62531	2.98755	A	P	P	P	A	A	A	A	A	A	4.03689	4.41576	3.8334	P	P	P	hsa_circ_0013108	circRNA	TGTGGCTCGAGATGAAGTAGACAGGTGCTTTTAGCTGAATATAAAAACACAAATGAGATG	NA	NA	NA	NA	NA	NA	NA	NA	NA	NA	NA	NA	NA	NA	hsa_circ_0013108	chr1
hsa_circ_0086125	1.58924e-06	0.318472	3.14	down	6.03653	6.08332	6.03488	6.48427	5.7637	4.93381	5.67033	5.24333	4.91349	5.59582	P	P	P	P	P	P	P	P	P	P	7.31046	7.32112	7.57543	P	P	P	hsa_circ_0086125	circRNA	ACTCTTGATAAAGGGCTGTTTTGCCATGGATGCTGCATTGATGATTTCCGAGAGATGGTG	NA	NA	NA	NA	NA	NA	NA	NA	NA	NA	NA	NA	NA	NA	hsa_circ_0086125	chr8
hsa_circ_0039523	0.0474215	0.443264	2.25599	down	2.86493	3.04026	5.80022	7.00582	5.10902	4.55489	6.25661	5.86056	5.90367	5.7419	A	A	P	P	P	P	P	P	P	P	7.47008	6.67843	5.96664	P	P	P	hsa_circ_0039523	circRNA	CAGCAGCTAGGAGTCTGCACTATGGAAACAACCTGTCAATCCAGCTCAAGGCACACATAG	NA	NA	NA	NA	NA	NA	NA	NA	NA	NA	NA	NA	NA	NA	hsa_circ_0039523	chr16
hsa_circ_0060260	0.0260805	3.80403	3.80403	up	11.6913	10.6119	10.9432	10.5702	10.2832	7.4433	8.86231	7.89543	7.44576	10.1465	P	P	P	P	P	P	P	P	P	P	8.04668	8.53664	8.20086	P	P	P	hsa_circ_0060260	circRNA	GGCTGACCTGAGGAGCATCGTGGAGGAGATTGAGAACAGTCCAGGCTCTGCAGACAGCAT	NA	NA	NA	NA	NA	NA	NA	NA	NA	NA	NA	NA	NA	NA	hsa_circ_0060260	chr20
hsa_circ_0066144	0.00870701	3.25619	3.25619	up	6.36222	8.01178	8.62852	6.03044	7.18459	5.30209	5.4578	5.83549	5.60431	5.60738	P	P	P	P	P	P	P	P	P	P	5.0603	5.13394	5.34649	P	P	P	hsa_circ_0066144	circRNA	TAAAAGCCAAGCTACCCAAGCCAGGACTTTGACTGGGCTGACTACCTCAAACAGTGTGGT	NA	NA	NA	NA	NA	NA	NA	NA	NA	NA	NA	NA	NA	NA	hsa_circ_0066144	chr3
hsa_circ_0046250	0.000366528	2.14122	2.14122	up	10.9539	9.6995	10.129	9.99988	10.0381	9.66684	9.9503	9.62171	9.64049	10.1606	P	P	P	P	P	P	P	P	P	P	8.71717	8.98253	9.10443	P	P	P	hsa_circ_0046250	circRNA	TTTTACCACCTGTACAGCCCCGAAGATTTTTGGAGGTGAAATCAAGACTCACATCCTGCT	NA	NA	NA	NA	NA	NA	NA	NA	NA	NA	NA	NA	NA	NA	hsa_circ_0046250	chr17
hsa_circ_0057510	4.34242e-05	0.3363	2.97354	down	3.15051	3.71734	1.84986	2.19952	1.91403	1.84933	2.91198	2.07405	3.61876	3.60027	A	A	A	A	A	A	A	A	A	A	4.51784	4.2933	4.54074	P	P	P	hsa_circ_0057510	circRNA	TCACCTATAAATATACTTACAGAACCACCAAGTTAAACCCATCCAGAGTAATGGCTGCGG	NA	NA	NA	NA	NA	NA	NA	NA	NA	NA	NA	NA	NA	NA	hsa_circ_0057510	chr2
hsa_circ_0005103	9.98529e-05	4.71976	4.71976	up	16.9119	14.6926	15.8474	15.6108	17.2016	15.1106	16.6467	15.8509	16.0871	14.81	P	P	P	P	P	P	P	P	P	P	13.6965	14.2027	13.6298	P	P	P	hsa_circ_0005103	circRNA	TAAGCCCAAGGTTGCGAAGCCCAAGAAAGCTGCCAAAAGTGCTGCTAAGGCTGTGAAGCC	NA	NA	NA	NA	NA	NA	NA	NA	NA	NA	NA	NA	NA	NA	hsa_circ_0005103	chr6
hsa_circ_0046039	0.0209833	0.311736	3.20784	down	1.25824	4.71158	5.65319	5.89446	4.37009	2.81391	3.79358	3.91944	5.80384	3.81148	A	P	P	P	P	A	A	A	P	A	6.59948	6.88765	5.30955	P	P	P	hsa_circ_0046039	circRNA	GAGCCTCAAGAAACTGTTTAACGAATACAGCCAAATGTAAAATCCTCATTTTTCAGACAG	NA	NA	NA	NA	NA	NA	NA	NA	NA	NA	NA	NA	NA	NA	hsa_circ_0046039	chr17
hsa_circ_0079785	0.00127813	2.15952	2.15952	up	6.90688	7.80166	7.76794	7.07448	7.73235	7.1732	7.62083	7.86489	7.43783	7.32001	P	P	P	P	P	P	P	P	P	P	6.64073	6.28465	6.21974	P	P	P	hsa_circ_0079785	circRNA	AATTATTTGGTGTACCTGTGTAATGTGGACACCACCTCTCCGCGAAAGCTTCTCATATCC	NA	NA	NA	NA	NA	NA	NA	NA	NA	NA	NA	NA	NA	NA	hsa_circ_0079785	chr7
hsa_circ_0021574	0.00113477	2.32021	2.32021	up	6.4566	6.84836	6.16837	6.35464	5.38994	6.92678	6.3625	6.58113	7.55766	7.12981	P	P	P	P	P	P	P	P	P	P	5.29238	5.7434	5.32246	P	P	P	hsa_circ_0021574	circRNA	AAAGAAGAAAACAGGCATGCATTCCTCAGCAGCAACTGAGCTGTTTGCTACTGGACCTTT	NA	NA	NA	NA	NA	NA	NA	NA	NA	NA	NA	NA	NA	NA	hsa_circ_0021574	chr11
hsa_circ_0058329	0.00777373	0.496629	2.01357	down	12.3068	11.5025	11.4956	12.3233	11.5388	9.68386	10.8505	10.5894	11.9626	12.1188	P	P	P	P	P	P	P	P	P	P	12.4158	13.0214	12.3752	P	P	P	hsa_circ_0058329	circRNA	TTTCACGCTTTTGTAGAACTGAGGTTTCAATAAACAGTTTCAGTTGCAGGCGGCGACTGG	NA	NA	NA	NA	NA	NA	NA	NA	NA	NA	NA	NA	NA	NA	hsa_circ_0058329	chr2
hsa_circ_0066956	8.41704e-08	0.261268	3.82749	down	6.63659	6.14969	6.60375	7.14128	5.88348	6.38523	6.73658	5.99705	7.05659	6.65136	P	P	P	P	P	P	P	P	P	P	8.66637	8.41811	8.44717	P	P	P	hsa_circ_0066956	circRNA	AAAGTGAGACTATGGTTCACCTGTAAATGACATCTCTGAAAAGGAGCAACGATGGGGAGC	NA	NA	NA	NA	NA	NA	NA	NA	NA	NA	NA	NA	NA	NA	hsa_circ_0066956	chr3
hsa_circ_0017272	5.44438e-05	2.81342	2.81342	up	14.2072	13.1698	12.7749	13.3776	13.2805	12.7504	12.436	12.185	12.5125	12.4187	P	P	P	P	P	P	P	P	P	P	11.5524	11.5535	11.5326	P	P	P	hsa_circ_0017272	circRNA	AATCAATCTCAGGGCTACAACCAGTGGCAGCAGGGTGGGACGGCAAAACAGAACAGAAAG	NA	NA	NA	NA	NA	NA	NA	NA	NA	NA	NA	NA	NA	NA	hsa_circ_0017272	chr1
hsa_circ_0036768	0.000840244	2.19814	2.19814	up	5.89638	5.43484	5.5461	5.65626	5.68308	5.03101	5.53488	6.40731	7.21375	5.10871	P	P	P	P	P	P	P	P	P	P	4.86187	4.70439	4.72777	P	P	P	hsa_circ_0036768	circRNA	CATCTGCAAGCGCGACTGTCAAAACTACATCAAGATCCTCCTGCCGCTCAGCGGCAGTCA	NA	NA	NA	NA	NA	NA	NA	NA	NA	NA	NA	NA	NA	NA	hsa_circ_0036768	chr15
hsa_circ_0071893	0.000322658	0.341728	2.9263	down	1.42489	1.34017	1.28352	2.81952	1.27257	3.36442	3.3245	3.57753	1.30504	1.34051	A	A	A	A	A	A	A	A	A	A	3.96192	3.69346	4.26479	P	P	P	hsa_circ_0071893	circRNA	ATATATGAACATATCACTCTTGCTTATTCTGAGCGAGGAGGTCTGCAAGCGTGGCTTCAC	NA	NA	NA	NA	NA	NA	NA	NA	NA	NA	NA	NA	NA	NA	hsa_circ_0071893	chr5
hsa_circ_0020346	0.00192351	0.232577	4.29965	down	1.26345	4.18619	7.55693	7.6167	6.82886	4.01476	5.70265	3.827	3.9594	3.70195	A	P	P	P	P	A	P	A	P	A	8.31314	7.18324	8.44738	P	P	P	hsa_circ_0020346	circRNA	ATAGACCAGCAAGCAATTCATCCTGAGCTCAATGGTGCCACATACAGGTTCTAAACGAAG	NA	NA	NA	NA	NA	NA	NA	NA	NA	NA	NA	NA	NA	NA	hsa_circ_0020346	chr10
hsa_circ_0005248	0.0415414	3.27674	3.27674	up	8.02256	6.81794	5.49164	6.8429	3.87953	7.11704	8.14579	7.88746	5.92636	6.22759	P	P	P	P	P	P	P	P	P	P	4.88491	6.006	4.86036	P	P	P	hsa_circ_0005248	circRNA	AAAGTGCCAGTGAATGCCTGCGAATGGGTAACTGCCACTGACATCAGAGTAACTCTTAAT	NA	NA	NA	NA	NA	NA	NA	NA	NA	NA	NA	NA	NA	NA	hsa_circ_0005248	chr1
hsa_circ_0015667	0.000533952	2.72555	2.72555	up	7.93042	7.90494	6.55175	6.72764	6.68299	7.11149	5.85375	6.60452	6.68246	6.7714	P	P	P	P	P	P	P	P	P	P	5.73137	5.24456	5.67586	P	P	P	hsa_circ_0015667	circRNA	TATATTGCAGGCAACAGACAGGCTTGTCCATTGTGCCCTAAGGAAAAATTCAGAGCTTGT	NA	NA	NA	NA	NA	NA	NA	NA	NA	NA	NA	NA	NA	NA	hsa_circ_0015667	chr1
hsa_circ_0070767	0.0177449	2.43834	2.43834	up	7.13853	7.13788	5.19098	5.84876	4.42787	6.63028	5.99558	6.31516	6.20961	5.81827	P	P	P	P	P	P	P	P	P	P	4.63259	5.44013	4.7311	P	P	P	hsa_circ_0070767	circRNA	TATGCTTCAGATGCTTGGGATTTGCTTTACATTCTAAGTGGATTTGGAGAAGAGACAATA	NA	NA	NA	NA	NA	NA	NA	NA	NA	NA	NA	NA	NA	NA	hsa_circ_0070767	chr4
hsa_circ_0069472	0.000130197	2.04752	2.04752	up	16.7219	16.2223	16.0333	16.5116	16.0204	16.3676	15.4133	15.562	15.7853	16.8305	P	P	P	P	P	P	P	P	P	P	15.1332	15.073	15.3272	P	P	P	hsa_circ_0069472	circRNA	TTTCAAATTCAGGGCTTCCGTTACAAGATGAGGTCTGTGTATGCTCACTTCCCCATCAAC	NA	NA	NA	NA	NA	NA	NA	NA	NA	NA	NA	NA	NA	NA	hsa_circ_0069472	chr4
hsa_circ_0074948	1.2063e-05	0.415118	2.40895	down	4.7194	5.35211	5.72886	5.70372	4.8575	4.20479	5.1906	4.60217	5.14509	5.01279	P	P	P	P	P	A	P	P	P	P	6.34383	6.55194	6.25974	P	P	P	hsa_circ_0074948	circRNA	GTATGAGAAGGATCTTGGAAACAAAGACCTCAACAGGGATAAAATTTACTTGATTTGTCA	NA	NA	NA	NA	NA	NA	NA	NA	NA	NA	NA	NA	NA	NA	hsa_circ_0074948	chr5
hsa_circ_0078060	0.00396202	0.174636	5.72619	down	2.68922	2.90717	2.71229	3.26821	1.52522	2.57858	2.96174	2.28095	1.60698	2.21491	A	A	A	A	A	A	A	A	A	A	5.24826	5.42321	4.39254	P	P	P	hsa_circ_0078060	circRNA	AAATGGAACTTAAACGCAGACTCAGCAGAAAGTTTCACAACCAAAGAGGAGCTGGGGAAG	NA	NA	NA	NA	NA	NA	NA	NA	NA	NA	NA	NA	NA	NA	hsa_circ_0078060	chr6
hsa_circ_0010367	0.00848724	0.283672	3.5252	down	1.28255	4.26271	3.84665	4.04736	4.39694	1.2566	3.05421	2.01156	2.82452	3.11733	A	P	P	P	P	A	A	A	A	A	5.65806	5.30271	4.33146	P	P	P	hsa_circ_0010367	circRNA	TAGAAGAAAACTGGTCTAAGCATTTCTCATCAGGTACAGCATAACCTGCTAAGTCCTCCC	NA	NA	NA	NA	NA	NA	NA	NA	NA	NA	NA	NA	NA	NA	hsa_circ_0010367	chr1
hsa_circ_0089233	6.78227e-06	2.2366	2.2366	up	6.12278	6.28886	6.41466	6.37892	5.71486	6.79978	5.677	6.35734	5.95662	6.23454	P	P	P	P	P	P	P	P	P	P	5.01752	5.20978	4.96899	P	P	P	hsa_circ_0089233	circRNA	ATCAGCAGTTAACATGGGCTCTGTGCAGGGACACTACGTGCAACAGATCCCCAGACGAGG	NA	NA	NA	NA	NA	NA	NA	NA	NA	NA	NA	NA	NA	NA	hsa_circ_0089233	chr9
hsa_circ_0046200	0.0339882	2.23726	2.23726	up	8.27565	9.94089	9.90472	10.6458	9.58963	7.73051	8.82296	8.06603	7.99174	8.06298	P	P	P	P	P	P	P	P	P	P	8.07553	8.16875	8.00924	P	P	P	hsa_circ_0046200	circRNA	GCCACCTCAGATAATTCGTGTCCAGTCCCCGGATGGAGTGAAGCGGATCACAGCAACAAA	NA	NA	NA	NA	NA	NA	NA	NA	NA	NA	NA	NA	NA	NA	hsa_circ_0046200	chr17
hsa_circ_0025499	0.000291451	3.56089	3.56089	up	6.95099	6.68335	5.3959	5.59127	5.95695	4.26516	5.86166	5.80788	7.36919	5.91082	P	P	P	P	P	P	P	P	P	P	4.15453	4.28794	4.63326	P	P	P	hsa_circ_0025499	circRNA	TTGGCTGCCAGCGAGATGTCCTCAACAAGGTTTTTAAACGATTATTACCACCTCTCTCTC	NA	NA	NA	NA	NA	NA	NA	NA	NA	NA	NA	NA	NA	NA	hsa_circ_0025499	chr12
hsa_circ_0051837	0.0486422	2.24328	2.24328	up	7.43133	6.06493	6.59707	6.26207	6.46955	7.26673	6.76974	6.37581	6.31554	6.75136	P	P	P	P	P	P	P	P	P	P	4.90593	5.45081	6.01639	P	P	P	hsa_circ_0051837	circRNA	AAATGGTTGGGAAGCTGCGGACGTGATCACCATCGACAAGGCGACGGGCAAGATCTCCAA	NA	NA	NA	NA	NA	NA	NA	NA	NA	NA	NA	NA	NA	NA	hsa_circ_0051837	chr19
hsa_circ_0000825	0.00111156	0.424556	2.3554	down	5.22381	3.02874	1.97659	1.36454	1.88779	1.51878	1.45924	1.50218	2.59734	1.37508	P	A	A	A	A	A	A	A	A	A	3.67738	4.25365	4.2926	P	P	P	hsa_circ_0000825	circRNA	ACTGAAAGAGGATGAGTTAGATGAACTCCGTGCTGAGATGGAAGAGATGAGAGACAGTTA	NA	NA	NA	NA	NA	NA	NA	NA	NA	NA	NA	NA	NA	NA	hsa_circ_0000825	chr18
hsa_circ_0027665	0.0231431	0.383269	2.60913	down	3.77012	4.87545	4.40025	3.89228	1.55952	2.89093	3.61245	2.66547	3.24638	3.10352	A	P	P	P	A	A	A	A	A	A	5.60234	4.3203	4.90956	P	P	P	hsa_circ_0027665	circRNA	CTTTAAAAAGAGGGAGAAAAAAGAGAAGAGGAGAAAGAAGGAGAAGATAAATCACAACCT	NA	NA	NA	NA	NA	NA	NA	NA	NA	NA	NA	NA	NA	NA	hsa_circ_0027665	chr12
hsa_circ_0023372	0.000229966	2.13423	2.13423	up	6.49821	5.4184	6.16175	6.5138	5.94275	6.74714	6.51207	6.12657	7.4335	6.60068	P	P	P	P	P	P	P	P	P	P	5.48408	5.45468	5.22308	P	P	P	hsa_circ_0023372	circRNA	TACACGCTGCAGGGAGGTGGACTGGTTTTCACTGGCGAGCGTCATCTTCCTACTGCTGTT	NA	NA	NA	NA	NA	NA	NA	NA	NA	NA	NA	NA	NA	NA	hsa_circ_0023372	chr11
hsa_circ_0078815	0.0264665	2.22595	2.22595	up	7.76168	6.25753	6.81657	6.39868	7.28114	6.66524	7.17989	6.58281	6.49737	7.48083	P	P	P	P	P	P	P	P	P	P	5.83015	5.28881	6.1995	P	P	P	hsa_circ_0078815	circRNA	TAAGGACAAGAGCCCACCCAGTGATGCTCAAACAGGGCTCAGGAGGAAAGTACAGGGCTG	NA	NA	NA	NA	NA	NA	NA	NA	NA	NA	NA	NA	NA	NA	hsa_circ_0078815	chr6_cox_hap2
hsa_circ_0084637	0.0257296	0.494148	2.02369	down	3.70431	5.34165	6.37588	6.72895	4.78197	6.36301	4.06567	4.31008	3.83672	6.28416	A	P	P	P	P	P	A	A	A	P	6.16141	7.16973	6.26048	P	P	P	hsa_circ_0084637	circRNA	ATTTTCCACTAGGCGTGGAGCTATTTCCTATGACAGTTCTGATCAGACTGCATTATACAT	NA	NA	NA	NA	NA	NA	NA	NA	NA	NA	NA	NA	NA	NA	hsa_circ_0084637	chr8
hsa_circ_0050011	0.00135724	0.264072	3.78684	down	1.49986	1.44409	3.42355	3.11627	3.09672	1.50273	3.51146	1.49048	4.215	3.59597	A	A	P	A	P	A	A	A	P	A	5.01851	4.31878	5.31816	P	P	P	hsa_circ_0050011	circRNA	TTTTTTAATAAATGTTCCTGGTTGGTTTTCTTTGTAGATGCGGACAACCTGATCCTCAAC	NA	NA	NA	NA	NA	NA	NA	NA	NA	NA	NA	NA	NA	NA	hsa_circ_0050011	chr19
hsa_circ_0048297	0.0231764	7.15291	7.15291	up	8.53112	11.8962	12.7262	10.0307	12.3419	7.82947	8.26154	8.74069	9.03172	7.68885	P	P	P	P	P	P	P	P	P	P	7.95869	7.92201	8.23271	P	P	P	hsa_circ_0048297	circRNA	GGTTCAGGGGACATGCCCGCCAGCCAGCCCATTGACATCCCGGACGCCAAGAAGAGGGGC	NA	NA	NA	NA	NA	NA	NA	NA	NA	NA	NA	NA	NA	NA	hsa_circ_0048297	chr19
hsa_circ_0055950	0.0240092	0.430288	2.32402	down	4.83546	4.54917	3.6239	3.38807	2.78749	3.66515	4.22992	3.32514	4.03441	3.26617	P	P	P	A	P	A	A	A	P	A	5.45238	4.46374	5.25297	P	P	P	hsa_circ_0055950	circRNA	TACATCGAGGATGGTTGAACCACTAAGAGAGAAAATCAGAGATTTAGAAAAAAGCTTTAC	NA	NA	NA	NA	NA	NA	NA	NA	NA	NA	NA	NA	NA	NA	hsa_circ_0055950	chr2
hsa_circ_0020982	0.0117847	0.472152	2.11796	down	1.55976	2.60651	5.13823	6.90273	3.19237	4.21978	1.57363	2.00928	6.77823	6.24667	A	A	P	P	P	A	A	A	P	P	6.79145	6.36135	5.67931	P	P	P	hsa_circ_0020982	circRNA	CGTCATGAAAAGAATTATATCCAGATCGAGAGACAGAAGATTCTGAAAGGGTTCAATGAA	NA	NA	NA	NA	NA	NA	NA	NA	NA	NA	NA	NA	NA	NA	hsa_circ_0020982	chr11
hsa_circ_0016761	0.00773338	2.04299	2.04299	up	9.71937	7.77909	8.29626	8.69567	8.55103	8.6162	7.46584	8.22408	7.63984	8.22992	P	P	P	P	P	P	P	P	P	P	7.09378	7.61724	7.53986	P	P	P	hsa_circ_0016761	circRNA	AGACAAGCCTGCCAGCCCTTTCTGAGGCAGATACCCAGGAACTAACCCAGAGGCAGAAGA	NA	NA	NA	NA	NA	NA	NA	NA	NA	NA	NA	NA	NA	NA	hsa_circ_0016761	chr1
hsa_circ_0019286	0.000415345	0.294105	3.40014	down	3.56308	3.7738	1.84724	2.46799	1.29872	3.55858	3.04229	3.74825	2.93211	3.51226	A	A	A	A	A	A	A	A	A	A	4.54059	4.86657	5.28315	P	P	P	hsa_circ_0019286	circRNA	GTTAAATGTAGTAAAATGGAAAAAGTCAGATGTGAAATTTGAAGATCGATTTGACAAATA	NA	NA	NA	NA	NA	NA	NA	NA	NA	NA	NA	NA	NA	NA	hsa_circ_0019286	chr10
hsa_circ_0000728	0.00944345	2.46073	2.46073	up	4.50209	4.57848	4.10807	4.01447	4.14788	5.01861	5.10393	5.51396	4.95147	4.75228	P	P	P	P	P	P	P	P	P	P	3.83864	3.31864	3.07017	P	P	A	hsa_circ_0000728	circRNA	TTTCTAGGAGCGGTGCCCTGAGGGCTGAGCCACGTGTGCCCATCTCAGACGTGGGCCTGA	NA	NA	NA	NA	NA	NA	NA	NA	NA	NA	NA	NA	NA	NA	hsa_circ_0000728	chr16
hsa_circ_0052917	0.000830094	2.27552	2.27552	up	5.84488	6.00134	5.18963	5.32072	5.00687	5.98158	6.17215	6.18781	5.95136	5.4589	P	P	P	P	P	P	P	P	P	P	4.74068	4.29399	4.66652	P	P	P	hsa_circ_0052917	circRNA	GGGACACCAGAAGATGCGACCCGATTCAAGCACCTCCGGAAGTACACATACAACTATGAG	NA	NA	NA	NA	NA	NA	NA	NA	NA	NA	NA	NA	NA	NA	hsa_circ_0052917	chr2
hsa_circ_0091162	0.000222778	3.14251	3.14251	up	5.49056	6.27612	4.00344	4.68981	4.50228	5.72345	5.485	6.16342	6.26801	5.94203	P	P	P	P	P	P	P	P	P	P	3.84507	3.87121	4.18849	P	P	P	hsa_circ_0091162	circRNA	TTTGAGCTTAGGACCTAACCAAGGGAGACTAGTTCCACGATTAAGTGTTGGTGCTGTTAG	NA	NA	NA	NA	NA	NA	NA	NA	NA	NA	NA	NA	NA	NA	hsa_circ_0091162	chrX
hsa_circ_0019573	0.0183606	3.12673	3.12673	up	6.64748	5.59567	5.1308	6.01093	5.15401	6.12226	6.02274	6.13303	5.13639	5.55277	P	P	P	P	P	P	P	P	P	P	4.00531	3.62499	4.72035	P	P	P	hsa_circ_0019573	circRNA	GAGTCTGCGGACAGCCCAGAAGACTGCGCTGCTGCAGGACGGAAAGATGGCGGTGACGGG	NA	NA	NA	NA	NA	NA	NA	NA	NA	NA	NA	NA	NA	NA	hsa_circ_0019573	chr10
hsa_circ_0066774	0.0269762	2.39153	2.39153	up	5.55416	5.64117	4.93586	5.19178	4.62425	6.19957	6.66146	6.28346	8.20359	6.25527	P	P	P	P	P	P	P	P	P	P	5.04368	4.91507	5.27687	P	P	P	hsa_circ_0066774	circRNA	TCCCCACCTTTGCCTCAGAAAGACCTATTTCAGAGGCTCTGTGGTAGGTGAACCTCGGCG	NA	NA	NA	NA	NA	NA	NA	NA	NA	NA	NA	NA	NA	NA	hsa_circ_0066774	chr3
hsa_circ_0055042	0.0143125	2.07988	2.07988	up	8.03618	8.8691	7.9205	7.02148	7.43446	6.90336	7.64235	7.16054	6.77776	7.69564	P	P	P	P	P	P	P	P	P	P	6.20686	6.70637	6.88382	P	P	P	hsa_circ_0055042	circRNA	CAGTACAAAGTGCTGTCATAGAACACACCAATCGCGTCATCTTTCTGGAAGATGATGATG	NA	NA	NA	NA	NA	NA	NA	NA	NA	NA	NA	NA	NA	NA	hsa_circ_0055042	chr2
hsa_circ_0057899	0.0356747	2.12282	2.12282	up	7.10585	8.49443	8.10595	8.02081	7.60274	6.80957	7.30476	6.88415	7.78156	7.51582	P	P	P	P	P	P	P	P	P	P	6.58228	6.96408	6.01609	P	P	P	hsa_circ_0057899	circRNA	CTGTGAAGTAGTACTGCAACAGCCACTTGCAGGTACTTGGCTTTATCCCGAAAAAAGAGA	NA	NA	NA	NA	NA	NA	NA	NA	NA	NA	NA	NA	NA	NA	hsa_circ_0057899	chr2
hsa_circ_0001847_T_R	6.16676e-07	2.36911	2.36911	up	8.22992	8.40067	8.56163	8.45267	8.20328	8.96831	8.35584	8.52471	8.61257	9.28635	P	P	P	P	P	P	P	P	P	P	7.27627	7.32456	7.45302	P	P	P	hsa_circ_0001847_T_R	circRNA	AACACAACAATCAGATGGCACCAGGGACTGGCAGCTCCACTGCCGTCAACTCCTGTTCTC	NA	NA	NA	NA	NA	NA	NA	NA	NA	NA	NA	NA	NA	NA	NA	NA
hsa_circ_0051965	0.00189446	0.411758	2.42861	down	8.95919	8.99999	9.32365	9.02486	9.42547	10.7115	11.5649	10.3933	9.48325	9.31353	P	P	P	P	P	P	P	P	P	P	10.9727	11.6721	11.106	P	P	P	hsa_circ_0051965	circRNA	GGAAGCAGCTGAGCCTATCGTCTCCTCTGCCTCCACCGACCTCCAGGACTACACCTACTA	NA	NA	NA	NA	NA	NA	NA	NA	NA	NA	NA	NA	NA	NA	hsa_circ_0051965	chr19
hsa_circ_0056937	0.000482725	0.315961	3.16495	down	4.86338	3.11872	4.52643	5.13163	2.16278	1.59308	4.40683	3.76983	2.09102	2.62649	P	A	P	P	A	A	P	A	A	A	5.54911	5.70089	5.40368	P	P	P	hsa_circ_0056937	circRNA	AAAGATGAACTTTGGCTGGTCATGAAATTACTAAGTGGAGGCAGTGGAGCTACTGCTGTG	NA	NA	NA	NA	NA	NA	NA	NA	NA	NA	NA	NA	NA	NA	hsa_circ_0056937	chr2
hsa_circ_0089076	0.00785855	0.465786	2.14691	down	4.78362	8.73934	9.22913	9.93422	7.22919	7.63001	6.96866	5.43104	9.33766	7.48935	P	P	P	P	P	P	P	P	P	P	9.33044	9.71271	9.43442	P	P	P	hsa_circ_0089076	circRNA	TGTTGAAAAGGATCAGTTTGACAACTTAGAAAAACACACACAGTGGGGAATTGATATTCT	NA	NA	NA	NA	NA	NA	NA	NA	NA	NA	NA	NA	NA	NA	hsa_circ_0089076	chr9
hsa_circ_0011071	0.0176157	0.418774	2.38792	down	6.2706	6.55497	5.87828	6.57104	5.81062	6.31638	6.14135	6.39822	6.88812	6.4148	P	P	P	P	P	P	P	P	P	P	7.82132	7.1183	7.79481	P	P	P	hsa_circ_0011071	circRNA	TAAAATAATTTGATAAAGTCTTTGTAGCCACTCAGCCCAGGGCGGGGAATCGCGTAATGG	NA	NA	NA	NA	NA	NA	NA	NA	NA	NA	NA	NA	NA	NA	hsa_circ_0011071	chr1
hsa_circ_0061430	0.00132618	0.237868	4.204	down	1.34534	1.34137	1.33754	1.33256	1.28711	1.3392	1.35363	3.14226	1.30654	1.35289	A	A	A	A	A	A	A	A	A	A	4.09715	3.71301	3.24848	P	P	P	hsa_circ_0061430	circRNA	CCACCTGAACAGAAAACTGCATTTGACAAGCTTTATAAGCATGTAGTTCAAATAGTAGAA	NA	NA	NA	NA	NA	NA	NA	NA	NA	NA	NA	NA	NA	NA	hsa_circ_0061430	chr21
hsa_circ_0011128	0.00680831	2.35608	2.35608	up	4.7593	4.34133	5.97562	5.2937	4.04408	5.32387	5.54468	4.88529	4.66456	6.59031	P	P	P	P	P	P	P	P	P	P	4.21463	3.71274	4.30483	P	P	P	hsa_circ_0011128	circRNA	TGGAACTATATCCACTGCGTCTTTGGCATCAGGAGCAGAGGGAGAGCCGGGCTCGGCGAG	NA	NA	NA	NA	NA	NA	NA	NA	NA	NA	NA	NA	NA	NA	hsa_circ_0011128	chr1
hsa_circ_0000175	0.000398339	2.18891	2.18891	up	9.51818	9.90086	8.57017	9.30796	8.48335	8.58944	8.49996	8.26498	8.54649	8.7834	P	P	P	P	P	P	P	P	P	P	7.77171	8.00976	7.63999	P	P	P	hsa_circ_0000175	circRNA	ATTGCATTTGAACTCATTGCTATGGACAGTGCTATCACCCTGTGGCAGTTCCTTCTTCAG	NA	NA	NA	NA	NA	NA	NA	NA	NA	NA	NA	NA	NA	NA	hsa_circ_0000175	chr1
hsa_circ_0048570	0.00271187	2.52605	2.52605	up	12.3459	12.2697	11.8534	11.3555	10.8763	13.158	11.1508	11.2705	11.5017	12.7168	P	P	P	P	P	P	P	P	P	P	10.4316	10.5869	11.0029	P	P	P	hsa_circ_0048570	circRNA	AAGAAGGAGGACCTCTACCTGAAGCCAATCCAGAGATCGATCCTGTCCTCGGTACCGTGG	NA	NA	NA	NA	NA	NA	NA	NA	NA	NA	NA	NA	NA	NA	hsa_circ_0048570	chr19
hsa_circ_0070777	0.00763862	2.55405	2.55405	up	7.02804	6.35464	4.38068	4.48727	4.12533	5.94719	4.97952	5.3536	5.71687	5.05781	P	P	P	P	P	P	P	P	P	P	4.13262	4.56929	4.05645	P	P	P	hsa_circ_0070777	circRNA	CACTTAGAAGACGATATTTGCACAGTTCCAACACAGTCGAGAAAAAGCACTTCCCTCAGA	NA	NA	NA	NA	NA	NA	NA	NA	NA	NA	NA	NA	NA	NA	hsa_circ_0070777	chr4
hsa_circ_0020648	0.0104188	3.87066	3.87066	up	10.0048	7.79732	7.43171	5.86066	5.72441	7.09126	6.54384	7.44377	6.51314	6.16046	P	P	P	P	P	P	P	P	P	P	5.45972	5.96833	5.81133	P	P	P	hsa_circ_0020648	circRNA	AAGCTAAAGACGGGCCATTTTCCAGACCTCATCCAGGCGAGCCCACACCTTAACCGTGCT	NA	NA	NA	NA	NA	NA	NA	NA	NA	NA	NA	NA	NA	NA	hsa_circ_0020648	chr11
hsa_circ_0086031	0.00178098	2.57145	2.57145	up	7.23772	6.12238	6.68634	6.26573	6.7487	7.18205	6.76742	6.7529	6.72728	7.14039	P	P	P	P	P	P	P	P	P	P	5.10551	5.55308	5.61322	P	P	P	hsa_circ_0086031	circRNA	TTGGGGATGTGGGCTTCAACCCCTATGAGGCCAGCACTCCTTGCCCGAGGACAGAGATGG	NA	NA	NA	NA	NA	NA	NA	NA	NA	NA	NA	NA	NA	NA	hsa_circ_0086031	chr8
hsa_circ_0041566	0.0274939	2.74392	2.74392	up	5.50365	5.44703	4.95314	5.17456	4.48284	4.96995	4.95597	4.78761	5.20889	4.37128	P	P	P	P	P	P	P	P	P	P	3.14166	3.2475	4.1155	A	A	P	hsa_circ_0041566	circRNA	TCTCAGATGAGAATGTCCCCAGGACCAGGAGGCACTGATGAAGTCGGTGAAGCTGCTGCA	NA	NA	NA	NA	NA	NA	NA	NA	NA	NA	NA	NA	NA	NA	hsa_circ_0041566	chr17
hsa_circ_0020735	0.00224397	2.78489	2.78489	up	12.2469	10.1746	10.9922	10.1255	9.50285	9.68318	10.7407	10.5376	10.1529	9.776	P	P	P	P	P	P	P	P	P	P	8.84099	9.14216	9.43572	P	P	P	hsa_circ_0020735	circRNA	AACCCTGAAGAACCAGCATTTCGATGGCTTCGTGGTGGAGGTCTGGAACCAGCTGCTAAG	NA	NA	NA	NA	NA	NA	NA	NA	NA	NA	NA	NA	NA	NA	hsa_circ_0020735	chr11
hsa_circ_0026457	0.0177845	0.450495	2.21978	down	6.3392	7.24671	6.73839	6.82831	6.04203	7.51225	7.90851	7.15562	6.94704	5.80118	P	P	P	P	P	P	P	P	P	P	8.59384	7.66985	7.97461	P	P	P	hsa_circ_0026457	circRNA	TATCAGACCAAGGTGCGGTTCCTGGAGCAGCAGAACAAGGTTCTGGACACCAAGTGGACC	NA	NA	NA	NA	NA	NA	NA	NA	NA	NA	NA	NA	NA	NA	hsa_circ_0026457	chr12
hsa_circ_0091203	0.00096312	2.10152	2.10152	up	7.02525	7.43831	6.77396	7.30754	6.13173	6.88621	5.97301	6.45001	6.6242	6.37896	P	P	P	P	P	P	P	P	P	P	5.56663	5.55102	5.94534	P	P	P	hsa_circ_0091203	circRNA	ATTTTGTTATGCCAGGTTTGCCTGAATCCATCATTGCAGCTGCATGTTCAAGAAGTGGCC	NA	NA	NA	NA	NA	NA	NA	NA	NA	NA	NA	NA	NA	NA	hsa_circ_0091203	chrX
hsa_circ_0002728	0.0209664	0.203311	4.91857	down	1.30604	1.29867	2.51976	3.08674	1.47267	1.28337	1.25942	1.3066	1.30435	1.28978	A	A	A	A	A	A	A	A	A	A	3.6298	4.80929	3.31925	P	P	P	hsa_circ_0002728	circRNA	AATTATTAGGGGTGAGTTTTAAAGTATAAGCATTTTTAAAGAACATTACCTTAATTTTTT	NA	NA	NA	NA	NA	NA	NA	NA	NA	NA	NA	NA	NA	NA	hsa_circ_0002728	chr2
hsa_circ_0037702	0.00235915	0.427651	2.33835	down	4.7085	4.85158	3.87716	4.58744	3.58708	4.34758	4.71588	4.47971	6.34228	4.32962	P	P	P	P	P	P	P	P	P	P	5.78368	5.76333	6.39548	P	P	P	hsa_circ_0037702	circRNA	GATGTTTTCAGCAATTAAACTTTTTTAAGCTGGCCAGCCCCAGTTCCAAGTTCCGCCATG	NA	NA	NA	NA	NA	NA	NA	NA	NA	NA	NA	NA	NA	NA	hsa_circ_0037702	chr16
hsa_circ_0034629	3.34573e-07	3.60817	3.60817	up	7.6689	7.17133	7.8792	6.65736	6.67765	7.79229	7.40302	7.15875	7.93826	7.2765	P	P	P	P	P	P	P	P	P	P	5.68301	5.42772	5.60387	P	P	P	hsa_circ_0034629	circRNA	CAAGCTGGTGTTACACAACAGCCAATGCGGAGTCTGACAATGAGCGGGACTCTGACAAAG	NA	NA	NA	NA	NA	NA	NA	NA	NA	NA	NA	NA	NA	NA	hsa_circ_0034629	chr15
hsa_circ_0006550	0.00615122	0.304752	3.28136	down	1.47794	3.55182	7.24924	7.02756	5.24144	1.5099	5.3239	1.64962	3.45247	1.45997	A	A	P	P	P	A	P	A	A	A	7.81801	6.327	6.36791	P	P	P	hsa_circ_0006550	circRNA	GTATATCAAGAGAGACTTTCAAGCAGCTGGCTGGATGTTCGTCATATTGAAAAGTATGTA	NA	NA	NA	NA	NA	NA	NA	NA	NA	NA	NA	NA	NA	NA	hsa_circ_0006550	chr12
hsa_circ_0037817	0.00686554	0.312048	3.20464	down	1.52883	3.07125	4.63259	4.47148	1.86013	1.45545	1.34332	1.60425	3.40095	3.29256	A	A	P	P	A	A	A	A	A	A	4.00788	5.22091	5.0752	P	P	P	hsa_circ_0037817	circRNA	TCAGGCTAAGCCTTCCCAGAGGAGCTTCCGGCAGACCTGAAGCACTGGAAGCCAGCTGAG	NA	NA	NA	NA	NA	NA	NA	NA	NA	NA	NA	NA	NA	NA	hsa_circ_0037817	chr16
hsa_circ_0077871	0.000323876	0.354001	2.82485	down	1.74185	2.9523	3.51849	3.2291	3.0481	4.41736	2.93124	1.25432	2.96179	4.15205	A	A	P	A	P	P	A	A	A	P	4.97079	4.47046	4.84782	P	P	P	hsa_circ_0077871	circRNA	TGTGTAACTCTCATGCCTCTAAGGAAATGGCTTCTGGTGTTTGGCAACTTAATCACAGCC	NA	NA	NA	NA	NA	NA	NA	NA	NA	NA	NA	NA	NA	NA	hsa_circ_0077871	chr6
hsa_circ_0038226	0.00240131	2.17052	2.17052	up	13.979	13.5251	14.9606	13.8603	13.8704	14.2422	13.0985	13.2786	12.9778	14.9103	P	P	P	P	P	P	P	P	P	P	12.6639	13.0351	12.9918	P	P	P	hsa_circ_0038226	circRNA	GCCAGTTTGGCCACAATGGTGCGCATGAATGTCCTGGCAGATGCTCTCAAGAGTATCAAC	NA	NA	NA	NA	NA	NA	NA	NA	NA	NA	NA	NA	NA	NA	hsa_circ_0038226	chr16
hsa_circ_0026571	0.0130189	2.74696	2.74696	up	9.62428	9.90437	9.83791	9.51308	9.82112	10.6366	9.71633	10.0981	12.9177	10.2509	P	P	P	P	P	P	P	P	P	P	9.13533	9.39714	9.22008	P	P	P	hsa_circ_0026571	circRNA	ATCCTCTGCGGAGGTGACTTTCTGGGTTTCTCTCCAAGCCACCCACTGCCTCCCAGAGCC	NA	NA	NA	NA	NA	NA	NA	NA	NA	NA	NA	NA	NA	NA	hsa_circ_0026571	chr12
hsa_circ_0066868	0.0450558	2.66502	2.66502	up	6.44418	6.32935	6.49823	5.95502	6.32799	4.63729	6.14603	5.35729	5.75726	6.13571	P	P	P	P	P	P	P	P	P	P	3.89481	5.2287	4.46445	P	P	P	hsa_circ_0066868	circRNA	TACATCACTGAGTTGAAACTGGTTGACAACCATTAACCTGGGTTGCAACTACAGGTGGCA	NA	NA	NA	NA	NA	NA	NA	NA	NA	NA	NA	NA	NA	NA	hsa_circ_0066868	chr3
hsa_circ_0088563	0.00825402	2.05364	2.05364	up	7.32548	5.31941	6.24913	5.96026	6.17137	7.41779	6.49128	6.12837	6.53173	6.83184	P	P	P	P	P	P	P	P	P	P	5.28446	5.38468	5.8516	P	P	P	hsa_circ_0088563	circRNA	GTATCACACAGACACTCTGACCTGGTCACAGCCAGAGACACTTGGAAATCCTCCATCTCC	NA	NA	NA	NA	NA	NA	NA	NA	NA	NA	NA	NA	NA	NA	hsa_circ_0088563	chr9
hsa_circ_0014322	4.79164e-08	0.177342	5.63881	down	6.25033	6.10122	6.5981	6.83652	7.10846	6.22278	5.50847	6.19578	5.32307	5.89795	P	P	P	P	P	P	P	P	P	P	8.71489	8.68188	8.96762	P	P	P	hsa_circ_0014322	circRNA	GTAAATATAGTAAAAGCTGCTTCTGTCTTTTTCATGATCTTCCCACTGCACTGGCAGTGC	NA	NA	NA	NA	NA	NA	NA	NA	NA	NA	NA	NA	NA	NA	hsa_circ_0014322	chr1
hsa_circ_0085785	0.00617437	0.414284	2.41381	down	1.65077	4.12005	5.11344	5.5225	2.12731	4.26424	4.88491	5.06759	4.74161	3.39101	A	A	P	P	A	A	P	P	P	A	6.15434	5.69783	5.31524	P	P	P	hsa_circ_0085785	circRNA	TGACCACAAGGAAGCCGACGGTTTAGTTCTGATAAATATTGATCATGGGAGCATCACCTA	NA	NA	NA	NA	NA	NA	NA	NA	NA	NA	NA	NA	NA	NA	hsa_circ_0085785	chr8
hsa_circ_0027494	0.0294504	2.41818	2.41818	up	9.21681	8.42822	9.32623	9.53415	9.19161	7.65476	8.92758	7.75899	8.68824	6.75561	P	P	P	P	P	P	P	P	P	P	7.03955	7.98538	7.25357	P	P	P	hsa_circ_0027494	circRNA	ATCGAATCCGAATCATCGGACTCAGGTACATCTGTGAGTGAGAACAGGTGTCACCTTGAA	NA	NA	NA	NA	NA	NA	NA	NA	NA	NA	NA	NA	NA	NA	hsa_circ_0027494	chr12
hsa_circ_0059973	0.0174698	2.22288	2.22288	up	6.91434	6.78293	5.85498	5.98427	6.00971	6.16668	5.44677	5.8882	5.47675	7.46827	P	P	P	P	P	P	P	P	P	P	4.74967	5.1499	5.56284	P	P	P	hsa_circ_0059973	circRNA	ATGAAGTCTAGCAGTGCTTTCCTCAGTGCTATTTTTCTTGCCTTAGCGACATACCAGTCT	NA	NA	NA	NA	NA	NA	NA	NA	NA	NA	NA	NA	NA	NA	hsa_circ_0059973	chr20
hsa_circ_0046955	0.00432668	0.448101	2.23164	down	4.56619	1.31998	3.85073	3.2019	2.14969	3.35816	3.8196	3.82217	3.284	3.63573	P	A	P	A	A	A	A	A	A	A	4.43347	4.44472	5.06901	P	P	P	hsa_circ_0046955	circRNA	TTGAGAAAAGTAACTCAGAGTGCATATGCCCAACTCTTTTCTGCTGAGCATGCTGCCTAC	NA	NA	NA	NA	NA	NA	NA	NA	NA	NA	NA	NA	NA	NA	hsa_circ_0046955	chr18
hsa_circ_0058883	1.52012e-05	0.455975	2.1931	down	9.80128	9.88457	9.13504	9.23384	9.63427	9.85356	10.7654	10.3686	9.85823	9.83637	P	P	P	P	P	P	P	P	P	P	10.9641	11.09	11.0742	P	P	P	hsa_circ_0058883	circRNA	GAGGAGAGCCCTTCGTTCCAGAGCCCAGCATGAATGGATACGCGGAATTTCCGCCCAGCC	NA	NA	NA	NA	NA	NA	NA	NA	NA	NA	NA	NA	NA	NA	hsa_circ_0058883	chr2
hsa_circ_0051882	0.000607009	0.462198	2.16357	down	7.09141	7.09799	7.05946	7.27456	6.78841	7.81579	7.63656	7.97773	7.2238	7.21736	P	P	P	P	P	P	P	P	P	P	8.52822	8.22073	8.64883	P	P	P	hsa_circ_0051882	circRNA	GGAACTCTCTGGAATAAAATTAAAGTCCTCCTAGAGTAATTGGCCTCATCCTGCCACCCA	NA	NA	NA	NA	NA	NA	NA	NA	NA	NA	NA	NA	NA	NA	hsa_circ_0051882	chr19
hsa_circ_0028944	0.0249459	2.05593	2.05593	up	8.31564	6.79063	7.328	6.59661	6.46239	6.44395	6.84433	6.98374	8.22742	6.88499	P	P	P	P	P	P	P	P	P	P	5.77475	6.20065	6.54999	P	P	P	hsa_circ_0028944	circRNA	CACAGCAACGGAGGAAAACTCCCTCTTCGTCATGACCAACGTGATCCTCACCATGAACCA	NA	NA	NA	NA	NA	NA	NA	NA	NA	NA	NA	NA	NA	NA	hsa_circ_0028944	chr12
hsa_circ_0041579	0.000358391	2.63715	2.63715	up	10.7154	10.6336	9.92791	10.61	9.95817	9.49917	9.25328	9.01668	9.02176	9.89424	P	P	P	P	P	P	P	P	P	P	8.36561	8.53462	8.81748	P	P	P	hsa_circ_0041579	circRNA	AAGAGATGGAGACAGAGACAGAGGCCGAAGCTCTCCAGGAAAAGCTGCGTAGCCCGCGGG	NA	NA	NA	NA	NA	NA	NA	NA	NA	NA	NA	NA	NA	NA	hsa_circ_0041579	chr17
hsa_circ_0026998	3.53674e-05	0.378215	2.644	down	5.05623	4.25713	5.32374	5.14659	3.86984	3.89436	4.43289	3.95645	5.73567	4.8433	P	P	P	P	P	A	P	A	P	P	6.11197	6.23242	6.22775	P	P	P	hsa_circ_0026998	circRNA	ATCTGAGACATTTGAACACTGAGCCAATGGAAAACAGGTGGATGAACTGCAACAACCGCT	NA	NA	NA	NA	NA	NA	NA	NA	NA	NA	NA	NA	NA	NA	hsa_circ_0026998	chr12
hsa_circ_0027211	0.0237703	0.460281	2.17258	down	7.15627	7.1658	6.58832	6.35608	7.56014	7.52166	7.218	7.6868	7.00814	7.15898	P	P	P	P	P	P	P	P	P	P	8.46263	8.57365	7.78159	P	P	P	hsa_circ_0027211	circRNA	CTCGGACGAGACTCCCGCCGCTGCAAGAAGACTTTCCGGCAGTGCAGCAATGGGCGCTGT	NA	NA	NA	NA	NA	NA	NA	NA	NA	NA	NA	NA	NA	NA	hsa_circ_0027211	chr12
hsa_circ_0050544	0.0146701	2.20611	2.20611	up	8.33468	8.3023	8.09072	8.05142	8.02788	8.05563	8.16192	7.94771	8.5033	8.22703	P	P	P	P	P	P	P	P	P	P	6.87287	6.817	7.36024	P	P	P	hsa_circ_0050544	circRNA	ATGGGATAAGGGGAACCAACGGAAGCCGAAGCCAGAGCTAGAGCATCTAATGAAGATGGT	NA	NA	NA	NA	NA	NA	NA	NA	NA	NA	NA	NA	NA	NA	hsa_circ_0050544	chr19
hsa_circ_0059909	0.0493072	2.97637	2.97637	up	7.79724	6.19077	6.94124	6.42547	5.85217	8.21721	5.8702	6.53812	6.78575	7.53083	P	P	P	P	P	P	P	P	P	P	4.90276	4.84485	6.19029	P	P	P	hsa_circ_0059909	circRNA	TGCCCAAGAAGTGTATGCCTGGAAGGGCGAAACGGACGAGGAGTACCTGTGGTGCATTGA	NA	NA	NA	NA	NA	NA	NA	NA	NA	NA	NA	NA	NA	NA	hsa_circ_0059909	chr20
hsa_circ_0061993	0.0204258	2.19632	2.19632	up	9.19869	7.10196	7.8267	7.52908	7.90133	8.84543	7.65277	7.54888	8.31686	7.9392	P	P	P	P	P	P	P	P	P	P	6.61699	6.80269	7.41872	P	P	P	hsa_circ_0061993	circRNA	GCCGTTCCCAGACTGGGCGTTCATCAACACCAACATCTTTGCCAGGACCAAGATAGACCC	NA	NA	NA	NA	NA	NA	NA	NA	NA	NA	NA	NA	NA	NA	hsa_circ_0061993	chr21
hsa_circ_0073568	0.04289	0.482131	2.07412	down	1.54576	1.53482	2.46632	5.07744	2.5119	3.51673	1.52735	2.72207	2.86691	3.88543	A	A	A	P	A	A	A	A	A	A	3.42704	4.28416	4.81425	P	P	P	hsa_circ_0073568	circRNA	GGGTACTGCGTATCTACATGAAAATGGGATTGTCCATCGTGATCTCAAACCAGAGAATCT	NA	NA	NA	NA	NA	NA	NA	NA	NA	NA	NA	NA	NA	NA	hsa_circ_0073568	chr5
hsa_circ_0054392	0.0405701	3.15879	3.15879	up	6.13797	5.43032	5.50581	5.39868	4.34975	5.83281	4.96523	5.2961	5.09876	5.7735	P	P	P	P	P	P	P	P	P	P	2.97831	3.61231	4.42578	A	P	P	hsa_circ_0054392	circRNA	AATGTTCAAGTGATATGGAGAATGCAGAAAACATTCTCACAGTGATGAGAGATGCCGGAA	NA	NA	NA	NA	NA	NA	NA	NA	NA	NA	NA	NA	NA	NA	hsa_circ_0054392	chr2
hsa_circ_0067005	0.00098953	2.739	2.739	up	8.9778	6.31339	7.29373	7.44648	7.17384	7.93474	7.06944	8.27072	8.29754	6.99272	P	P	P	P	P	P	P	P	P	P	6.03428	6.41964	6.46991	P	P	P	hsa_circ_0067005	circRNA	CCCAGGACAGGAAACGATGGCATCTCTTTCCTCCTGAAGATACTCCTTTCCTTTATCCAA	NA	NA	NA	NA	NA	NA	NA	NA	NA	NA	NA	NA	NA	NA	hsa_circ_0067005	chr3
hsa_circ_0023465	0.0368736	0.430988	2.32025	down	5.91547	6.10312	7.46091	7.21548	6.42792	6.14975	6.01166	5.99997	6.49445	6.00328	P	P	P	P	P	P	P	P	P	P	8.16258	7.05182	7.66499	P	P	P	hsa_circ_0023465	circRNA	GCATCTTCAGGAGTACCACCTGGGCATTGGCATCACCTTCATCGACATGAGCGTGGGCAA	NA	NA	NA	NA	NA	NA	NA	NA	NA	NA	NA	NA	NA	NA	hsa_circ_0023465	chr11
hsa_circ_0010890	0.00135561	0.111121	8.9992	down	3.53605	1.46381	2.52416	1.53627	2.68796	2.71368	3.02945	1.46652	1.35774	3.02317	A	A	A	A	P	A	A	A	A	A	6.20541	4.96299	5.66166	P	P	P	hsa_circ_0010890	circRNA	TTCCTAATAAATCCTTGCCAGACTTAATTTGTTGAAAGTGATGCAGATGAAGAGCTTCTG	NA	NA	NA	NA	NA	NA	NA	NA	NA	NA	NA	NA	NA	NA	hsa_circ_0010890	chr1
hsa_circ_0048908	6.22252e-05	3.09732	3.09732	up	5.81586	5.38546	5.18009	5.26862	5.04279	6.06612	5.80812	5.98322	5.43158	5.84423	P	P	P	P	P	P	P	P	P	P	3.74529	4.13827	4.06277	P	P	P	hsa_circ_0048908	circRNA	ATTCAATAAATATTCATTCAGTAACTCTTGGTGGAGGGCTCCACCCTGGCCTTCTTCGTG	NA	NA	NA	NA	NA	NA	NA	NA	NA	NA	NA	NA	NA	NA	hsa_circ_0048908	chr19
hsa_circ_0047870	0.00674772	0.379028	2.63833	down	1.33542	4.21231	4.34649	4.05312	2.97351	3.01889	2.69247	2.80975	3.94907	2.69709	A	P	P	P	P	A	A	A	P	A	5.35769	4.58663	4.42854	P	P	P	hsa_circ_0047870	circRNA	TTGTTCCCAATGTGCTATTGGCAAAGAGAGAGTCCTGGAGTTTGAACTACGGAAAGCCAA	NA	NA	NA	NA	NA	NA	NA	NA	NA	NA	NA	NA	NA	NA	hsa_circ_0047870	chr18
hsa_circ_0014710	0.00347216	3.19222	3.19222	up	10.1107	8.20822	7.97378	8.54363	8.28009	9.3669	8.01105	7.83484	7.94896	8.33889	P	P	P	P	P	P	P	P	P	P	6.767	6.65463	7.42082	P	P	P	hsa_circ_0014710	circRNA	AGCAGTGGAGACTATTGCAGATATCATCCGAACATGTTTGGGACCCAAGTCCATGATGAA	NA	NA	NA	NA	NA	NA	NA	NA	NA	NA	NA	NA	NA	NA	hsa_circ_0014710	chr1
hsa_circ_0028660	0.000153542	0.144113	6.93902	down	2.85425	3.14879	3.62832	2.72219	1.60883	1.62226	1.97686	3.09207	3.33608	2.82764	A	A	P	A	A	A	A	A	A	A	6.05231	5.448	5.22819	P	P	P	hsa_circ_0028660	circRNA	GAAGCAAGTGGCTATCATAGAAAAGGAGGTTGCATCATAAATACAAAGGACTGAAGTTAT	NA	NA	NA	NA	NA	NA	NA	NA	NA	NA	NA	NA	NA	NA	hsa_circ_0028660	chr12
hsa_circ_0087264	0.0292179	0.205096	4.87577	down	1.47608	1.43756	6.2232	6.46249	5.45418	1.37021	5.97414	4.47132	2.0953	1.45387	A	A	P	P	P	A	P	P	A	A	8.28908	5.54531	6.48173	P	P	P	hsa_circ_0087264	circRNA	AGACAATGAGGCTCATGCACAATTAGTTCGAGAAGTTGATGTGGAGAAGGTGTCTGCTTT	NA	NA	NA	NA	NA	NA	NA	NA	NA	NA	NA	NA	NA	NA	hsa_circ_0087264	chr9
hsa_circ_0022521	0.00581052	0.480165	2.08262	down	8.14451	6.94716	7.77308	8.27212	7.71517	7.30637	7.53501	7.04781	7.57823	8.46351	P	P	P	P	P	P	P	P	P	P	9.01448	8.41375	8.94891	P	P	P	hsa_circ_0022521	circRNA	TTCTAAGTATAAAAAGTCCTTGGTTCTCATGGAAGGCTTGTAAGCTGAGCCTGGTGGCCT	NA	NA	NA	NA	NA	NA	NA	NA	NA	NA	NA	NA	NA	NA	hsa_circ_0022521	chr11
hsa_circ_0080096	0.0231775	0.404018	2.47514	down	1.44196	3.06821	3.45904	4.10384	3.1491	3.26377	3.2058	3.57639	4.02085	3.96578	A	A	P	P	P	A	A	A	P	P	4.05212	5.0404	5.03408	P	P	P	hsa_circ_0080096	circRNA	CCATCATTGTGCTGCTATTGCAGAAGGGGAGAGTGGGGCAGGGAAGACAGAAGCCAGTAA	NA	NA	NA	NA	NA	NA	NA	NA	NA	NA	NA	NA	NA	NA	hsa_circ_0080096	chr7
hsa_circ_0047177	0.0111316	0.486522	2.05541	down	2.99336	3.60955	3.10113	3.5388	1.55006	1.93798	2.13679	2.04777	2.58095	2.88542	A	A	A	A	A	A	A	A	A	A	3.66788	4.23726	3.45945	P	P	P	hsa_circ_0047177	circRNA	AATGCTTCAGGACTCCTACATGGTGGATTATTTCAAATCCATCAGTCAGTACCTGCATGC	NA	NA	NA	NA	NA	NA	NA	NA	NA	NA	NA	NA	NA	NA	hsa_circ_0047177	chr18
hsa_circ_0051920	0.00237848	3.36928	3.36928	up	7.11565	5.98503	6.07104	5.9603	5.71861	6.20446	6.47663	5.54897	6.91312	6.21414	P	P	P	P	P	P	P	P	P	P	4.42044	4.19391	4.93062	P	P	P	hsa_circ_0051920	circRNA	TCCTGTTGTCACGATGACGCGGCATGGCAAGAACTGCACCGCAGGGGCCGTCTACACCTA	NA	NA	NA	NA	NA	NA	NA	NA	NA	NA	NA	NA	NA	NA	hsa_circ_0051920	chr19
hsa_circ_0072435	0.0475347	0.443704	2.25376	down	2.25333	5.11107	4.34022	5.19738	3.21537	4.88993	4.55533	4.32162	3.92272	4.31495	A	P	P	P	P	P	P	A	A	P	5.67035	6.05345	4.76587	P	P	P	hsa_circ_0072435	circRNA	ACATGTGTTTCAAAATGGCCCTATGCTTAGGGTGAACTATGATGGGGAACTGCACAAGCA	NA	NA	NA	NA	NA	NA	NA	NA	NA	NA	NA	NA	NA	NA	hsa_circ_0072435	chr5
hsa_circ_0038067	0.0204892	2.04235	2.04235	up	5.86412	5.9041	5.25393	5.04245	4.82237	5.78217	5.32888	5.65668	5.33523	5.81381	P	P	P	P	P	P	P	P	P	P	4.10763	4.42424	4.84975	P	P	P	hsa_circ_0038067	circRNA	TAGTAGAAGAAAGCCAATGGGAAAAATGGCGACTGTGGCAGAGTTGAAGGCTGGTGAGTG	NA	NA	NA	NA	NA	NA	NA	NA	NA	NA	NA	NA	NA	NA	hsa_circ_0038067	chr16
hsa_circ_0018156	0.0149758	0.32482	3.07863	down	10.9138	9.28951	11.662	11.6096	9.30333	9.2049	11.2766	9.43124	10.3347	9.39109	P	P	P	P	P	P	P	P	P	P	12.8514	11.5281	11.8787	P	P	P	hsa_circ_0018156	circRNA	TGTTTACAAGACATTTTTACAGGAAGGAATGCCTACTTCTGCACGATGTGATGATTTAGA	NA	NA	NA	NA	NA	NA	NA	NA	NA	NA	NA	NA	NA	NA	hsa_circ_0018156	chr10
hsa_circ_0050963	0.000777333	2.27897	2.27897	up	13.1636	12.2582	12.7232	12.4357	12.4673	12.6627	12.5423	11.6426	13.0394	12.6864	P	P	P	P	P	P	P	P	P	P	11.2511	11.3016	11.6846	P	P	P	hsa_circ_0050963	circRNA	GGGGTTTTAATAAACAGACCCTGGCGCTTGTGATGTAAGCCCAGCTCTGGTTCCCCGGCT	NA	NA	NA	NA	NA	NA	NA	NA	NA	NA	NA	NA	NA	NA	hsa_circ_0050963	chr19
hsa_circ_0027094	0.0244277	0.468484	2.13454	down	7.74387	8.33556	7.41088	7.15654	7.39166	9.94613	10.0163	11.2066	9.44665	7.74168	P	P	P	P	P	P	P	P	P	P	9.84803	9.94861	11.0596	P	P	P	hsa_circ_0027094	circRNA	GACATGTCTAATTTTGATCGTTTCTCTGAGGCCGCCCGGCCTCACCACCCCTCGTTTGCA	NA	NA	NA	NA	NA	NA	NA	NA	NA	NA	NA	NA	NA	NA	hsa_circ_0027094	chr12
hsa_circ_0012779	0.0129691	0.422747	2.36548	down	5.31973	5.32208	1.38059	1.40595	1.33574	1.53914	1.46387	4.11322	4.13237	3.94833	P	P	A	A	A	A	A	A	P	A	4.45279	5.69817	4.81429	P	P	P	hsa_circ_0012779	circRNA	GTCTTCTAGATATGCCACTGATACATGGACCCTTTAGATCCTACAAGATCAGTGATTGTG	NA	NA	NA	NA	NA	NA	NA	NA	NA	NA	NA	NA	NA	NA	hsa_circ_0012779	chr1
hsa_circ_0046904	0.0233672	0.44245	2.26014	down	4.31517	5.21538	9.39109	9.63031	8.79877	5.62639	8.51699	5.99838	5.28039	5.65663	A	P	P	P	P	P	P	P	P	P	9.89661	8.26923	8.83715	P	P	P	hsa_circ_0046904	circRNA	TTTCAGTTTTACCGTTGGAGGTTCCCCTGAAGGATGCTAAGGAATACGCTGAATCCATAG	NA	NA	NA	NA	NA	NA	NA	NA	NA	NA	NA	NA	NA	NA	hsa_circ_0046904	chr18
hsa_circ_0051273	1.32403e-07	2.55056	2.55056	up	7.69006	6.81444	7.27933	7.21197	6.58916	7.26254	7.29692	7.43831	7.36762	6.938	P	P	P	P	P	P	P	P	P	P	5.94174	5.83181	5.83143	P	P	P	hsa_circ_0051273	circRNA	TCCTCACAAGGTGTTCAAATCTCGAACGCCGCCAGAGGCCATCGCGCTCTGCTCTAGCCT	NA	NA	NA	NA	NA	NA	NA	NA	NA	NA	NA	NA	NA	NA	hsa_circ_0051273	chr19
hsa_circ_0046738	0.00062611	0.32167	3.10878	down	4.71838	2.77044	3.85962	4.61412	2.29953	3.78856	1.33051	3.54346	3.94414	4.61362	P	A	P	P	A	A	A	A	A	P	5.07565	5.72104	5.60616	P	P	P	hsa_circ_0046738	circRNA	ACAAGACAAAATAGATTTTATGATTAGTGTTATTTCTGAAGATGACAGTATCATTAAAAA	NA	NA	NA	NA	NA	NA	NA	NA	NA	NA	NA	NA	NA	NA	hsa_circ_0046738	chr18
hsa_circ_0090331	0.000399041	0.314849	3.17613	down	3.36765	3.17249	3.27903	3.07745	1.38016	1.3051	1.31228	1.29389	3.11178	1.31761	A	A	A	A	A	A	A	A	A	A	4.15181	4.55748	3.86244	P	P	P	hsa_circ_0090331	circRNA	CACCTACACCTAGTATTTACGAATCTAGGTAAAAATGGCTTATCTAACAGTAGCATTTTG	NA	NA	NA	NA	NA	NA	NA	NA	NA	NA	NA	NA	NA	NA	hsa_circ_0090331	chrX
hsa_circ_0004288	0.0324709	2.01073	2.01073	up	4.53383	5.5936	5.01826	5.13288	5.21988	7.18265	4.95664	4.60487	4.74896	4.11693	P	P	P	P	P	P	P	P	P	P	4.62143	4.37661	4.12463	P	P	P	hsa_circ_0004288	circRNA	TTTTCTCAATTTCAACAGCCAGCCACAGTGTACAGCTGCCTTTTGTGGGAAAGGGATCAT	NA	NA	NA	NA	NA	NA	NA	NA	NA	NA	NA	NA	NA	NA	hsa_circ_0004288	chr6
hsa_circ_0028058	0.000380199	2.26429	2.26429	up	10.7222	10.6911	11.0112	10.2391	10.4107	9.86509	9.20676	9.33206	9.6766	10.5097	P	P	P	P	P	P	P	P	P	P	8.99904	9.0224	9.26197	P	P	P	hsa_circ_0028058	circRNA	GAAAACTGAAACCCGATTAGCTCGTGTCAATGAGCAGAGAATGAAGAGCTCATGGTGACA	NA	NA	NA	NA	NA	NA	NA	NA	NA	NA	NA	NA	NA	NA	hsa_circ_0028058	chr12
hsa_circ_0016759	0.000501564	3.32838	3.32838	up	8.52016	6.73469	6.79289	7.52069	6.54042	6.74136	5.68311	6.47511	5.7716	6.76836	P	P	P	P	P	P	P	P	P	P	4.96152	5.52275	5.23023	P	P	P	hsa_circ_0016759	circRNA	TGGACAAGATGGAGTCAGACCTGGAGGTGGCGGACAGAGGCAGAAGAGGCCTGGACCTTG	NA	NA	NA	NA	NA	NA	NA	NA	NA	NA	NA	NA	NA	NA	hsa_circ_0016759	chr1
hsa_circ_0043341	0.00433987	2.12115	2.12115	up	5.3363	6.60272	5.88348	4.76673	5.90547	5.64907	6.42242	6.11937	5.73771	5.81423	P	P	P	P	P	P	P	P	P	P	5.11223	4.53034	4.75519	P	P	P	hsa_circ_0043341	circRNA	AAGAAGGGGAAGGCCTACTCCCAGGATGCCTACCTGAAAGGGAACGAGCCGTATTCTGGA	NA	NA	NA	NA	NA	NA	NA	NA	NA	NA	NA	NA	NA	NA	hsa_circ_0043341	chr17
hsa_circ_0017086	0.00310036	0.227204	4.40134	down	3.58832	1.60134	3.63991	3.80981	2.61245	3.19323	4.23992	1.49478	3.56118	2.89149	A	A	P	P	A	A	A	A	A	A	6.00083	4.86222	5.16787	P	P	P	hsa_circ_0017086	circRNA	CAACCGAACTGCAAGTGCTCACAGGAGAGAATTCCTCTAATATTATTCCACAACAGATGG	NA	NA	NA	NA	NA	NA	NA	NA	NA	NA	NA	NA	NA	NA	hsa_circ_0017086	chr1
hsa_circ_0058473	0.00500641	0.495838	2.01679	down	2.62701	2.40056	1.7836	1.99669	1.3944	3.07636	3.84295	3.83805	4.11768	2.15375	A	A	A	A	A	A	A	A	P	A	4.34898	3.93953	3.6929	P	P	P	hsa_circ_0058473	circRNA	TTAATAAAATGAACTTTATCAAGACCTACCCAGAACCATCCGGGTATGGCTGAAAAGAGA	NA	NA	NA	NA	NA	NA	NA	NA	NA	NA	NA	NA	NA	NA	hsa_circ_0058473	chr2
hsa_circ_0090624	6.22023e-05	2.27141	2.27141	up	8.01252	7.87704	7.93251	7.80187	6.94791	6.92528	7.67316	6.50771	7.39082	7.45542	P	P	P	P	P	P	P	P	P	P	6.30105	6.34174	6.38576	P	P	P	hsa_circ_0090624	circRNA	ATAAATCCCCATCACTAAGAAAAATCCAAGCTGGAGAGTGAGCTAGCCAACTTTGGGCCT	NA	NA	NA	NA	NA	NA	NA	NA	NA	NA	NA	NA	NA	NA	hsa_circ_0090624	chrX
hsa_circ_0004235	5.07674e-05	2.14646	2.14646	up	8.25328	8.99895	8.9927	8.41949	8.62494	7.65622	7.95699	8.02107	7.97461	7.89566	P	P	P	P	P	P	P	P	P	P	7.28724	7.18051	7.2742	P	P	P	hsa_circ_0004235	circRNA	GTGGCTCACGCTCCACAATGCAGCCAACGCGAACCAGAAAGAAAAGTATGAGGCTGACCT	NA	NA	NA	NA	NA	NA	NA	NA	NA	NA	NA	NA	NA	NA	hsa_circ_0004235	chr19
hsa_circ_0014130	9.29698e-05	2.3397	2.3397	up	7.95773	7.63861	7.02169	7.02389	8.03497	7.14291	6.40227	7.12242	6.62123	6.78505	P	P	P	P	P	P	P	P	P	P	6.09158	5.88281	6.14567	P	P	P	hsa_circ_0014130	circRNA	AAGATTCCCTAACCTCAACCAGAACCCTCGGACTTTGCTGCCTAAATTCTATGGACTGTA	NA	NA	NA	NA	NA	NA	NA	NA	NA	NA	NA	NA	NA	NA	hsa_circ_0014130	chr1
hsa_circ_0016529	0.00288325	3.67394	3.67394	up	9.16396	8.50798	7.53851	7.2631	7.16792	7.71397	7.8538	7.90626	6.59151	7.37251	P	P	P	P	P	P	P	P	P	P	5.45101	6.16315	6.279	P	P	P	hsa_circ_0016529	circRNA	ACTAAATGTAACCTGGAAGTGTTAATGTACCGCGGTGAGGCTCTTGAAGATTTCACAGGC	NA	NA	NA	NA	NA	NA	NA	NA	NA	NA	NA	NA	NA	NA	hsa_circ_0016529	chr1
hsa_circ_0017253	0.0124498	0.275799	3.62582	down	3.8046	2.9148	3.62897	4.49169	2.29385	3.06964	4.15237	3.64503	2.5283	3.42151	A	A	P	P	A	A	A	A	A	A	5.38794	5.8948	4.66139	P	P	P	hsa_circ_0017253	circRNA	TGAAGAAAGAAGTCATTATTGCAAAGGCTGAGTCATCACTAGAGAGTGGGAAGGGCAGCA	NA	NA	NA	NA	NA	NA	NA	NA	NA	NA	NA	NA	NA	NA	hsa_circ_0017253	chr1
hsa_circ_0036875	1.48546e-05	0.431245	2.31887	down	7.58547	6.65145	7.32381	7.93953	8.07102	6.88244	7.11362	7.20485	8.01824	6.99171	P	P	P	P	P	P	P	P	P	P	8.71263	8.69114	8.60707	P	P	P	hsa_circ_0036875	circRNA	TTTTAAAGTGATTAAACGTGCAGACTATGCAAACCAGTCTGGTGTCACTCAGCGGGACCT	NA	NA	NA	NA	NA	NA	NA	NA	NA	NA	NA	NA	NA	NA	hsa_circ_0036875	chr15
hsa_circ_0038008	0.00449066	0.485352	2.06036	down	6.80024	6.75886	7.19396	6.85618	6.67989	5.91443	6.54602	6.19896	7.21876	6.36974	P	P	P	P	P	P	P	P	P	P	7.43908	7.72621	8.02052	P	P	P	hsa_circ_0038008	circRNA	GCAAATGCAGATATGAAAATGGGTGTGCTTATTTCCACGAAGAGGAAAGAGAAGGACTTG	NA	NA	NA	NA	NA	NA	NA	NA	NA	NA	NA	NA	NA	NA	hsa_circ_0038008	chr16
hsa_circ_0062126	0.0231496	0.345619	2.89336	down	4.32097	5.76705	6.71302	7.26244	5.31821	4.37584	6.31848	4.41942	7.07002	5.23741	A	P	P	P	P	P	P	P	P	P	8.29125	6.86605	7.21828	P	P	P	hsa_circ_0062126	circRNA	ATCTCAAAAAAGCAGTGTGTGGATTACACTATCACTGGAAAAATACGAATTGAGAAGAAG	NA	NA	NA	NA	NA	NA	NA	NA	NA	NA	NA	NA	NA	NA	hsa_circ_0062126	chr21
hsa_circ_0092179	0.000543078	0.430164	2.32469	down	3.34727	1.30212	3.01821	2.8522	3.0178	1.31987	1.36253	1.30515	2.72594	1.32997	A	A	A	A	P	A	A	A	A	A	3.72263	3.46169	3.65056	P	P	P	hsa_circ_0092179	circRNA	ATCATTAAAGTCAAGGGAAGATCTGAGTTCATGTAGCTGGTGTTGGCTTAGGGTCTGGGA	NA	NA	NA	NA	NA	NA	NA	NA	NA	NA	NA	NA	NA	NA	hsa_circ_0092179	chrY
hsa_circ_0089807	0.00268964	0.490851	2.03728	down	4.83672	6.33521	5.58155	5.83155	5.16656	3.87786	4.91609	2.90143	3.93898	4.54955	P	P	P	P	P	A	P	A	P	P	6.24511	5.98634	6.11434	P	P	P	hsa_circ_0089807	circRNA	TGATTCCACCGGGGATGACTTTGACTTAGCAGATGCCTTACATGACAAAGGAAACTACGA	NA	NA	NA	NA	NA	NA	NA	NA	NA	NA	NA	NA	NA	NA	hsa_circ_0089807	chrX
hsa_circ_0027401	0.0314466	2.3838	2.3838	up	7.83637	8.57744	8.43628	7.83053	7.22611	7.6551	7.38412	7.27155	6.76847	8.83958	P	P	P	P	P	P	P	P	P	P	6.17177	6.44379	7.18969	P	P	P	hsa_circ_0027401	circRNA	TACATCAGAGATGTTTATAAATTCTTCTGTGGGATCAGAGGGCACGCCTATTACAACCAG	NA	NA	NA	NA	NA	NA	NA	NA	NA	NA	NA	NA	NA	NA	hsa_circ_0027401	chr12
hsa_circ_0071894	0.000239931	0.257216	3.88779	down	1.27919	1.28947	3.5996	5.44541	1.82401	1.29463	4.00746	3.50375	1.35688	1.30367	A	A	P	P	A	A	A	A	A	A	5.36859	5.07049	5.34238	P	P	P	hsa_circ_0071894	circRNA	AGGACGTTCAGCAGCGAGGAGGTCTGCAAGCGTGGCTTCACGGTGATCGTGGACATGCGT	NA	NA	NA	NA	NA	NA	NA	NA	NA	NA	NA	NA	NA	NA	hsa_circ_0071894	chr5
hsa_circ_0091520	0.0287195	2.29879	2.29879	up	5.20574	6.16191	5.73975	5.24654	7.23103	5.42735	5.09341	5.07671	5.86173	5.14998	P	P	P	P	P	P	P	P	P	P	5.07105	4.39335	4.15068	P	P	P	hsa_circ_0091520	circRNA	GTCTAAACCTGTGACCTTGCAACTTCATGGATGACGACAAACCTTTTCAACCAAAAAACA	NA	NA	NA	NA	NA	NA	NA	NA	NA	NA	NA	NA	NA	NA	hsa_circ_0091520	chrX
hsa_circ_0067730	0.00307172	2.17014	2.17014	up	9.90625	10.7911	9.99915	9.60522	10.1021	10.793	9.44325	9.93688	9.82579	10.6692	P	P	P	P	P	P	P	P	P	P	8.72388	9.23886	9.17802	P	P	P	hsa_circ_0067730	circRNA	AATAAAAAAGTGTCACTAACAAGGGACTACTGCACTCCTTCGACCTCCTGAAGGCAGTTT	NA	NA	NA	NA	NA	NA	NA	NA	NA	NA	NA	NA	NA	NA	hsa_circ_0067730	chr3
hsa_circ_0000631	0.00036782	2.09577	2.09577	up	7.2693	7.28349	8.42164	7.26843	7.32048	7.13452	7.84633	7.59448	7.35981	7.39262	P	P	P	P	P	P	P	P	P	P	6.45087	6.28078	6.66499	P	P	P	hsa_circ_0000631	circRNA	TCAGATTTAAAGAGTCAATGCATGTGTTGATGTGGTGCTCTCAGGGGTGAAGCTCTTGCA	NA	NA	NA	NA	NA	NA	NA	NA	NA	NA	NA	NA	NA	NA	hsa_circ_0000631	chr15
hsa_circ_0059163	0.000686607	2.01848	2.01848	up	9.18188	9.7756	9.25417	9.00735	8.85686	8.80074	8.78455	8.44615	8.82572	9.28265	P	P	P	P	P	P	P	P	P	P	7.93215	7.92317	8.27352	P	P	P	hsa_circ_0059163	circRNA	ATGATGTCAGTTTGAAGAAAACAGGTCTGAAACAAGGTCTTACCCCCAGCTGCTTCTGAA	NA	NA	NA	NA	NA	NA	NA	NA	NA	NA	NA	NA	NA	NA	hsa_circ_0059163	chr20
hsa_circ_0046204	0.0326782	2.41145	2.41145	up	8.18265	9.85639	9.80669	10.5161	9.42876	7.34377	8.59021	7.86154	7.77939	7.73443	P	P	P	P	P	P	P	P	P	P	7.88296	7.75454	7.84371	P	P	P	hsa_circ_0046204	circRNA	GAACAGACAGATAATTCGTGTCCAGTCCCCGGATGGAGTGAAGCGGATCACAGCAACAAA	NA	NA	NA	NA	NA	NA	NA	NA	NA	NA	NA	NA	NA	NA	hsa_circ_0046204	chr17
hsa_circ_0072113	0.0333843	2.06831	2.06831	up	7.92519	7.62054	7.99138	7.01121	6.55845	7.96546	7.18774	7.71719	7.92373	7.80755	P	P	P	P	P	P	P	P	P	P	6.11486	6.48862	7.0182	P	P	P	hsa_circ_0072113	circRNA	TATGCCCAAAAGGTGTATTGGCACTCTAGTGCTCACATAATGGGTGAAGCCATGGAAAGA	NA	NA	NA	NA	NA	NA	NA	NA	NA	NA	NA	NA	NA	NA	hsa_circ_0072113	chr5
hsa_circ_0073774	0.00559388	2.25579	2.25579	up	4.75098	6.11595	4.66461	4.47134	3.46055	5.86196	5.17838	5.7743	4.74865	5.38416	P	P	P	P	P	P	P	P	P	P	3.74002	4.11956	4.23316	P	P	P	hsa_circ_0073774	circRNA	GAAAAACTTTAGGTAATGAGTATGGTGTCAGGATTTACACCACTAATTTCTGCAGGTATA	NA	NA	NA	NA	NA	NA	NA	NA	NA	NA	NA	NA	NA	NA	hsa_circ_0073774	chr5
hsa_circ_0023529	1.09439e-06	0.196558	5.08756	down	8.67146	7.16489	8.73588	9.29766	8.25971	7.5955	7.8987	7.39538	9.36444	8.11432	P	P	P	P	P	P	P	P	P	P	10.7765	10.6176	10.9222	P	P	P	hsa_circ_0023529	circRNA	TCATCCATAAAGCAAGCTCAACCTTGGGACACATAGTATGACCATTAGGTGTTTCGTCTC	NA	NA	NA	NA	NA	NA	NA	NA	NA	NA	NA	NA	NA	NA	hsa_circ_0023529	chr11
hsa_circ_0062462	0.000321423	0.218439	4.57793	down	8.03085	8.1839	8.81032	7.99479	8.87105	8.69283	9.14124	8.96225	8.62747	8.50858	P	P	P	P	P	P	P	P	P	P	11.0444	10.4644	10.9038	P	P	P	hsa_circ_0062462	circRNA	TCACTGCACAGCCCAGCCTGTGCTGACTCAATCATCCTCTGCCTCTGCTTCCCTGGGATC	NA	NA	NA	NA	NA	NA	NA	NA	NA	NA	NA	NA	NA	NA	hsa_circ_0062462	chr22
hsa_circ_0019740	0.000225643	0.369455	2.70669	down	7.92455	7.15013	7.38915	7.41241	6.74883	7.07094	7.43977	7.08401	7.64909	7.2675	P	P	P	P	P	P	P	P	P	P	8.91473	8.52602	8.88135	P	P	P	hsa_circ_0019740	circRNA	AAATAAAGTCGTTCCGATAGACACGTCAAGAGCCTGTTACCTATCCATAAACCCCCAAAA	NA	NA	NA	NA	NA	NA	NA	NA	NA	NA	NA	NA	NA	NA	hsa_circ_0019740	chr10
hsa_circ_0067952	0.00331784	0.448025	2.23202	down	1.54598	1.46636	4.86609	3.98837	2.95324	3.08779	4.04428	4.57589	3.33697	2.75783	A	A	P	P	P	A	A	P	A	A	5.10498	4.51838	4.69041	P	P	P	hsa_circ_0067952	circRNA	AGTGCTTTAGGCTGAGTCCAGAAATCTTCCTGAAACGCCCAGTGGTTGAGGGAAATCGTT	NA	NA	NA	NA	NA	NA	NA	NA	NA	NA	NA	NA	NA	NA	hsa_circ_0067952	chr3
hsa_circ_0017071	0.0155892	2.0348	2.0348	up	6.71538	5.43422	4.97199	5.26794	5.25575	5.58551	5.71036	5.60725	5.7061	5.22684	P	P	P	P	P	P	P	P	P	P	4.18602	4.88214	4.66225	P	P	P	hsa_circ_0017071	circRNA	CTTACCAGAGTTTTGAATCAGGAAATTGAAGCGTTCAGTCTGTCCGAAGACACTTCATCG	NA	NA	NA	NA	NA	NA	NA	NA	NA	NA	NA	NA	NA	NA	hsa_circ_0017071	chr1
hsa_circ_0068085	0.0126957	0.471917	2.11902	down	1.87708	1.78426	4.20031	4.48222	3.64109	5.52896	5.46942	2.07684	1.55721	2.86968	A	A	P	P	P	P	P	A	A	A	5.60179	4.55143	5.04681	P	P	P	hsa_circ_0068085	circRNA	TTTAACCAGAGGTACTTGTCCTGCTGTCGTTTTTTAGATGACAGCCAAATTGTTACAAGT	NA	NA	NA	NA	NA	NA	NA	NA	NA	NA	NA	NA	NA	NA	hsa_circ_0068085	chr3
hsa_circ_0039711	0.00858472	0.292159	3.42279	down	5.44332	5.1284	4.8953	4.71134	5.26332	5.83107	5.63048	5.87494	5.4426	5.25753	P	P	P	P	P	P	P	P	P	P	7.02796	6.73248	7.60122	P	P	P	hsa_circ_0039711	circRNA	TTCTCTGTTACAATAAAATTACTGTAGACCCAACTCCTGGTGGACCCATGTGGAAATGGG	NA	NA	NA	NA	NA	NA	NA	NA	NA	NA	NA	NA	NA	NA	hsa_circ_0039711	chr16
hsa_circ_0082167	0.0247137	2.1593	2.1593	up	13.6344	13.4907	13.1757	13.0089	12.5958	14.1951	12.7443	13.2338	13.4155	13.2924	P	P	P	P	P	P	P	P	P	P	11.7415	12.5949	12.2455	P	P	P	hsa_circ_0082167	circRNA	TTTGAGGCCCAATAAAATAGTACGTGCTGTCTGCAGCCCTTATTGATCAAGAGAGGTCCT	NA	NA	NA	NA	NA	NA	NA	NA	NA	NA	NA	NA	NA	NA	hsa_circ_0082167	chr7
hsa_circ_0087709	0.0276324	0.444211	2.25118	down	1.5901	3.64798	4.05477	3.98196	3.75585	1.49562	3.28553	3.11831	1.49673	1.50047	A	A	P	P	P	A	A	A	A	A	4.17764	4.86955	3.62747	P	P	P	hsa_circ_0087709	circRNA	TTCTATGACGCGGACACCAGCATGCTCTACGTGGTGGGGAAGGATAACCTCTCTGTGCCT	NA	NA	NA	NA	NA	NA	NA	NA	NA	NA	NA	NA	NA	NA	hsa_circ_0087709	chr9
hsa_circ_0023023	0.000274476	2.42208	2.42208	up	6.19288	5.62487	5.71637	5.71575	5.49321	6.41055	5.00031	5.26733	5.11797	6.42558	P	P	P	P	P	P	P	P	P	P	4.2616	4.51293	4.69941	P	P	P	hsa_circ_0023023	circRNA	AAGGTGGACAAGGAGCAGGAAGCCGCCTACCACCATGAGCAGCACGCTGTCACCCACAGA	NA	NA	NA	NA	NA	NA	NA	NA	NA	NA	NA	NA	NA	NA	hsa_circ_0023023	chr11
hsa_circ_0015086	0.00120023	6.30138	6.30138	up	9.61979	6.9943	7.06682	7.63081	8.22381	7.63449	7.93864	7.78325	7.00572	6.94213	P	P	P	P	P	P	P	P	P	P	4.64565	5.64078	5.40103	P	P	P	hsa_circ_0015086	circRNA	TTGCTGTAAATAAAGACAGACAAAAAGGCTGGCCATCAACCTCATCGTGCAGCACATCCA	NA	NA	NA	NA	NA	NA	NA	NA	NA	NA	NA	NA	NA	NA	hsa_circ_0015086	chr1
hsa_circ_0068070	0.0185597	2.1711	2.1711	up	6.08041	6.47325	6.56228	6.3756	6.96974	6.85147	6.65963	6.71121	6.64009	6.40262	P	P	P	P	P	P	P	P	P	P	5.80595	5.42549	5.10569	P	P	P	hsa_circ_0068070	circRNA	AGAGTAACTCATTCTCATTTGAAGACCTTGCTTCTCATCACCCACTGGATTATGCCCCAG	NA	NA	NA	NA	NA	NA	NA	NA	NA	NA	NA	NA	NA	NA	hsa_circ_0068070	chr3
hsa_circ_0087192	0.0414126	0.27886	3.58603	down	4.17618	3.74395	5.41925	5.94974	3.8196	3.18213	5.20703	4.10969	3.80608	1.29178	A	A	P	P	P	A	P	A	P	A	6.69334	6.81045	4.98231	P	P	P	hsa_circ_0087192	circRNA	CTATGCACAGGACGTTCCCAATTAGAGGCTTTCAGATTTATGATGGGCCCATTCATCTCA	NA	NA	NA	NA	NA	NA	NA	NA	NA	NA	NA	NA	NA	NA	hsa_circ_0087192	chr9
hsa_circ_0014641	0.000130398	2.88047	2.88047	up	7.32857	5.90941	6.63533	7.32359	7.18136	5.86965	5.65104	6.22587	5.58334	6.01509	P	P	P	P	P	P	P	P	P	P	4.79765	5.12233	5.05998	P	P	P	hsa_circ_0014641	circRNA	TACCCGATAACACAAGTGCAGCCTCCAGCTAGCACTGGACAGGGTGGTTGAGTAGAAGCG	NA	NA	NA	NA	NA	NA	NA	NA	NA	NA	NA	NA	NA	NA	hsa_circ_0014641	chr1
hsa_circ_0023062	0.00833018	0.334864	2.98629	down	4.44479	4.96449	5.08569	4.18412	5.02227	3.8382	3.89775	3.4612	4.74967	4.12493	P	P	P	P	P	A	A	A	P	P	6.07072	6.43925	5.49433	P	P	P	hsa_circ_0023062	circRNA	CTATAGTACAGTGGCCAAAAAGGGATAAGGTGGATTTCATTGACTGGGTAGACAACATGT	NA	NA	NA	NA	NA	NA	NA	NA	NA	NA	NA	NA	NA	NA	hsa_circ_0023062	chr11
hsa_circ_0062648	0.000735229	0.280281	3.56785	down	1.42661	3.20247	3.04719	4.33154	1.59002	1.41412	1.38988	2.34419	4.73195	2.85607	A	A	A	P	A	A	A	A	P	A	5.32374	4.41161	5.01361	P	P	P	hsa_circ_0062648	circRNA	TTCTGAGAGGATAAAGGAATATGAAAAACTTGATAATGAGGAAGACCGCCTTTGCAGAAG	NA	NA	NA	NA	NA	NA	NA	NA	NA	NA	NA	NA	NA	NA	hsa_circ_0062648	chr22
hsa_circ_0041516	5.59311e-05	0.275919	3.62425	down	1.30052	3.34063	3.7308	3.17029	1.67001	1.78496	1.57948	1.25546	1.3421	1.2922	A	A	P	A	A	A	A	A	A	A	4.42019	4.31238	3.91737	P	P	P	hsa_circ_0041516	circRNA	TGGAAAATGCCAACGTCAGTCAGCTCTGTTTCACAGACATATTTTCAGAGTCGAAGGAGG	NA	NA	NA	NA	NA	NA	NA	NA	NA	NA	NA	NA	NA	NA	hsa_circ_0041516	chr17
hsa_circ_0027377	0.00733937	2.32306	2.32306	up	7.76493	7.87424	7.29801	7.02233	6.87048	6.89304	7.47957	6.6758	7.2854	7.17744	P	P	P	P	P	P	P	P	P	P	5.79104	5.90783	6.42021	P	P	P	hsa_circ_0027377	circRNA	CACAGTACAGAACAGTCCACTTTGGAAAGTGAAGAATGGAATCCTTGGGAAGGAGATGAA	NA	NA	NA	NA	NA	NA	NA	NA	NA	NA	NA	NA	NA	NA	hsa_circ_0027377	chr12
hsa_circ_0051191	0.000774441	0.496737	2.01314	down	6.05387	6.62851	6.18971	6.21519	7.64377	6.86304	7.61042	7.16889	7.03352	7.30076	P	P	P	P	P	P	P	P	P	P	8.15831	8.03868	7.71794	P	P	P	hsa_circ_0051191	circRNA	ACACCAGCAAGAGCGATGTGTGAACAGCCTGGGCATCAGTGAAGAGCTGAAGGAGAAGCT	NA	NA	NA	NA	NA	NA	NA	NA	NA	NA	NA	NA	NA	NA	hsa_circ_0051191	chr19
hsa_circ_0092192	0.00101269	0.310948	3.21597	down	1.47472	4.02832	2.52792	2.44026	1.31174	1.41348	1.42954	1.43959	1.37077	1.41738	A	A	A	A	A	A	A	A	A	A	3.71462	3.48937	4.33044	P	P	P	hsa_circ_0092192	circRNA	AACTGAATGATAACCATGAGGTGGAAGACGAGTTTACAGCAGGAAAATCCGTGGAGACAG	NA	NA	NA	NA	NA	NA	NA	NA	NA	NA	NA	NA	NA	NA	hsa_circ_0092192	chrY
hsa_circ_0058760	0.000663598	0.3272	3.05624	down	10.1226	10.3565	9.2015	9.22933	10.25	10.3206	10.3679	10.1494	10.0298	10.0946	P	P	P	P	P	P	P	P	P	P	11.6531	11.9524	11.3628	P	P	P	hsa_circ_0058760	circRNA	ACCCCGCCCAGGTCTTCGACCTCATGAACGGAGGCCCACACCTCGGTGGCCCGGCAGCAT	NA	NA	NA	NA	NA	NA	NA	NA	NA	NA	NA	NA	NA	NA	hsa_circ_0058760	chr2
hsa_circ_0074137	0.000151666	2.20247	2.20247	up	7.68292	8.68756	8.73992	8.45415	7.54964	7.52956	7.75265	8.1133	7.64618	7.52853	P	P	P	P	P	P	P	P	P	P	7.06087	6.72378	6.92079	P	P	P	hsa_circ_0074137	circRNA	TATAACAAAGCAATGGCACCAGCATGATATCATTGATCATTCCTCCCAAAGACCAGATTT	NA	NA	NA	NA	NA	NA	NA	NA	NA	NA	NA	NA	NA	NA	hsa_circ_0074137	chr5
hsa_circ_0001454	0.000294003	0.194162	5.15033	down	2.94492	3.90215	6.39938	6.76745	5.22748	1.35	4.57041	3.52464	1.95536	5.61061	A	A	P	P	P	A	P	A	A	P	7.10979	7.4394	7.78047	P	P	P	hsa_circ_0001454	circRNA	TTTCGTAGAGTTTGTCCCTGTTGGGTGTGATTTTAATAGCCTTCCAACAAGCACAGTACA	NA	NA	NA	NA	NA	NA	NA	NA	NA	NA	NA	NA	NA	NA	hsa_circ_0001454	chr4
hsa_circ_0008122	0.00566126	0.420194	2.37985	down	1.37999	3.78783	4.62588	4.58219	6.60207	3.86334	4.93363	4.65759	5.0645	4.40893	A	A	P	P	P	A	P	P	P	P	5.67436	5.97841	6.50742	P	P	P	hsa_circ_0008122	circRNA	ATTTGAAGACACATGATATGGTAGCCAAACCCCCAGGGAGCGTTGACATTTAGAGATGTG	NA	NA	NA	NA	NA	NA	NA	NA	NA	NA	NA	NA	NA	NA	hsa_circ_0008122	chr19
hsa_circ_0053334	0.00113132	2.32008	2.32008	up	8.21848	6.66162	6.80378	6.77604	6.32383	7.57323	6.21733	5.97939	7.17507	7.46647	P	P	P	P	P	P	P	P	P	P	5.64094	5.93564	5.98721	P	P	P	hsa_circ_0053334	circRNA	TAGACCAGTACACTGGCAACCTGGTCATACAGAAGAATCGCATTCTGATTTTCCATATGG	NA	NA	NA	NA	NA	NA	NA	NA	NA	NA	NA	NA	NA	NA	hsa_circ_0053334	chr2
hsa_circ_0034682	1.81748e-05	2.47847	2.47847	up	10.1358	11.2581	11.2143	10.901	10.4666	11.2686	10.5837	11.045	11.9006	11.2093	P	P	P	P	P	P	P	P	P	P	9.67104	9.81198	9.81122	P	P	P	hsa_circ_0034682	circRNA	ATGGACCCGAACCACTCAACAGCCGAAGCAACAAACTGCACTTTTCCCACAGTCAAATCA	NA	NA	NA	NA	NA	NA	NA	NA	NA	NA	NA	NA	NA	NA	hsa_circ_0034682	chr15
hsa_circ_0070825	0.0240844	0.460958	2.16939	down	5.33706	4.9781	4.83407	5.09039	3.54115	5.13518	3.47471	4.7045	4.30483	5.09988	P	P	P	P	P	P	A	P	P	P	5.41912	5.69347	6.37249	P	P	P	hsa_circ_0070825	circRNA	GCTTTGGAGAATGACCAAAAAGTAAGGTTTGGCAAATACGTGTAGACCTACATTTATTAA	NA	NA	NA	NA	NA	NA	NA	NA	NA	NA	NA	NA	NA	NA	hsa_circ_0070825	chr4
hsa_circ_0036764	0.00153154	2.41742	2.41742	up	5.43342	5.23703	6.18759	5.76513	5.28343	4.93376	5.78958	6.55005	7.36785	5.09392	P	P	P	P	P	P	P	P	P	P	4.77076	4.78974	4.5068	P	P	P	hsa_circ_0036764	circRNA	CTGGTGGTTGGCTCTGAAGAGCGGCCATTCCTCAGATTCGAAGCTGAACACATCTCCAAC	NA	NA	NA	NA	NA	NA	NA	NA	NA	NA	NA	NA	NA	NA	hsa_circ_0036764	chr15
hsa_circ_0015027	0.00306839	2.68002	2.68002	up	7.51639	6.94701	5.53822	5.52764	5.4129	5.78998	7.26898	6.38083	5.4117	5.86127	P	P	P	P	P	P	P	P	P	P	4.79911	4.72226	5.29511	P	P	P	hsa_circ_0015027	circRNA	TTATAATACTGAACTATGGACCTATGAGGCCAGACGGTTTTGCTGTCTCAGCCTACTGTG	NA	NA	NA	NA	NA	NA	NA	NA	NA	NA	NA	NA	NA	NA	hsa_circ_0015027	chr1
hsa_circ_0070747	0.0172489	0.324628	3.08045	down	4.75909	5.13171	4.48727	4.21847	4.90577	4.77076	4.83742	4.10575	4.51299	4.55498	P	P	P	P	P	P	P	A	P	P	5.73794	6.67295	6.286	P	P	P	hsa_circ_0070747	circRNA	TAACCAGTATCAATAAATCACTTCGTATAATCTTACCAACTCTGGTCCCCAGATGGCAGG	NA	NA	NA	NA	NA	NA	NA	NA	NA	NA	NA	NA	NA	NA	hsa_circ_0070747	chr4
hsa_circ_0020733	0.00264051	3.19104	3.19104	up	10.8847	8.65823	9.52519	8.5818	7.91559	8.46388	9.40599	9.18608	8.47834	8.27006	P	P	P	P	P	P	P	P	P	P	7.20336	7.40216	7.91582	P	P	P	hsa_circ_0020733	circRNA	TTTTCATGCCCTGTGAGGTGGATGCGAGCTGTCAGGAAGCATGCCAAGGGCCTGCACATA	NA	NA	NA	NA	NA	NA	NA	NA	NA	NA	NA	NA	NA	NA	hsa_circ_0020733	chr11
hsa_circ_0075054	0.00245474	2.21335	2.21335	up	8.82856	9.57177	9.02312	8.48225	8.95059	9.78898	9.17503	9.33613	8.698	9.00876	P	P	P	P	P	P	P	P	P	P	7.66858	8.09543	8.159	P	P	P	hsa_circ_0075054	circRNA	GTACAGATTCATCACCACGGTCCCCGGCAACTTCCACGTGTCCACACACAGTGCCACAGC	NA	NA	NA	NA	NA	NA	NA	NA	NA	NA	NA	NA	NA	NA	hsa_circ_0075054	chr5
hsa_circ_0087656	1.66829e-06	0.425119	2.35228	down	9.84575	9.99314	9.1006	8.95289	10.0062	9.95647	9.67923	10.0576	9.59824	9.72036	P	P	P	P	P	P	P	P	P	P	10.9544	11.0094	10.9365	P	P	P	hsa_circ_0087656	circRNA	CCCGCCCTCATTTGTGGAGAATTATGAGACCCTCGTGTTTTACTGGCCCTCGCTGCTGTG	NA	NA	NA	NA	NA	NA	NA	NA	NA	NA	NA	NA	NA	NA	hsa_circ_0087656	chr9
hsa_circ_0060221	3.84858e-05	0.33437	2.9907	down	6.3892	5.81405	7.46699	8.19302	6.25493	6.25248	7.2675	5.80614	7.11812	6.33141	P	P	P	P	P	P	P	P	P	P	8.67192	8.40757	8.33007	P	P	P	hsa_circ_0060221	circRNA	GCTAGACGTGAAACTGAAGGCTGAAGATTTTATAGTGGATATAACATTTTTCTGGAGATT	NA	NA	NA	NA	NA	NA	NA	NA	NA	NA	NA	NA	NA	NA	hsa_circ_0060221	chr20
hsa_circ_0070876	5.85279e-05	3.06955	3.06955	up	7.04495	7.17253	5.66807	5.249	5.68063	6.31921	6.21138	5.74387	6.08762	6.07559	P	P	P	P	P	P	P	P	P	P	4.63469	4.39479	4.82517	P	P	P	hsa_circ_0070876	circRNA	TTATAAGCAATGACAAAGATATGGAAATTAATGAAGAAGAACTGACTGGTTGTATCCTGA	NA	NA	NA	NA	NA	NA	NA	NA	NA	NA	NA	NA	NA	NA	hsa_circ_0070876	chr4
hsa_circ_0064655	0.00976228	0.342572	2.9191	down	5.27139	7.87528	7.86711	8.49023	6.57822	7.02105	8.1639	7.84504	4.39232	7.91808	P	P	P	P	P	P	P	P	P	P	9.70639	8.71319	8.58425	P	P	P	hsa_circ_0064655	circRNA	AATGCAGTGGGAGGAGAAAGAATGACGAGAACATAACACTAGAGACAGTTTGCCATGACC	NA	NA	NA	NA	NA	NA	NA	NA	NA	NA	NA	NA	NA	NA	hsa_circ_0064655	chr3
hsa_circ_0069492	0.000621317	0.355558	2.81248	down	5.70175	4.76077	3.96278	3.89595	2.48275	4.89824	4.47409	4.25369	4.74466	4.8688	P	P	P	P	A	P	A	A	P	P	6.31327	5.68739	6.19869	P	P	P	hsa_circ_0069492	circRNA	TATGTGCTATGGGCTTTGATAGGACGAGCAAAAATCAAATTAAAGTAGATCTTGTAGATG	NA	NA	NA	NA	NA	NA	NA	NA	NA	NA	NA	NA	NA	NA	hsa_circ_0069492	chr4
hsa_circ_0039270	0.00551666	0.216795	4.61266	down	3.03557	1.61441	2.95157	3.69068	3.1847	3.91913	3.60722	2.01963	4.25528	3.4231	A	A	A	P	P	A	A	A	P	A	6.18721	5.11804	5.07987	P	P	P	hsa_circ_0039270	circRNA	ATATAATAATGGCAGCACAGAGCTACATTCGAGGCGAATTGATGATGACAAGGGAAGGAC	NA	NA	NA	NA	NA	NA	NA	NA	NA	NA	NA	NA	NA	NA	hsa_circ_0039270	chr16
hsa_circ_0043780	0.00930589	0.430974	2.32033	down	1.27499	2.93448	6.07814	7.03468	4.63884	3.05972	5.06527	3.86642	2.42137	1.96218	A	A	P	P	P	A	P	A	A	A	6.57523	5.34086	6.17926	P	P	P	hsa_circ_0043780	circRNA	TCTGAAGGGAAGGAAAGAATGTTTTGGAATCTGATGCCTTTTACCACCAGAGACTTCTCC	NA	NA	NA	NA	NA	NA	NA	NA	NA	NA	NA	NA	NA	NA	hsa_circ_0043780	chr17
hsa_circ_0086018	0.00546513	2.03726	2.03726	up	12.2078	10.8135	11.9385	11.3851	11.9495	12.01	11.3519	10.327	11.7905	12.3873	P	P	P	P	P	P	P	P	P	P	10.6666	10.9648	10.4344	P	P	P	hsa_circ_0086018	circRNA	TGCTGAAGTCAACAGAGCCTTTACCCTGTGCTGGCGCACCGTGCAGGACCCGATGACAGG	NA	NA	NA	NA	NA	NA	NA	NA	NA	NA	NA	NA	NA	NA	hsa_circ_0086018	chr8
hsa_circ_0008934_T_L	0.027618	0.438334	2.28136	down	5.31609	5.94132	7.00177	7.10081	6.39521	5.3703	6.20739	5.84797	6.71157	5.8178	P	P	P	P	P	P	P	P	P	P	7.91939	7.47971	6.86599	P	P	P	hsa_circ_0008934_T_L	circRNA	CTCATTAAAGTTAATGAAATCAAGACCAAAAAGGGTGTGGATCTGCTGCAGAATCTTATA	NA	NA	NA	NA	NA	NA	NA	NA	NA	NA	NA	NA	NA	NA	NA	NA
hsa_circ_0015749	8.42399e-06	2.32456	2.32456	up	8.24616	8.24455	7.47137	8.0752	8.03325	7.36239	7.84769	7.3141	7.45311	7.08269	P	P	P	P	P	P	P	P	P	P	6.46679	6.67817	6.5014	P	P	P	hsa_circ_0015749	circRNA	ATGGATCACCAGTTGATATATTTGCTAAAAGAGGGTGCATCTGCCCGGAAGACTCAGACT	NA	NA	NA	NA	NA	NA	NA	NA	NA	NA	NA	NA	NA	NA	hsa_circ_0015749	chr1
hsa_circ_0058756	0.000208282	0.336968	2.96764	down	8.54054	7.97378	9.33931	10.1089	8.34491	7.47266	7.62009	6.87248	7.67271	9.52631	P	P	P	P	P	P	P	P	P	P	10.3475	10.1079	10.315	P	P	P	hsa_circ_0058756	circRNA	TCAACATAGCAGAATTAATGTAGGGAGCTAAATCCAGTCGGAGCGTGATGAATCCAGTGG	NA	NA	NA	NA	NA	NA	NA	NA	NA	NA	NA	NA	NA	NA	hsa_circ_0058756	chr2
hsa_circ_0049355	0.000281481	2.29718	2.29718	up	5.31307	5.54655	5.67408	4.86517	5.10586	5.84398	5.36544	5.24086	6.34698	6.07672	P	P	P	P	P	P	P	P	P	P	4.19034	4.60841	4.38445	P	P	P	hsa_circ_0049355	circRNA	AGGCCAACTTCTGGTCTTGGTGAAGAGTAACAACCTGACGGACCGCATCGTGGTCATCCC	NA	NA	NA	NA	NA	NA	NA	NA	NA	NA	NA	NA	NA	NA	hsa_circ_0049355	chr19
hsa_circ_0051231	0.00551937	2.21498	2.21498	up	7.97505	6.23567	6.62062	6.93692	5.82299	7.44373	6.82831	6.89371	6.52076	6.22871	P	P	P	P	P	P	P	P	P	P	5.42375	5.6615	6.04449	P	P	P	hsa_circ_0051231	circRNA	AAGCAGTCCCGCAGGAAGGTGTGCTGATGTATCGGGACTACCCCCTGGAACTATTCATGG	NA	NA	NA	NA	NA	NA	NA	NA	NA	NA	NA	NA	NA	NA	hsa_circ_0051231	chr19
hsa_circ_0017428	0.00968933	2.76457	2.76457	up	6.12177	4.35589	4.10058	4.76113	3.33504	5.22031	4.83784	4.44753	5.06395	4.75691	P	P	P	P	P	P	P	P	P	P	3.11119	3.07355	3.87765	A	A	P	hsa_circ_0017428	circRNA	TGGATTTGGCCAAATAAAAAGGCAAACAACAGTTGTAGACACTCCTGGGATCCTGGACCA	NA	NA	NA	NA	NA	NA	NA	NA	NA	NA	NA	NA	NA	NA	hsa_circ_0017428	chr10
hsa_circ_0089892	0.00469333	0.187382	5.33668	down	7.72909	9.07017	12.8417	13.6795	12.212	8.97516	11.5283	9.2851	8.85343	12.5691	P	P	P	P	P	P	P	P	P	P	15.0985	13.2184	13.7671	P	P	P	hsa_circ_0089892	circRNA	GCAAGAGAAAAATCCACTGCCTTCCAAAGAAACTTTTCCTCCGCAACCATGTCTGACAAA	NA	NA	NA	NA	NA	NA	NA	NA	NA	NA	NA	NA	NA	NA	hsa_circ_0089892	chrX
hsa_circ_0077210	0.0197453	0.177024	5.64894	down	1.39761	1.33433	2.16842	2.66186	2.36688	5.18303	3.93588	1.33362	1.2971	2.70993	A	A	A	A	A	P	A	A	A	A	6.35792	4.18157	5.41551	P	P	P	hsa_circ_0077210	circRNA	TACTGCTGAGGGACGTGCTTCCTTAACACAAGAGAAAGAGAAGTTTGCCCATGAACATGA	NA	NA	NA	NA	NA	NA	NA	NA	NA	NA	NA	NA	NA	NA	hsa_circ_0077210	chr6
hsa_circ_0002540	0.00371767	0.430913	2.32065	down	13.0105	14.586	15.1246	14.6657	14.9222	11.885	14.3605	12.6443	13.5439	13.3908	P	P	P	P	P	P	P	P	P	P	15.6798	15.3229	14.9428	P	P	P	hsa_circ_0002540	circRNA	TTGACTTCAGAAACTTTGTCTGCGAACACTCTTTAATGGACCAGATCAGGATTTGAGCGG	NA	NA	NA	NA	NA	NA	NA	NA	NA	NA	NA	NA	NA	NA	hsa_circ_0002540	chr11
hsa_circ_0081634	0.00217466	2.15745	2.15745	up	5.86807	5.72733	5.27016	4.77131	5.64312	6.1779	6.05535	6.57344	6.70836	5.80521	P	P	P	P	P	P	P	P	P	P	4.57225	5.08732	4.84244	P	P	P	hsa_circ_0081634	circRNA	TGGACCCCGGCCGCAGGTGGCTGCGATGGGACGGAAGCCATGAATGGTGCCGGCCCTGGC	NA	NA	NA	NA	NA	NA	NA	NA	NA	NA	NA	NA	NA	NA	hsa_circ_0081634	chr7
hsa_circ_0023028	0.00316821	0.39684	2.51991	down	6.1951	5.64249	4.08006	4.27039	6.12501	5.04475	4.3053	4.39261	4.99216	4.61653	P	P	P	P	P	P	P	A	P	P	6.09352	6.39679	6.89631	P	P	P	hsa_circ_0023028	circRNA	GTGTCTCCAGACCCTTCAAATTTTGAGATTTTTAATAATTCACTGGAAGTGTGACATAGA	NA	NA	NA	NA	NA	NA	NA	NA	NA	NA	NA	NA	NA	NA	hsa_circ_0023028	chr11
hsa_circ_0091040	0.00330268	0.163136	6.12987	down	3.41491	1.7169	1.96289	2.84528	3.37243	3.02075	2.84722	2.79566	2.99139	2.79174	A	A	A	A	P	A	A	A	A	A	4.8186	5.85292	5.56554	P	P	P	hsa_circ_0091040	circRNA	CAGGCATGCACAATCCTGATAAATTTGAGATTAATGTTCTTCATAAACCACCATATGAAC	NA	NA	NA	NA	NA	NA	NA	NA	NA	NA	NA	NA	NA	NA	hsa_circ_0091040	chrX
hsa_circ_0077622	0.020063	0.389496	2.56742	down	4.4666	4.33457	5.3295	5.51375	4.43277	2.7897	3.54346	3.19329	2.98451	4.14288	P	P	P	P	P	A	A	A	A	P	6.23119	4.99151	5.6289	P	P	P	hsa_circ_0077622	circRNA	AGGTGACAAGCTGACATGGGTTTTGCCAGATTATTCAATTCTCCTCTAAAGCCACTAGCA	NA	NA	NA	NA	NA	NA	NA	NA	NA	NA	NA	NA	NA	NA	hsa_circ_0077622	chr6
hsa_circ_0015048	0.00786017	2.90724	2.90724	up	10.0999	8.34896	7.79404	7.98484	8.68172	8.76186	8.29716	7.99333	6.98932	7.07266	P	P	P	P	P	P	P	P	P	P	6.49816	7.3244	6.88493	P	P	P	hsa_circ_0015048	circRNA	TGGAGTGTCAGACTTTTCCAGATTTCTCAGAATAAAGTAGCAGTTCTTCTTCTAGCTGGT	NA	NA	NA	NA	NA	NA	NA	NA	NA	NA	NA	NA	NA	NA	hsa_circ_0015048	chr1
hsa_circ_0068768	2.56552e-05	2.41186	2.41186	up	14.4281	13.8816	14.1361	14.0118	14.545	14.3057	13.7437	13.6585	13.6934	14.9976	P	P	P	P	P	P	P	P	P	P	12.7435	12.995	13.0389	P	P	P	hsa_circ_0068768	circRNA	TAAAAAACTTACTACCTTAAGCTGTGGTCCAAGGCCATTTTTGCTGGCTATAAGCGGGGT	NA	NA	NA	NA	NA	NA	NA	NA	NA	NA	NA	NA	NA	NA	hsa_circ_0068768	chr3
hsa_circ_0050107	1.46157e-05	0.281369	3.55406	down	6.34174	4.87993	5.56908	6.49516	4.78959	5.65991	5.21193	5.19778	4.01289	4.76669	P	P	P	P	P	P	P	P	P	P	7.48999	7.32524	7.05329	P	P	P	hsa_circ_0050107	circRNA	ATGGAAGCTGGTTTTGGTTTTTGGTAGGCATCCGAGCATGGGCGGCCCAATGCAGAGGGT	NA	NA	NA	NA	NA	NA	NA	NA	NA	NA	NA	NA	NA	NA	hsa_circ_0050107	chr19
hsa_circ_0078105	0.0319586	0.281393	3.55375	down	4.64525	5.55603	4.97164	5.60595	4.67001	4.88807	6.25688	4.84195	5.5512	3.65123	P	P	P	P	P	P	P	P	P	A	6.91057	7.68292	6.14194	P	P	P	hsa_circ_0078105	circRNA	TCGGGTTCAGAATGTTCTGAAGGATCTGGAAAAGAGAAAAGCTGATTTAAATACCATCAC	NA	NA	NA	NA	NA	NA	NA	NA	NA	NA	NA	NA	NA	NA	hsa_circ_0078105	chr6
hsa_circ_0059867	0.0132677	2.23534	2.23534	up	11.6681	10.4617	10.1592	10.0217	9.72187	11.366	9.72891	10.245	9.85221	11.8634	P	P	P	P	P	P	P	P	P	P	9.26394	9.50242	9.88771	P	P	P	hsa_circ_0059867	circRNA	AGTGCAGATTCTCTCAGCAATGGCCAACCTGCCCCTGCTGCAGCGGGAACTGCTGCACTG	NA	NA	NA	NA	NA	NA	NA	NA	NA	NA	NA	NA	NA	NA	hsa_circ_0059867	chr20
hsa_circ_0002756	0.0306414	0.476032	2.1007	down	5.89951	6.85556	6.44418	6.25313	6.06612	5.6233	6.06653	5.97268	6.36895	6.20248	P	P	P	P	P	P	P	P	P	P	7.7061	7.12439	6.89243	P	P	P	hsa_circ_0002756	circRNA	ATGAAGGAAGGAGGATAGCAAACAAGCTCAATTTTTAGCCTTGGCAGTAGTATACTTTAT	NA	NA	NA	NA	NA	NA	NA	NA	NA	NA	NA	NA	NA	NA	hsa_circ_0002756	chr4
hsa_circ_0020333	0.0119541	2.09873	2.09873	up	6.52686	6.0925	5.57581	5.58231	5.03066	6.30744	5.2239	5.88037	5.81785	6.95794	P	P	P	P	P	P	P	P	P	P	4.6499	4.77567	5.3109	P	P	P	hsa_circ_0020333	circRNA	ATCATGGTAATTTTTATGACTACGCAAGCAAAGTGAATGAGGAGAGTTTGGACAGGATTC	NA	NA	NA	NA	NA	NA	NA	NA	NA	NA	NA	NA	NA	NA	hsa_circ_0020333	chr10
hsa_circ_0028908	1.24777e-05	0.382731	2.6128	down	3.94814	3.5157	3.42935	2.94663	4.07183	3.59073	3.4586	3.00448	3.01282	3.11372	A	A	P	A	P	A	A	A	A	A	4.72421	5.03562	4.75295	P	P	P	hsa_circ_0028908	circRNA	TGAGATAGAGGAGAACAAGAAACAGGGCAAGTATGAACAGCACAGCCAGTACTCCAAGTT	NA	NA	NA	NA	NA	NA	NA	NA	NA	NA	NA	NA	NA	NA	hsa_circ_0028908	chr12
hsa_circ_0089635	0.0427038	2.68489	2.68489	up	6.93749	5.52853	5.95136	5.8951	5.04865	5.71342	5.12933	5.78287	5.34913	6.12134	P	P	P	P	P	P	P	P	P	P	3.62653	4.48722	4.88731	P	P	P	hsa_circ_0089635	circRNA	TTTGCTCTAAAATTTGAGGAAGCCAGGAAGTGGGTGTCGAAGAAGTTACACTTTGAAAAG	NA	NA	NA	NA	NA	NA	NA	NA	NA	NA	NA	NA	NA	NA	hsa_circ_0089635	chr9
hsa_circ_0041565	0.00475757	3.37127	3.37127	up	5.75129	6.02598	5.2359	5.9515	5.15146	5.60034	5.45576	5.09516	5.00885	4.99078	P	P	P	P	P	P	P	P	P	P	3.40122	3.52464	4.12933	P	P	P	hsa_circ_0041565	circRNA	CACTGCTAAGGTCTCGAAGGCCACATTGCAGGAGATCCTGCCGGAGGTCCTCAAAGCCGA	NA	NA	NA	NA	NA	NA	NA	NA	NA	NA	NA	NA	NA	NA	hsa_circ_0041565	chr17
hsa_circ_0044939	0.00459285	0.355945	2.80942	down	4.822	6.34129	7.73744	8.3577	7.91472	4.14381	5.75321	5.19922	5.46373	5.77103	P	P	P	P	P	A	P	P	P	P	8.72568	8.26839	7.6055	P	P	P	hsa_circ_0044939	circRNA	AGCAGTCTAACATCTGGGTGAATATGGGCTTTCTGTATTCTGCCACACCAGGGGCAGATG	NA	NA	NA	NA	NA	NA	NA	NA	NA	NA	NA	NA	NA	NA	hsa_circ_0044939	chr17
hsa_circ_0077618	0.00014274	0.232928	4.29318	down	3.26599	2.82267	3.92016	1.36717	1.33004	1.44863	1.39307	1.37133	2.51588	1.42654	A	A	P	A	A	A	A	A	A	A	4.02236	4.70325	4.71797	P	P	P	hsa_circ_0077618	circRNA	GCGCTGTCTGAGAACATTTATTGGTTTAACTGTATTTGAAACTGGTCAGAAGAAAACAGA	NA	NA	NA	NA	NA	NA	NA	NA	NA	NA	NA	NA	NA	NA	hsa_circ_0077618	chr6
hsa_circ_0051225	0.0012515	2.28805	2.28805	up	12.9909	12.315	12.3863	12.6761	12.197	12.5501	12.3394	12.1936	12.2181	11.7325	P	P	P	P	P	P	P	P	P	P	10.9464	11.416	11.2023	P	P	P	hsa_circ_0051225	circRNA	AATAAACTGCATCTCTGCGCCTGGCTCTCTACCACCAAGATGGCGGTAGCGATCGCTGCA	NA	NA	NA	NA	NA	NA	NA	NA	NA	NA	NA	NA	NA	NA	hsa_circ_0051225	chr19
hsa_circ_0035196	0.0083593	0.467255	2.14016	down	1.37082	1.36119	5.35141	5.1613	4.12002	1.33972	1.31242	1.31923	2.47976	2.89201	A	A	P	P	P	A	A	A	A	A	5.16641	4.1259	4.5521	P	P	P	hsa_circ_0035196	circRNA	CAGTGTGCAGACTGTTTATGACCAGTGGTTCATCACCCTTTTTAACATTGTTTACACATC	NA	NA	NA	NA	NA	NA	NA	NA	NA	NA	NA	NA	NA	NA	hsa_circ_0035196	chr15
hsa_circ_0050202	1.49489e-05	0.186189	5.3709	down	9.60307	8.18188	6.28203	6.65055	8.16353	9.20739	8.74222	9.03232	7.44591	8.14602	M	M	P	P	M	M	M	P	P	P	10.6132	11.0916	10.9257	M	M	M	hsa_circ_0050202	circRNA	GTTTCTCCCTGTCTGGCCAGCATGACCCAGAACTTAGAGCCACTTCTGAAGAAGCAGGGC	NA	NA	NA	NA	NA	NA	NA	NA	NA	NA	NA	NA	NA	NA	hsa_circ_0050202	chr19
hsa_circ_0045708	1.91306e-05	2.26703	2.26703	up	6.25129	6.37809	5.55884	6.08399	5.80731	6.49835	6.65583	6.56357	5.52173	5.47767	P	P	P	P	P	P	P	P	P	P	4.98575	5.01996	4.87683	P	P	P	hsa_circ_0045708	circRNA	TTCCTAGTGGGGCCAGCCACCGCATTCCGGGTGGATGGAGACAGCCCCGAGAGCCGGCTG	NA	NA	NA	NA	NA	NA	NA	NA	NA	NA	NA	NA	NA	NA	hsa_circ_0045708	chr17
hsa_circ_0079840	0.00577317	2.12659	2.12659	up	7.07729	8.07274	7.95065	7.31576	7.93999	7.09074	7.6914	7.8513	7.51151	7.33411	P	P	P	P	P	P	P	P	P	P	6.85158	6.37525	6.32231	P	P	P	hsa_circ_0079840	circRNA	TTAGTTTATGGTGTACCCGTGTAATGTGGACACCACCTCTCCGTGAAAGCTTCTCATATC	NA	NA	NA	NA	NA	NA	NA	NA	NA	NA	NA	NA	NA	NA	hsa_circ_0079840	chr7
hsa_circ_0080380	0.00628722	0.216513	4.61866	down	4.81808	4.65649	4.52863	4.51273	4.79729	4.99088	4.89899	4.28844	5.12851	5.26048	P	P	P	P	P	P	P	A	P	P	7.22256	7.24259	6.48283	P	P	P	hsa_circ_0080380	circRNA	AAGTGAAGATTATGGCCAACAGTTAGAAATCGTAAGTAAGCCTGCCAGACACACTGTGAC	NA	NA	NA	NA	NA	NA	NA	NA	NA	NA	NA	NA	NA	NA	hsa_circ_0080380	chr7
hsa_circ_0089812	0.00623866	0.450199	2.22124	down	1.61571	3.05948	3.97583	5.35135	6.0274	3.4659	5.31845	2.93832	5.15771	6.39632	A	A	P	P	P	A	P	A	P	P	6.17844	5.76959	6.33543	P	P	P	hsa_circ_0089812	circRNA	ATTGCTTACCAGAAAAAGAAGCTATGCTTCAAAGAAAATGACGACCCACGACCACCGAAC	NA	NA	NA	NA	NA	NA	NA	NA	NA	NA	NA	NA	NA	NA	hsa_circ_0089812	chrX
hsa_circ_0087694	0.0228869	2.0375	2.0375	up	6.46331	5.58656	5.68163	5.19546	5.65769	6.38123	5.22939	5.60219	6.41897	5.78217	P	P	P	P	P	P	P	P	P	P	4.53304	4.62369	5.25923	P	P	P	hsa_circ_0087694	circRNA	TGTATAGAGAGGCTGCAGCAGATCTTCCTACAGGTGATCTTTGCAGAGCTGTTTCAACTT	NA	NA	NA	NA	NA	NA	NA	NA	NA	NA	NA	NA	NA	NA	hsa_circ_0087694	chr9
hsa_circ_0054385	0.021346	2.95365	2.95365	up	6.0709	5.51827	5.54025	5.02794	4.81636	6.04749	4.52073	4.95915	5.2223	5.78978	P	P	P	P	P	P	P	P	P	P	3.17036	4.04948	4.20505	A	P	P	hsa_circ_0054385	circRNA	GCTTCAGGAGTGATATGGAGAATGCAGAAAACATTCTCACAGTGATGAGAGATGCCGGAA	NA	NA	NA	NA	NA	NA	NA	NA	NA	NA	NA	NA	NA	NA	hsa_circ_0054385	chr2
hsa_circ_0067191	0.00628801	2.75336	2.75336	up	10.3065	10.5511	10.5046	9.74431	10.2903	9.50541	10.3158	9.61304	10.2576	10.5586	P	P	P	P	P	P	P	P	P	P	8.32681	9.06024	8.76766	P	P	P	hsa_circ_0067191	circRNA	CACCTGGTCGATTCAGTTTAAGGAGAAAGTGCTGTGGACCGCTATCACCCTCTTTATCTT	NA	NA	NA	NA	NA	NA	NA	NA	NA	NA	NA	NA	NA	NA	hsa_circ_0067191	chr3
hsa_circ_0082938	0.0310292	0.409913	2.43954	down	6.14855	6.32051	8.45733	9.85276	7.36429	6.26248	8.11931	7.18595	6.1947	6.88765	P	P	P	P	P	P	P	P	P	P	9.85934	8.61365	8.45486	P	P	P	hsa_circ_0082938	circRNA	ACCTTGGGGTGTGGGGCTGGATTAAAAGTCATTCATCTGACAGCCGGGCCGAGCCGAGCG	NA	NA	NA	NA	NA	NA	NA	NA	NA	NA	NA	NA	NA	NA	hsa_circ_0082938	chr7
hsa_circ_0054773	3.88271e-05	0.298497	3.35012	down	3.16141	3.86874	3.69017	2.26616	1.62819	2.69919	1.67541	2.45066	2.90744	1.62825	A	A	P	A	A	A	A	A	A	A	4.27662	4.62107	4.7267	P	P	P	hsa_circ_0054773	circRNA	GTGCCCTAATCAAATTGTGAGACAGTTGAAACATTGTAGTCGGTATATACATGACTTATT	NA	NA	NA	NA	NA	NA	NA	NA	NA	NA	NA	NA	NA	NA	hsa_circ_0054773	chr2
hsa_circ_0085288	0.0171549	2.20159	2.20159	up	6.73701	7.44808	6.87184	6.46508	7.70242	8.01476	7.75863	7.80089	7.25824	7.77227	P	P	P	P	P	P	P	P	P	P	6.71003	6.25496	5.89324	P	P	P	hsa_circ_0085288	circRNA	TTTATATCTGTTAAATAAAAATTATTTCCAACAACTGCGGCGGCCTCGGAGCGCGGCGGA	NA	NA	NA	NA	NA	NA	NA	NA	NA	NA	NA	NA	NA	NA	hsa_circ_0085288	chr8
hsa_circ_0061114	0.0228458	0.462112	2.16398	down	4.85194	5.52984	4.45152	3.84148	4.27963	3.4994	5.2705	3.61978	4.61611	4.71412	P	P	P	P	P	A	P	A	P	P	5.33318	5.42658	6.22649	P	P	P	hsa_circ_0061114	circRNA	ATGTATTTGTCCTTTAAACCTCAGTTTTGCAATATGCTTAAAGCGGGAGATGCGGAGCCT	NA	NA	NA	NA	NA	NA	NA	NA	NA	NA	NA	NA	NA	NA	hsa_circ_0061114	chr20
hsa_circ_0022309	0.0440948	2.06086	2.06086	up	6.07038	5.4851	6.9852	6.1758	7.96657	6.43553	5.88411	6.1759	7.38986	6.61141	P	P	P	P	P	P	P	P	P	P	6.12066	5.25069	5.47231	P	P	P	hsa_circ_0022309	circRNA	AAAGCAGTCAAGACCTCCAAGAAGCTGGTGAACTCGGTGGCTGGCTGTGCTGATGACGCT	NA	NA	NA	NA	NA	NA	NA	NA	NA	NA	NA	NA	NA	NA	hsa_circ_0022309	chr11
hsa_circ_0000518	0.0325292	5.45867	5.45867	up	11.6395	13.5674	13.2529	13.1153	13.6779	11.9343	13.7795	12.8382	10.8815	13.0034	P	P	P	P	P	P	P	P	P	P	11.1837	10.6558	9.21146	P	P	P	hsa_circ_0000518	circRNA	TCCGCGCGAGCTCATCAGTGGGGCCACGAGCTGAGTGCGTCCTGTCACTCCACTCCCATG	NA	NA	NA	NA	NA	NA	NA	NA	NA	NA	NA	NA	NA	NA	hsa_circ_0000518	chr14
hsa_circ_0007568	0.00184768	2.74851	2.74851	up	8.33209	7.93301	7.44638	7.72218	7.38231	7.05568	7.88699	7.79432	7.67279	6.9744	P	P	P	P	P	P	P	P	P	P	6.46323	5.86351	6.25316	P	P	P	hsa_circ_0007568	circRNA	CAGGATCCCAGACACAGGCCTGTACTACCACCGGTACCTCCAGGAGGTCATCGATGTACT	NA	NA	NA	NA	NA	NA	NA	NA	NA	NA	NA	NA	NA	NA	hsa_circ_0007568	chr19
hsa_circ_0040893	0.00146217	2.05853	2.05853	up	11.8297	10.5834	11.3235	12.0131	11.4834	12.1551	11.3198	11.209	11.4761	12.9373	P	P	P	P	P	P	P	P	P	P	10.6635	10.7972	10.7196	P	P	P	hsa_circ_0040893	circRNA	AGCGGGAGAACGCAGTAAACAGCTTTCCCACAAGCCTAGACTCCCGAGGCTTCCTCTTTG	NA	NA	NA	NA	NA	NA	NA	NA	NA	NA	NA	NA	NA	NA	hsa_circ_0040893	chr16
hsa_circ_0062583	2.3122e-06	0.158019	6.32837	down	3.33848	3.57524	3.59087	4.08553	1.50562	4.14511	3.81622	5.0054	3.36778	3.11167	A	A	P	P	A	A	A	P	A	A	6.49931	6.47265	6.32871	P	P	P	hsa_circ_0062583	circRNA	TTTTGGTTGCTTTTCTAATAAAGATGGAACAGTTCTGGAAGTGCCTCGGAGAGAGCTTGC	NA	NA	NA	NA	NA	NA	NA	NA	NA	NA	NA	NA	NA	NA	hsa_circ_0062583	chr22
hsa_circ_0052340	0.0226316	2.96951	2.96951	up	15.6812	15.0196	15.0308	14.9996	15.2284	16.2507	14.2439	14.2856	14.7906	16.0075	P	P	P	P	P	P	P	P	P	P	13.0165	13.7437	14.1833	P	P	P	hsa_circ_0052340	circRNA	TGCTGAGTGCCTGGCAGATGAGCTCATCAATGCTGCCAAGCTCTTCCTGTCTGTACCAGG	NA	NA	NA	NA	NA	NA	NA	NA	NA	NA	NA	NA	NA	NA	hsa_circ_0052340	chr19
hsa_circ_0046702	0.0421021	0.458309	2.18193	down	3.82106	4.35039	1.93931	2.83049	1.36665	3.92785	1.95655	1.67298	4.73691	3.81169	A	P	A	A	A	A	A	A	P	A	5.04311	4.74585	3.68857	P	P	P	hsa_circ_0046702	circRNA	CCAAGTTCATATCCTGCTGGTTTAACAGATTTGATAATGGGCTGCATTAAAAGTAAAGAA	NA	NA	NA	NA	NA	NA	NA	NA	NA	NA	NA	NA	NA	NA	hsa_circ_0046702	chr18
hsa_circ_0075851	0.00191977	0.450886	2.21785	down	3.51889	3.95179	6.94081	7.69728	4.69105	3.5056	4.68686	4.16104	4.09141	4.29343	A	A	P	P	P	A	P	A	P	P	6.9766	6.43454	6.6934	P	P	P	hsa_circ_0075851	circRNA	AATTACTAGCGTAGATGAACTCTATGAAGCTTATTGTATCCAGCGACGCCTCCAGGATGG	NA	NA	NA	NA	NA	NA	NA	NA	NA	NA	NA	NA	NA	NA	hsa_circ_0075851	chr6
hsa_circ_0036093	0.00185316	2.87613	2.87613	up	7.04899	7.43585	8.12101	7.55853	6.47272	6.71256	7.60071	6.89094	7.82788	4.75462	P	P	P	P	P	P	P	P	P	P	5.64547	5.76979	5.78928	P	P	P	hsa_circ_0036093	circRNA	TTGAACATTGAAATGCACAAGCAGCCTCAAAGTGGAGTACGACAAGCTGGCAAACGAGAA	NA	NA	NA	NA	NA	NA	NA	NA	NA	NA	NA	NA	NA	NA	hsa_circ_0036093	chr15
hsa_circ_0050639	0.0368259	2.43446	2.43446	up	6.78527	6.0124	6.29493	5.38003	5.7062	5.90715	6.50313	6.30617	5.62009	6.17269	P	P	P	P	P	P	P	P	P	P	4.29279	4.65598	5.36638	P	P	P	hsa_circ_0050639	circRNA	ACCCTAACTTTCCTCGCCCAAAGAAGACTACAATCTCCAGGGAAACCTGGGGCGTCTCGC	NA	NA	NA	NA	NA	NA	NA	NA	NA	NA	NA	NA	NA	NA	hsa_circ_0050639	chr19
hsa_circ_0035778	0.0369697	0.418298	2.39064	down	5.9512	5.72491	6.7063	6.41091	6.1388	5.63844	5.84581	6.09194	6.39974	5.61317	P	P	P	P	P	P	P	P	P	P	7.74865	7.39521	6.7402	P	P	P	hsa_circ_0035778	circRNA	AGGTCCAATGGGATGAAGCAGAAATTACTATCAGGAGGGCCAGAACTAATTGATCCTGCT	NA	NA	NA	NA	NA	NA	NA	NA	NA	NA	NA	NA	NA	NA	hsa_circ_0035778	chr15
hsa_circ_0018116	1.52486e-07	0.102211	9.78365	down	4.43858	3.94568	3.38039	3.14452	1.39026	3.45562	2.73709	4.01347	4.01032	3.37291	P	A	P	A	A	A	A	A	P	A	6.952	6.64415	6.97878	P	P	P	hsa_circ_0018116	circRNA	TCGTTTATACATACCCACAGACATATGTTCCATATCGAGATAGTAAAATGACAAGAATCC	NA	NA	NA	NA	NA	NA	NA	NA	NA	NA	NA	NA	NA	NA	hsa_circ_0018116	chr10
hsa_circ_0014176	0.00328415	2.13799	2.13799	up	6.64979	6.46198	5.58505	5.74374	5.91071	5.46507	5.65197	5.47524	5.85963	5.03246	P	P	P	P	P	P	P	P	P	P	4.56843	4.59558	5.06555	P	P	P	hsa_circ_0014176	circRNA	TATCACTACGCAGCTGGCAATCCTTTGGTCCAGCAAGGTGGACAGCCACTCATCCTGACC	NA	NA	NA	NA	NA	NA	NA	NA	NA	NA	NA	NA	NA	NA	hsa_circ_0014176	chr1
hsa_circ_0021735	0.0389483	0.413143	2.42047	down	3.11044	1.57284	4.91293	6.47575	4.03451	1.5258	6.49637	3.81702	3.62325	3.80758	A	A	P	P	P	A	P	A	A	A	6.16677	6.68404	4.86616	P	P	P	hsa_circ_0021735	circRNA	AGAAGGATGGTCCAGGCAACTCCTAGTAGTACAACGGAAGAAACAGCTACCCAGAAGGAA	NA	NA	NA	NA	NA	NA	NA	NA	NA	NA	NA	NA	NA	NA	hsa_circ_0021735	chr11
hsa_circ_0084980	0.00104482	2.4991	2.4991	up	7.43413	6.8988	7.2451	7.32171	6.6593	7.65548	5.86559	6.88379	6.12349	8.20606	P	P	P	P	P	P	P	P	P	P	5.6286	5.79156	6.10781	P	P	P	hsa_circ_0084980	circRNA	GGGTGTTTGGGGACATTCATACCACCACCGGGAAGATCAAGAGAGCTGTTCTGCAGTTCA	NA	NA	NA	NA	NA	NA	NA	NA	NA	NA	NA	NA	NA	NA	hsa_circ_0084980	chr8
hsa_circ_0051912	1.97304e-05	3.08564	3.08564	up	14.9902	14.56	14.8011	14.7703	14.9155	15.2529	14.0659	14.1668	14.3777	15.2781	P	P	P	P	P	P	P	P	P	P	12.9167	13.2976	13.1975	P	P	P	hsa_circ_0051912	circRNA	ATGAAATAAAGTTATTTTCTCATTCCGGACGTCCAGATCGGTGACATCGTCACAGTGGGC	NA	NA	NA	NA	NA	NA	NA	NA	NA	NA	NA	NA	NA	NA	hsa_circ_0051912	chr19
hsa_circ_0070323	0.0156209	0.403052	2.48107	down	1.85952	1.58573	4.6763	4.70458	3.22583	1.9854	2.75994	1.95145	2.45595	2.61606	A	A	P	P	P	A	A	A	A	A	5.16841	4.03234	4.13158	P	P	P	hsa_circ_0070323	circRNA	ATTAGTGAAGTCAAAGAGAAGATCACAGGGATTGTCACTGGATGCAGTGTATCATTGCCT	NA	NA	NA	NA	NA	NA	NA	NA	NA	NA	NA	NA	NA	NA	hsa_circ_0070323	chr4
hsa_circ_0044955	0.00208383	0.186381	5.36535	down	1.90349	1.79366	1.42317	2.39801	1.61556	1.66974	1.54334	1.62133	1.49718	1.49468	A	A	A	A	A	A	A	A	A	A	4.51299	3.83813	4.00407	P	P	P	hsa_circ_0044955	circRNA	CTCTGGCTGGAGTCACACATTACATTTTTAGTCTTTTTTCAAGTGAATCTGGGAACTATG	NA	NA	NA	NA	NA	NA	NA	NA	NA	NA	NA	NA	NA	NA	hsa_circ_0044955	chr17
hsa_circ_0038848	0.0234739	0.449263	2.22587	down	6.83208	6.98547	8.8829	8.24155	8.42095	6.73775	7.85543	7.15766	6.53963	6.76461	P	P	P	P	P	P	P	P	P	P	9.33286	8.23454	8.70332	P	P	P	hsa_circ_0038848	circRNA	TGAAGACATGAAGGAGTGTCCTATGGGTCCTGGTACCAGCACGTGCAAGAGTGGTGGGAG	NA	NA	NA	NA	NA	NA	NA	NA	NA	NA	NA	NA	NA	NA	hsa_circ_0038848	chr16
hsa_circ_0060225	0.00132059	0.457826	2.18424	down	7.47244	6.68134	8.89422	9.54398	7.39903	7.80588	8.35135	7.58204	8.65254	7.52972	P	P	P	P	P	P	P	P	P	P	9.64182	9.25937	9.11482	P	P	P	hsa_circ_0060225	circRNA	CGATTTATTCCACTTGCTCGCCCGGAGGTGAAATGGACGGTCATGGGCCATTTTCTCACA	NA	NA	NA	NA	NA	NA	NA	NA	NA	NA	NA	NA	NA	NA	hsa_circ_0060225	chr20
hsa_circ_0036889	0.000494364	2.40397	2.40397	up	10.1848	9.85722	9.37458	9.15255	8.98748	9.97412	9.22536	9.24537	9.18066	9.97003	P	P	P	P	P	P	P	P	P	P	8.02713	8.45299	8.41124	P	P	P	hsa_circ_0036889	circRNA	TACAATCTGAGGGACCTGAATCGCTGCACCCCAGAGGGTGTGGCACGGATCCTGACCCAC	NA	NA	NA	NA	NA	NA	NA	NA	NA	NA	NA	NA	NA	NA	hsa_circ_0036889	chr15
hsa_circ_0087670	0.00723852	2.61983	2.61983	up	6.8527	5.69874	5.742	5.53573	5.7986	6.7757	5.43774	6.11314	6.62156	6.29059	P	P	P	P	P	P	P	P	P	P	4.42645	4.62379	5.19045	P	P	P	hsa_circ_0087670	circRNA	GTATAGAGAGGCTGCAGCAGATCTTCCTACAGATTGAGAGGCCACCGGGAAACCATTGAG	NA	NA	NA	NA	NA	NA	NA	NA	NA	NA	NA	NA	NA	NA	hsa_circ_0087670	chr9
hsa_circ_0032137	0.00329495	0.368205	2.71588	down	1.40475	4.94931	6.24551	7.31852	4.2907	1.46977	6.82449	3.40674	3.52137	2.9806	A	P	P	P	P	A	P	A	A	A	7.16213	6.91371	6.498	P	P	P	hsa_circ_0032137	circRNA	GGCAGCAACGGCCTTGTGAAAAAGGGTAAAGAACAAAACACACAGCGAAGCTTTTTTCTC	NA	NA	NA	NA	NA	NA	NA	NA	NA	NA	NA	NA	NA	NA	hsa_circ_0032137	chr14
hsa_circ_0014782	0.00776402	2.62297	2.62297	up	13.3884	12.2113	11.2566	12.1729	10.9079	12.1243	11.22	11.5673	10.7098	11.1867	P	P	P	P	P	P	P	P	P	P	10.0432	10.7123	10.6903	P	P	P	hsa_circ_0014782	circRNA	AGCTGATGGCATCGTCCCTGAAACGTGGATTGGTGGAGATCCTAGAAGGCAAGGATGCCG	NA	NA	NA	NA	NA	NA	NA	NA	NA	NA	NA	NA	NA	NA	hsa_circ_0014782	chr1
hsa_circ_0079293	0.016025	0.382701	2.613	down	1.3241	3.11281	3.26057	3.03987	1.29399	2.89947	1.30298	1.28263	2.39224	2.66336	A	A	A	A	A	A	A	A	A	A	3.40757	4.43454	3.48054	P	P	P	hsa_circ_0079293	circRNA	ATCTGAATGTACAGAGATGCTCAATATTTGTTGAAGCAATGAAGAATGGATCTGTAAAAT	NA	NA	NA	NA	NA	NA	NA	NA	NA	NA	NA	NA	NA	NA	hsa_circ_0079293	chr7
hsa_circ_0081828	0.000764587	2.1673	2.1673	up	6.77975	7.93851	7.08353	8.38938	6.90075	8.16931	7.36597	7.94211	8.20518	8.50425	P	P	P	P	P	P	P	P	P	P	6.77836	6.82268	6.58143	P	P	P	hsa_circ_0081828	circRNA	TCAGCCTCCAGTACTGGGGATTTGCCAAAAGATAGGAAAAATATCTAAAAACAAAAAGAA	NA	NA	NA	NA	NA	NA	NA	NA	NA	NA	NA	NA	NA	NA	hsa_circ_0081828	chr7
hsa_circ_0068306	0.00188361	3.03691	3.03691	up	10.9761	9.45154	10.0106	9.41916	9.82849	10.069	10.3191	10.4715	10.5707	10.1958	P	P	P	P	P	P	P	P	P	P	8.25785	8.5283	8.93913	P	P	P	hsa_circ_0068306	circRNA	CTCAAGCAGTGTTGTTGGTGCTGGGGCTCATCGAGCTCTCCTGGAACACATACCCTTCCA	NA	NA	NA	NA	NA	NA	NA	NA	NA	NA	NA	NA	NA	NA	hsa_circ_0068306	chr3
hsa_circ_0016068	0.000215994	5.51151	5.51151	up	10.8452	10.3974	9.23286	9.65279	10.6325	9.72333	10.0835	10.8291	7.76683	8.4347	P	P	P	P	P	P	P	P	P	P	7.12482	7.8577	7.64229	P	P	P	hsa_circ_0016068	circRNA	TTAATAAAAATGTAGTAGGATAACAGGGTAACGCTGTCTTGTGGACCCGCACTTCCCACC	NA	NA	NA	NA	NA	NA	NA	NA	NA	NA	NA	NA	NA	NA	hsa_circ_0016068	chr1
hsa_circ_0047277	0.00585162	0.434103	2.3036	down	1.32569	3.13181	4.98673	6.01352	5.65991	3.40904	4.82644	1.32328	3.1684	1.28262	A	A	P	P	P	A	P	A	A	A	5.75387	5.2398	5.75789	P	P	P	hsa_circ_0047277	circRNA	CAAACCAGAGCTTATATCAAAGGTGGGTGGATCCTTAGGAAAGCCTGGAAGATTTACAAT	NA	NA	NA	NA	NA	NA	NA	NA	NA	NA	NA	NA	NA	NA	hsa_circ_0047277	chr18
hsa_circ_0002072	0.00986376	2.51466	2.51466	up	5.56736	4.93436	4.57975	5.1484	4.95022	6.7243	5.62975	6.227	6.15353	5.04479	P	P	P	P	P	P	P	P	P	P	4.26301	3.87896	4.70336	P	P	P	hsa_circ_0002072	circRNA	GAAAAAATGGAGTGAGATTTTATGAGGGTGTGGTGGAACTTTCTCTTACGGCTGCAGAGA	NA	NA	NA	NA	NA	NA	NA	NA	NA	NA	NA	NA	NA	NA	hsa_circ_0002072	chr5
hsa_circ_0056464	0.000136124	0.286978	3.48458	down	5.8301	5.94061	6.25254	5.70611	5.09014	5.34412	5.83808	5.48286	6.01663	6.27214	P	P	P	P	P	P	P	P	P	P	7.8635	7.58987	7.37074	P	P	P	hsa_circ_0056464	circRNA	GAGTAATAAACTGTCCATTTCTCCGATTCAGTGATCCTGATGGCCTGTCGAGAGATAGAG	NA	NA	NA	NA	NA	NA	NA	NA	NA	NA	NA	NA	NA	NA	hsa_circ_0056464	chr2
hsa_circ_0010515	0.00469121	0.3044	3.28515	down	7.83954	9.60678	10.007	10.7921	10.4848	6.77752	7.61139	6.88706	8.85511	6.72411	P	P	P	P	P	P	P	P	P	P	11.5891	10.8268	10.2865	P	P	P	hsa_circ_0010515	circRNA	TTTGCCTATCTTGGCTTGGCTCTTGACTTGGACAGTGAGTACCTTACTATGAAGGTGATA	NA	NA	NA	NA	NA	NA	NA	NA	NA	NA	NA	NA	NA	NA	hsa_circ_0010515	chr1
hsa_circ_0015665	0.00115235	2.23433	2.23433	up	8.1023	8.72245	7.27664	7.18883	6.96982	7.47137	6.3754	6.96595	7.20283	7.00109	P	P	P	P	P	P	P	P	P	P	6.18037	6.23202	6.52204	P	P	P	hsa_circ_0015665	circRNA	CAGTGGCAAGGGATAATGGGATTACAGTGGGCAAAACATCTTGGAAATGCAGTCAAAGTT	NA	NA	NA	NA	NA	NA	NA	NA	NA	NA	NA	NA	NA	NA	hsa_circ_0015665	chr1
hsa_circ_0092307	0.0137775	2.07546	2.07546	up	5.72464	5.33598	4.61156	5.56145	5.09366	5.52632	5.67327	5.63248	6.08419	6.13356	P	P	P	P	P	P	P	P	P	P	4.10698	4.75701	4.68201	P	P	P	hsa_circ_0092307	circRNA	TCCCTAAGAGGAGTGACTCATCATCAGTAAGCGGCTGAAAGCGTGTGGGGCCCGTTCCTA	NA	NA	NA	NA	NA	NA	NA	NA	NA	NA	NA	NA	NA	NA	hsa_circ_0092307	chr19
hsa_circ_0060265	0.0041043	2.13585	2.13585	up	12.7673	11.3057	12.1303	11.747	11.4952	10.767	12.0904	11.4145	10.5526	11.1071	P	P	P	P	P	P	P	P	P	P	10.2807	10.6774	10.7588	P	P	P	hsa_circ_0060265	circRNA	TGAACACTGGTGCTGAACTCACTCCTCACCAGAACAGTCCAGGCTCTGCAGACAGCATCC	NA	NA	NA	NA	NA	NA	NA	NA	NA	NA	NA	NA	NA	NA	hsa_circ_0060265	chr20
hsa_circ_0074769	0.00991914	0.454257	2.2014	down	5.81265	5.13793	6.35921	7.43325	5.27339	3.45333	5.43587	1.34259	3.74821	4.69035	P	P	P	P	P	A	P	A	A	P	6.29497	6.67736	7.09625	P	P	P	hsa_circ_0074769	circRNA	CATGGAGGTGGTGAAATGCAACGAGCAGCCCAACCGAGTAGAGATCTATGAGAAGACAGT	NA	NA	NA	NA	NA	NA	NA	NA	NA	NA	NA	NA	NA	NA	hsa_circ_0074769	chr5
hsa_circ_0087725	2.66843e-05	2.77225	2.77225	up	6.15594	5.54071	4.78072	5.96391	6.25891	6.75734	5.55331	5.79356	6.06793	6.13159	P	P	P	P	P	P	P	P	P	P	4.7052	4.36665	4.43914	P	P	P	hsa_circ_0087725	circRNA	CCTACCATGGATGAGGAGAAAAGGCGACCTGATATTTTCCATGCATTGAAAATGGGAAAC	NA	NA	NA	NA	NA	NA	NA	NA	NA	NA	NA	NA	NA	NA	hsa_circ_0087725	chr9
hsa_circ_0064529	0.000659123	0.199044	5.02401	down	3.72724	3.41401	6.25661	7.53372	5.11698	3.12372	5.42708	4.02036	3.43506	3.25785	A	A	P	P	P	A	P	A	A	A	8.07859	6.8806	7.83193	P	P	P	hsa_circ_0064529	circRNA	TACGGCAATAAATCATCTATGAGTTAGTGCACCGTGAGGTGTCGAAGTGCAGACAGACTA	NA	NA	NA	NA	NA	NA	NA	NA	NA	NA	NA	NA	NA	NA	hsa_circ_0064529	chr3
hsa_circ_0070425	0.00257531	0.462194	2.16359	down	5.53614	5.1597	5.92565	5.90254	5.1523	4.39752	4.799	4.94157	5.4206	4.73039	P	P	P	P	P	P	P	P	P	P	6.52989	6.55318	6.02457	P	P	P	hsa_circ_0070425	circRNA	CAGTGCCCAGAACAAATTGGAGCTCTGGCAGATCAGCATATCATTCATGTGGCATGTGGC	NA	NA	NA	NA	NA	NA	NA	NA	NA	NA	NA	NA	NA	NA	hsa_circ_0070425	chr4
hsa_circ_0005362	0.0199349	2.07114	2.07114	up	7.61394	7.78636	7.38742	7.47262	7.84384	7.01669	6.99919	7.13349	7.39596	7.48549	P	P	P	P	P	P	P	P	P	P	6.03061	6.73451	6.31703	P	P	P	hsa_circ_0005362	circRNA	CCAAACGTCTATTTAAGGACCATAGTACAGCTATGGATACTGAACCAAACCCGGGAACAT	NA	NA	NA	NA	NA	NA	NA	NA	NA	NA	NA	NA	NA	NA	hsa_circ_0005362	chr3
hsa_circ_0064661	0.00421727	2.59862	2.59862	up	10.5114	9.42999	10.0018	9.04439	9.88971	7.93656	9.15393	9.26573	9.18753	8.97659	P	P	P	P	P	P	P	P	P	P	7.72469	8.06167	8.44648	P	P	P	hsa_circ_0064661	circRNA	GTCAAAGAAGGTTTAACTATAGATCAACACATCATCTTGCATCTCATGGGTTCTATGAAT	NA	NA	NA	NA	NA	NA	NA	NA	NA	NA	NA	NA	NA	NA	hsa_circ_0064661	chr3
hsa_circ_0070790	0.00477329	0.491033	2.03652	down	1.66426	5.82891	4.28723	4.42023	4.16609	3.32365	1.72713	2.18383	3.42949	3.28816	A	P	P	P	P	A	A	A	A	A	4.80816	4.92439	5.23753	P	P	P	hsa_circ_0070790	circRNA	GGCATTGCCTTTTGTTGAGGTGGAACCAAAGTTTTAATCAAAGAAGGTGGTGTTCAGTTG	NA	NA	NA	NA	NA	NA	NA	NA	NA	NA	NA	NA	NA	NA	hsa_circ_0070790	chr4
hsa_circ_0021682	0.00252604	2.40957	2.40957	up	5.91082	5.57754	5.60984	5.36335	5.46243	5.90854	5.54588	5.94677	6.2822	5.60197	P	P	P	P	P	P	P	P	P	P	4.25378	4.39222	4.74236	P	P	P	hsa_circ_0021682	circRNA	TTCTGGAAAGCTATGAGGGCACTGGCCGGTCACTGTCCCTCAAGCTAATTCAGCAGCTCC	NA	NA	NA	NA	NA	NA	NA	NA	NA	NA	NA	NA	NA	NA	hsa_circ_0021682	chr11
hsa_circ_0076131	0.0285051	2.20965	2.20965	up	6.34467	4.84725	5.53094	4.66121	5.77811	5.86998	5.51769	5.7889	5.66524	5.37619	P	P	P	P	P	P	P	P	P	P	4.22034	4.07496	4.94518	P	P	P	hsa_circ_0076131	circRNA	TCAGCCTCAGCAATGCTACTGTGCTGACCAGAAGCCTCTTTCTTGGACGGGACCAGCTTC	NA	NA	NA	NA	NA	NA	NA	NA	NA	NA	NA	NA	NA	NA	hsa_circ_0076131	chr6
hsa_circ_0005171	0.0384984	2.19282	2.19282	up	6.97698	5.88481	5.60169	6.31281	5.07158	7.14256	6.37513	6.23069	7.31239	6.91461	P	P	P	P	P	P	P	P	P	P	5.14487	5.91009	4.96052	P	P	P	hsa_circ_0005171	circRNA	AGATGTCATAGAGCAGCTGCATTGGCATGGAAGAATCCTATTTCAAGCTGGTTTACTGCT	NA	NA	NA	NA	NA	NA	NA	NA	NA	NA	NA	NA	NA	NA	hsa_circ_0005171	chr9
hsa_circ_0041203	4.91696e-06	0.122659	8.15267	down	6.25248	5.68301	4.45111	4.21733	3.92099	2.96269	3.45144	3.44303	5.78454	2.92989	P	P	P	P	P	A	A	A	P	A	7.79059	7.97586	7.65015	P	P	P	hsa_circ_0041203	circRNA	AGAGAAACACTAAATAAAGCAATACGTGTTTGCCAAGCCGCTTTGACGAGGTGCTGATCC	NA	NA	NA	NA	NA	NA	NA	NA	NA	NA	NA	NA	NA	NA	hsa_circ_0041203	chr17
hsa_circ_0040093	0.000611193	0.463629	2.1569	down	3.73245	3.45709	4.38125	5.96627	4.00953	3.38266	4.43593	3.18148	4.2908	3.12296	A	A	P	P	P	A	P	A	P	A	5.42391	5.53022	5.16402	P	P	P	hsa_circ_0040093	circRNA	CTGAGCTTCTCTGGAATGAGATCATCATTTTCTTCACGGTGATGATATGGCATCTGCCAG	NA	NA	NA	NA	NA	NA	NA	NA	NA	NA	NA	NA	NA	NA	hsa_circ_0040093	chr16
hsa_circ_0063368	0.041385	2.09382	2.09382	up	6.35899	4.74396	6.49749	4.6917	4.28808	4.9328	6.06058	5.15413	7.00235	4.47249	P	P	P	P	P	P	P	P	P	P	4.67248	4.38549	4.86973	P	P	P	hsa_circ_0063368	circRNA	ACAAAAACAAGGACGCATCGAGTACCTGGTGAAATGGAAGGGGTGGGCGATCAAGTGAGT	NA	NA	NA	NA	NA	NA	NA	NA	NA	NA	NA	NA	NA	NA	hsa_circ_0063368	chr22
hsa_circ_0018269	0.00591592	0.448838	2.22798	down	3.79356	4.7935	6.74599	6.96623	6.28262	4.60367	5.49904	5.48117	7.66052	5.05922	A	P	P	P	P	P	P	P	P	P	7.7039	6.88438	7.15346	P	P	P	hsa_circ_0018269	circRNA	CAAATTTAGGACCTCCGTGTTTACTCCAGCCTATGGATCCGTGACCAATGTGAGGGTCAA	NA	NA	NA	NA	NA	NA	NA	NA	NA	NA	NA	NA	NA	NA	hsa_circ_0018269	chr10
hsa_circ_0075951	5.35671e-05	0.17105	5.84626	down	3.89283	6.23471	6.11634	7.85602	6.22554	4.02742	5.40708	4.17408	3.85257	3.30003	A	P	P	P	P	A	P	A	A	A	8.26154	8.53626	8.3063	P	P	P	hsa_circ_0075951	circRNA	GGAAGGGAAGCTGACCACGTTGCCTCTTGTGGTGTAAACTTGTACCAGTTTTACGGTCCC	NA	NA	NA	NA	NA	NA	NA	NA	NA	NA	NA	NA	NA	NA	hsa_circ_0075951	chr6
hsa_circ_0052337	0.0077889	3.22079	3.22079	up	14.173	12.4981	13.2108	13.0094	13.5145	14.7159	12.6075	12.7963	12.8195	14.5411	P	P	P	P	P	P	P	P	P	P	11.3693	11.8872	12.3475	P	P	P	hsa_circ_0052337	circRNA	CTACGCCGAGTGACAGAGACGCTCAGGCTGTGTTCTCAGCTCTTCCTGTCTGTACCAGGG	NA	NA	NA	NA	NA	NA	NA	NA	NA	NA	NA	NA	NA	NA	hsa_circ_0052337	chr19
hsa_circ_0010425	0.0268277	2.09885	2.09885	up	12.7467	11.6217	11.9475	11.4854	12.654	11.3155	11.883	11.1343	10.5441	11.7021	P	P	P	P	P	P	P	P	P	P	10.3045	10.7343	11.1519	P	P	P	hsa_circ_0010425	circRNA	AAGAAGAAAGGTGACCCTCTTCGAGAGCTGGGCAGTGAGTGCGGGATTGAGTTTGACGAG	NA	NA	NA	NA	NA	NA	NA	NA	NA	NA	NA	NA	NA	NA	hsa_circ_0010425	chr1
hsa_circ_0086762	1.10534e-06	0.269321	3.71304	down	8.31923	6.65541	7.61717	7.53319	6.9766	8.42473	8.10732	7.87716	7.34791	8.08628	P	P	P	P	P	P	P	P	P	P	9.57806	9.59249	9.86586	P	P	P	hsa_circ_0086762	circRNA	TGTTCTTATTTCAGTGACAATAAACCATAGAGATGAGTGGCTGACGGCCTGGTCAAGGTG	NA	NA	NA	NA	NA	NA	NA	NA	NA	NA	NA	NA	NA	NA	hsa_circ_0086762	chr9
hsa_circ_0020588	0.0112827	0.491494	2.03461	down	5.67796	5.24501	4.90466	5.24373	4.5994	4.66062	3.84657	5.66892	3.65297	4.03689	P	P	P	P	P	P	A	P	A	A	5.43778	6.08935	6.17274	P	P	P	hsa_circ_0020588	circRNA	AGCGCTTTGGAAAATTATGCAACACTTAGAAGGAGAAGGCCTAAAAAATGTCATTTTTAC	NA	NA	NA	NA	NA	NA	NA	NA	NA	NA	NA	NA	NA	NA	hsa_circ_0020588	chr10
hsa_circ_0080774	0.0226532	2.09036	2.09036	up	7.48277	6.27513	6.73794	6.80879	6.089	8.14127	6.63929	6.97484	7.32097	7.43843	P	P	P	P	P	P	P	P	P	P	5.71553	5.83853	6.47432	P	P	P	hsa_circ_0080774	circRNA	AGTCCCCAGAAAGCCAGAACAATGCTAAAGTAGCTGTGCTAGGGGCCTCTGGAGGCATCG	NA	NA	NA	NA	NA	NA	NA	NA	NA	NA	NA	NA	NA	NA	hsa_circ_0080774	chr7
hsa_circ_0079113	0.00386106	0.276752	3.61334	down	9.51238	10.0533	9.47667	9.38095	9.05167	9.08975	10.7121	9.96814	9.42108	9.28574	P	P	P	P	P	P	P	P	P	P	11.8471	11.6412	11.0014	P	P	P	hsa_circ_0079113	circRNA	ACCCGCTCCAATGTGGAGGTGCTGAAGGTGGGGAGGACCCAGCTGATCGACGCCGTTCTG	NA	NA	NA	NA	NA	NA	NA	NA	NA	NA	NA	NA	NA	NA	hsa_circ_0079113	chr7
hsa_circ_0087895	4.13321e-05	2.74978	2.74978	up	5.66721	5.64244	5.5113	5.58689	5.67165	6.54412	6.19627	6.76378	5.84829	6.14691	P	P	P	P	P	P	P	P	P	P	4.33542	4.60357	4.71854	P	P	P	hsa_circ_0087895	circRNA	AGCCTCAGCGAAGCAGTGGACAGGGGAGAATCCGCTCCAACGTTGTCCACCTCCCCTTCA	NA	NA	NA	NA	NA	NA	NA	NA	NA	NA	NA	NA	NA	NA	hsa_circ_0087895	chr9
hsa_circ_0013171	2.43051e-08	0.223529	4.47369	down	2.01351	1.87465	1.49141	1.46456	1.38917	1.68478	2.93178	1.54662	1.98451	1.66325	A	A	A	A	A	A	A	A	A	A	3.95784	4.17906	3.97437	P	P	P	hsa_circ_0013171	circRNA	TTCAAAAAAAATGAAAAAATTGTTAGAAACGGATAGTAAGTCTTTAAGATCTGTAAATGG	NA	NA	NA	NA	NA	NA	NA	NA	NA	NA	NA	NA	NA	NA	hsa_circ_0013171	chr1
hsa_circ_0015876	0.00033397	3.81763	3.81763	up	10.9934	8.25217	8.57563	8.70734	9.02377	8.27375	8.68364	8.77816	7.85956	8.14579	P	P	P	P	P	P	P	P	P	P	7.03737	6.89274	7.40386	P	P	P	hsa_circ_0015876	circRNA	AAGCCGGATGCATATACTGAGCAACTGCACAATGAGGAGGAGAATGAGAATAGAAGCTAG	NA	NA	NA	NA	NA	NA	NA	NA	NA	NA	NA	NA	NA	NA	hsa_circ_0015876	chr1
hsa_circ_0000514	0.0384616	5.76976	5.76976	up	11.884	14.3315	14.0181	13.8833	14.1311	12.471	14.0232	13.2678	10.9295	13.2332	P	P	P	P	P	P	P	P	P	P	11.6282	11.1333	9.47942	P	P	P	hsa_circ_0000514	circRNA	TTTGCCGGAGCTTGGAACAGACTCACGGCCAGCGAAGTGAGTTCCCAGAGAACGGGGCTC	NA	NA	NA	NA	NA	NA	NA	NA	NA	NA	NA	NA	NA	NA	hsa_circ_0000514	chr14
hsa_circ_0062652	0.000150343	0.253058	3.95166	down	1.66834	1.64905	4.55156	4.07049	1.48944	2.87484	2.88191	1.59749	4.91904	2.32994	A	A	P	P	A	A	A	A	P	A	5.6291	5.05006	5.27651	P	P	P	hsa_circ_0062652	circRNA	CAGCACAGGACCATACATAGAAGAAATTTGTGAAAGCCTTCGAGGTGACATTTTTCAAAA	NA	NA	NA	NA	NA	NA	NA	NA	NA	NA	NA	NA	NA	NA	hsa_circ_0062652	chr22
hsa_circ_0023390	0.0394738	4.06771	4.06771	up	7.84391	9.70953	6.47947	6.58726	6.33812	4.88206	5.28668	5.2703	5.81938	5.35296	P	P	P	P	P	P	P	P	P	P	5.15887	5.16827	5.38293	P	P	P	hsa_circ_0023390	circRNA	GCTTTCCACACCCGCACATCGACATGGGCCTGGATGGCGTGGAGATCATCACCAACGCCT	NA	NA	NA	NA	NA	NA	NA	NA	NA	NA	NA	NA	NA	NA	hsa_circ_0023390	chr11
hsa_circ_0056652	0.0189707	0.211729	4.72302	down	1.61995	2.36581	2.72152	4.08774	1.52994	1.73185	2.41547	2.26106	1.44578	1.66306	A	A	A	P	A	A	A	A	A	A	4.90779	5.10902	3.5923	P	P	P	hsa_circ_0056652	circRNA	TTCCCAAAATACAGGATCTGCCTCCAGGCAGTTCTTTGAATTTCTCACCCTAAGATCTGG	NA	NA	NA	NA	NA	NA	NA	NA	NA	NA	NA	NA	NA	NA	hsa_circ_0056652	chr2
hsa_circ_0031801	0.0411544	0.487444	2.05152	down	6.47263	5.64422	4.89944	5.36988	4.3996	5.17468	4.9806	5.17776	5.16947	5.69384	P	P	P	P	P	P	P	P	P	P	5.78813	6.65771	6.7	P	P	P	hsa_circ_0031801	circRNA	GTCTAAAGTTTACAATAAATGTATTTAACACCAGTGATGCCTGGACTTACTGCATCAGTA	NA	NA	NA	NA	NA	NA	NA	NA	NA	NA	NA	NA	NA	NA	hsa_circ_0031801	chr14
hsa_circ_0043818	0.0345771	0.476862	2.09704	down	1.3758	4.06988	7.23976	7.35551	5.40835	5.91948	7.2016	7.07994	7.57025	7.3816	A	A	P	P	P	P	P	P	P	P	8.25697	7.81686	7.18889	P	P	P	hsa_circ_0043818	circRNA	TGTTCTCTATCAGCACAATCTACGAAGAATCAAGCAGTTTCTTCAGGGTTTCCGGAGCTG	NA	NA	NA	NA	NA	NA	NA	NA	NA	NA	NA	NA	NA	NA	hsa_circ_0043818	chr17
hsa_circ_0067231	0.0013706	2.20669	2.20669	up	9.13317	10.193	8.58559	8.47582	8.86615	8.39485	9.76621	9.42793	9.12058	8.88084	P	P	P	P	P	P	P	P	P	P	7.76683	8.14778	8.2079	P	P	P	hsa_circ_0067231	circRNA	CCTATAGTCAGGTAAAGGGAGAAGATGAGGAAGAGAACAATTTGGAAGTACGTGAAACCA	NA	NA	NA	NA	NA	NA	NA	NA	NA	NA	NA	NA	NA	NA	hsa_circ_0067231	chr3
hsa_circ_0053847	0.00452039	2.54241	2.54241	up	6.25201	7.77461	8.55264	6.94911	7.72236	5.87886	5.99935	6.5456	6.29598	6.27	P	P	P	P	P	P	P	P	P	P	5.66639	5.89453	5.70755	P	P	P	hsa_circ_0053847	circRNA	ATCTACGAAATGATTCAGGCCAGCCATTGCCAGCTGAAATGACACTTGCCCAGCTTTTAA	NA	NA	NA	NA	NA	NA	NA	NA	NA	NA	NA	NA	NA	NA	hsa_circ_0053847	chr2
hsa_circ_0061533	0.0195282	2.0118	2.0118	up	9.72805	9.94542	10.0738	9.63881	10.2366	10.2916	9.1854	9.90279	10.5324	10.0009	P	P	P	P	P	P	P	P	P	P	8.54879	9.23084	9.09746	P	P	P	hsa_circ_0061533	circRNA	CCATATACAGCCATCTCAATCAGTGACCACACTGCCCTTGCTCAATTCTGCAAAGAGAAG	NA	NA	NA	NA	NA	NA	NA	NA	NA	NA	NA	NA	NA	NA	hsa_circ_0061533	chr21
hsa_circ_0014610	0.00043031	2.23595	2.23595	up	8.78663	7.93107	7.45255	7.92215	7.62113	8.26675	7.30065	7.52378	6.97193	7.40354	P	P	P	P	P	P	P	P	P	P	6.58067	6.46979	6.86833	P	P	P	hsa_circ_0014610	circRNA	TGTGATGCAGTTGGACCCTGGGCGTTTTTTACACATGGGGACCCAGGCTCGCCAAAGCAT	NA	NA	NA	NA	NA	NA	NA	NA	NA	NA	NA	NA	NA	NA	hsa_circ_0014610	chr1
hsa_circ_0071905	0.000354982	0.232981	4.29219	down	3.17326	2.8424	2.80313	5.39826	2.43645	1.3679	3.96014	3.05046	3.1767	1.28957	A	A	A	P	A	A	A	A	A	A	5.54624	4.9936	5.93899	P	P	P	hsa_circ_0071905	circRNA	AGTGAAACAGTATATGAGCAACGTGGATTCATGGTGTAAAGCTTGCGGTGAGGTAGACCT	NA	NA	NA	NA	NA	NA	NA	NA	NA	NA	NA	NA	NA	NA	hsa_circ_0071905	chr5
hsa_circ_0086466	0.00612747	0.460582	2.17117	down	2.89186	4.22651	3.80718	4.1693	1.57403	2.77504	3.26287	3.54291	5.69148	5.04823	A	P	P	P	A	A	A	A	P	P	5.36544	5.49874	4.74838	P	P	P	hsa_circ_0086466	circRNA	GACCGACAGGATCAGATGAAAAGAAGAACATGAACTGGAAGCAACTTCCCAAAAAGCCGT	NA	NA	NA	NA	NA	NA	NA	NA	NA	NA	NA	NA	NA	NA	hsa_circ_0086466	chr9
hsa_circ_0022506	0.00142611	2.39668	2.39668	up	10.9941	10.0151	10.5849	9.30132	9.19438	9.72891	11.006	10.842	10.7468	9.46206	P	P	P	P	P	P	P	P	P	P	8.94803	8.93878	9.32544	P	P	P	hsa_circ_0022506	circRNA	TTTCCTGCTACACCAGAGGTGGCCGAATCATCTCCACTTCTTCGCGTTCGGAACCACCAG	NA	NA	NA	NA	NA	NA	NA	NA	NA	NA	NA	NA	NA	NA	hsa_circ_0022506	chr11
hsa_circ_0067948	0.0219798	0.147673	6.77174	down	1.55853	4.05411	6.07171	6.68005	3.82394	1.46629	5.80309	3.6955	2.34182	1.4104	A	A	P	P	P	A	P	A	A	A	8.62548	5.83394	6.93709	P	P	P	hsa_circ_0067948	circRNA	CTAAGAAGTGGACCCCGCAGGGATCTTTGAATTGGTGGAACTTGTTGGAAATGGAACATA	NA	NA	NA	NA	NA	NA	NA	NA	NA	NA	NA	NA	NA	NA	hsa_circ_0067948	chr3
hsa_circ_0048910	0.00102691	2.13951	2.13951	up	8.85013	8.2956	8.1357	8.21991	7.34811	8.40607	8.93608	8.65812	8.64835	8.09633	P	P	P	P	P	P	P	P	P	P	7.2857	7.09062	7.55499	P	P	P	hsa_circ_0048910	circRNA	TGGAGCAAGTTGGCAGTGAACCTGGCCAAGCTGAAGCTGTTCCGGCATTACTATGTCATG	NA	NA	NA	NA	NA	NA	NA	NA	NA	NA	NA	NA	NA	NA	hsa_circ_0048910	chr19
hsa_circ_0046894	0.0174226	0.339373	2.94661	down	5.50877	1.52267	1.38446	3.32704	1.31601	2.8214	1.44615	3.53797	1.39295	2.7183	P	A	A	A	A	A	A	A	A	A	5.48801	3.8251	4.59566	P	P	P	hsa_circ_0046894	circRNA	TATTAATATCGAAGAGCTCTTTCAAGGAATCAGACACTGGGGTTGGGAAATCAAGCATCG	NA	NA	NA	NA	NA	NA	NA	NA	NA	NA	NA	NA	NA	NA	hsa_circ_0046894	chr18
hsa_circ_0015297	0.0195364	3.99148	3.99148	up	13.7101	10.7076	11.0482	11.902	11.8904	13.1945	9.8661	10.9794	9.57539	13.6594	P	P	P	P	P	P	P	P	P	P	10.1434	10.2574	10.518	P	P	P	hsa_circ_0015297	circRNA	TGCTTGAAAGTTGTGTCCCCAAGGAAGGATGAGAATAGCTACTGAAGTCCTAAAGAGCAA	NA	NA	NA	NA	NA	NA	NA	NA	NA	NA	NA	NA	NA	NA	hsa_circ_0015297	chr1
hsa_circ_0056211	0.0326308	2.24564	2.24564	up	8.20013	7.18707	7.09697	7.24649	7.19314	7.18905	6.5005	6.31547	6.94829	7.91043	P	P	P	P	P	P	P	P	P	P	5.60295	5.97735	6.58709	P	P	P	hsa_circ_0056211	circRNA	AACAATCCAAGGAATATATTCATCGTGTGGGTAGAACAGCCAGAGGCCTAAATGGGAGAG	NA	NA	NA	NA	NA	NA	NA	NA	NA	NA	NA	NA	NA	NA	hsa_circ_0056211	chr2
hsa_circ_0009020	0.0219293	4.56559	4.56559	up	7.3262	6.30341	7.12884	4.19028	6.25342	8.92541	6.12412	6.49906	9.06812	9.48685	P	P	P	P	P	P	P	P	P	P	5.83663	5.628	5.6274	P	P	P	hsa_circ_0009020	circRNA	AGCCAGTCAGGGACAGTTGCCGTTTGCTGTTGTGGGAAGTATGGATGAGGTAAAAGTCGG	NA	NA	NA	NA	NA	NA	NA	NA	NA	NA	NA	NA	NA	NA	hsa_circ_0009020	chr2
hsa_circ_0026242	0.0190662	0.457915	2.18381	down	4.18073	4.79515	5.17934	5.27859	4.1095	3.41019	4.26271	4.27823	4.92444	4.1007	A	P	P	P	P	A	A	A	P	P	5.96731	5.82369	5.11825	P	P	P	hsa_circ_0026242	circRNA	TAAACTGGGGACCAAAAATGAACCTGTGTTAAAACCTGGAGACAGGACGTGACCTTTGCT	NA	NA	NA	NA	NA	NA	NA	NA	NA	NA	NA	NA	NA	NA	hsa_circ_0026242	chr12
hsa_circ_0008327	0.000972888	0.309307	3.23303	down	3.76659	4.07387	2.26983	3.20378	2.79094	4.6117	1.70417	2.77545	2.83022	3.95005	A	A	A	A	P	P	A	A	A	A	4.61281	5.29095	5.38009	P	P	P	hsa_circ_0008327	circRNA	GTCCCAAACACAAAGGAAAGCCTTGTTAGATGACTTGGATAAAGAACTAAACAACTACAT	NA	NA	NA	NA	NA	NA	NA	NA	NA	NA	NA	NA	NA	NA	hsa_circ_0008327	chr2
hsa_circ_0001851	1.22168e-06	3.01822	3.01822	up	8.32942	8.42494	8.28891	8.32468	8.00548	9.20246	8.62374	8.74735	8.4961	9.44665	P	P	P	P	P	P	P	P	P	P	7.09196	7.06996	7.01762	P	P	P	hsa_circ_0001851	circRNA	TAGTTTGGGAAGCTGCTCAGAATGGTGCAGATGAGGGAACTGGATTTGGACGTGGCAGAG	NA	NA	NA	NA	NA	NA	NA	NA	NA	NA	NA	NA	NA	NA	hsa_circ_0001851	chr9
hsa_circ_0081057	0.00179474	2.6825	2.6825	up	4.77965	4.74679	3.87362	3.67985	4.38201	5.26549	5.23674	5.94449	4.50712	4.24354	P	P	P	P	P	P	P	P	P	P	3.45958	3.02168	3.63508	P	A	P	hsa_circ_0081057	circRNA	TGGCAAGGCTGGTGAAGATGTGTCCCATAGTGTTTCCAAACTTGGAAAGGGCGGGGGAGG	NA	NA	NA	NA	NA	NA	NA	NA	NA	NA	NA	NA	NA	NA	hsa_circ_0081057	chr7
hsa_circ_0025996	4.24733e-05	0.286093	3.49536	down	5.01417	5.04209	5.06622	4.53561	4.52217	4.12902	5.47717	5.67805	5.54531	5.53573	P	P	P	P	P	A	P	P	P	P	7.10196	7.04184	6.63227	P	P	P	hsa_circ_0025996	circRNA	GTGTATGGTGTTCTTTCTGATTGTGAATTCTCTTGACATTTGTGTCAATATTTTCCCTGT	NA	NA	NA	NA	NA	NA	NA	NA	NA	NA	NA	NA	NA	NA	hsa_circ_0025996	chr12
hsa_circ_0067424	0.0398202	2.93955	2.93955	up	10.2262	8.43878	9.32154	8.45335	9.0536	9.23084	9.89566	9.12825	9.58856	9.40046	P	P	P	P	P	P	P	P	P	P	6.94526	8.25006	7.95692	P	P	P	hsa_circ_0067424	circRNA	GTTAGAGGCATTGTTAACAGGCCTTTATAGAGACACTCAGACGTCCATTACTGACAGCTG	NA	NA	NA	NA	NA	NA	NA	NA	NA	NA	NA	NA	NA	NA	hsa_circ_0067424	chr3
hsa_circ_0041624	0.000341446	0.359035	2.78525	down	3.09884	1.3573	4.87131	2.04495	1.28973	1.32082	1.29294	1.31264	1.32895	1.328	A	A	P	A	A	A	A	A	A	A	3.69816	4.11819	4.27116	P	P	P	hsa_circ_0041624	circRNA	GGCTAATAAAATTGTTTCTTTGTGGACTAAGTCCTAAATGCCCAGAAGGCTGGATATGGT	NA	NA	NA	NA	NA	NA	NA	NA	NA	NA	NA	NA	NA	NA	hsa_circ_0041624	chr17
hsa_circ_0073461	0.00517609	2.08234	2.08234	up	8.85353	8.76665	8.55991	7.98569	7.30024	8.49912	7.18055	7.99127	6.55447	8.29106	P	P	P	P	P	P	P	P	P	P	6.97531	7.01505	7.28694	P	P	P	hsa_circ_0073461	circRNA	GCTTGAAGAGCATTGGGAAGCTGTCCATTGAAAAGGCCTTGGATTTATCCCTGTACTTGA	NA	NA	NA	NA	NA	NA	NA	NA	NA	NA	NA	NA	NA	NA	hsa_circ_0073461	chr5
hsa_circ_0013478	5.85414e-09	0.263862	3.78985	down	7.34754	6.7502	6.37376	6.63159	6.12357	7.09809	6.83783	6.87882	6.78889	6.71477	P	P	P	P	P	P	P	P	P	P	8.65039	8.75918	8.7263	P	P	P	hsa_circ_0013478	circRNA	TAGAATTTTGCTGTATTCAATAAATCTGTTTGGAGGAAGAGGCCCGGCTGCAGACCTCTC	NA	NA	NA	NA	NA	NA	NA	NA	NA	NA	NA	NA	NA	NA	hsa_circ_0013478	chr1
hsa_circ_0027526	0.00384774	0.251876	3.9702	down	6.28162	5.1026	5.27465	5.29618	3.95609	5.67899	4.90829	4.95134	5.62726	5.48111	P	P	P	P	P	P	P	P	P	P	7.09151	6.93589	7.85714	P	P	P	hsa_circ_0027526	circRNA	CTCTAGAACAGTTTATGGAGGAGTTCCGATGAAGTTAAATTCCGTCAAGATTTAATGAAT	NA	NA	NA	NA	NA	NA	NA	NA	NA	NA	NA	NA	NA	NA	hsa_circ_0027526	chr12
hsa_circ_0068323	0.000294117	0.429122	2.33034	down	8.2181	7.92109	7.79767	7.74218	7.88396	7.88561	8.4871	8.06749	8.38518	8.47425	P	P	P	P	P	P	P	P	P	P	9.48062	9.11349	9.37885	P	P	P	hsa_circ_0068323	circRNA	AGGTTGTTCAATAAAGACTTTTATCCCCAAGGTTGTGTGAATTACGTGCCTGAGCCTGAG	NA	NA	NA	NA	NA	NA	NA	NA	NA	NA	NA	NA	NA	NA	hsa_circ_0068323	chr3
hsa_circ_0019379	0.00770526	2.00849	2.00849	up	5.5919	5.14378	5.11246	4.9751	4.79674	5.25867	5.9235	5.79607	6.16333	5.45715	P	P	P	P	P	P	P	P	P	P	4.79362	4.36306	4.21247	P	P	P	hsa_circ_0019379	circRNA	TAAGTGGCAAATAAAAACATTTGCATCAACATCCACAATGGGTACCCCAGCCTCGGTGGT	NA	NA	NA	NA	NA	NA	NA	NA	NA	NA	NA	NA	NA	NA	hsa_circ_0019379	chr10
hsa_circ_0088190	0.027125	2.23554	2.23554	up	6.3158	6.13817	6.44957	5.81827	6.4312	7.54484	6.2626	7.09122	8.05082	7.1097	P	P	P	P	P	P	P	P	P	P	5.22988	6.13997	5.66549	P	P	P	hsa_circ_0088190	circRNA	TCATGCAGACTGAGCTTCATCAGCTTGTTCCTGAGGCTGAGCCGGAGGCCAACACCAACA	NA	NA	NA	NA	NA	NA	NA	NA	NA	NA	NA	NA	NA	NA	hsa_circ_0088190	chr9
hsa_circ_0081581	0.000829634	2.83519	2.83519	up	6.84124	4.74518	4.87078	5.22169	4.11697	5.38563	5.23719	6.11221	6.52491	5.26603	P	P	P	P	P	P	P	P	P	P	4.01081	4.25438	4.18549	P	P	P	hsa_circ_0081581	circRNA	TCTGAATAAAGGACAGTTTGTAAGTCTTGAGGGTGTGTGGAATGTACCATACATCTCCCA	NA	NA	NA	NA	NA	NA	NA	NA	NA	NA	NA	NA	NA	NA	hsa_circ_0081581	chr7
hsa_circ_0014955	0.00222693	3.56043	3.56043	up	11.3019	12.3901	13.2229	12.6482	12.4086	13.7296	13.1577	11.9193	9.7551	12.854	P	P	P	P	P	P	P	P	P	P	10.6232	10.7112	11.0724	P	P	P	hsa_circ_0014955	circRNA	TGTCAATTAACTGAACCCGGTCCTTTGGAGTAGAATGGATTGCAAGTTGGCTAGTGGTCA	NA	NA	NA	NA	NA	NA	NA	NA	NA	NA	NA	NA	NA	NA	hsa_circ_0014955	chr1
hsa_circ_0056393	0.0174002	3.18504	3.18504	up	10.034	10.2817	8.84513	10.6602	9.8552	10.8253	10.1917	9.18167	7.08498	11.1673	P	P	P	P	P	P	P	P	P	P	8.84022	8.5515	7.84931	P	P	P	hsa_circ_0056393	circRNA	GTGACAACAGGTGCAGCTGCTGCTGCTGTGATGTCCAGTTCTAAAGTAACCACAGTCCTG	NA	NA	NA	NA	NA	NA	NA	NA	NA	NA	NA	NA	NA	NA	hsa_circ_0056393	chr2
hsa_circ_0085285	0.00467729	0.491301	2.03541	down	3.78847	3.99187	3.1111	4.29335	2.12805	3.5623	3.98381	3.28008	3.70874	3.66999	A	A	A	P	A	A	A	A	A	A	4.28127	4.8398	4.83551	P	P	P	hsa_circ_0085285	circRNA	TGATAACTATGTTTATGAACATACCCTGGGCGAACTTTCTGACCAAGTATACAACTACCC	NA	NA	NA	NA	NA	NA	NA	NA	NA	NA	NA	NA	NA	NA	hsa_circ_0085285	chr8
hsa_circ_0051992	0.0179892	2.27267	2.27267	up	5.34307	5.87296	4.95698	5.16984	5.34325	5.78149	5.87325	6.1361	6.24088	5.44885	P	P	P	P	P	P	P	P	P	P	4.28452	4.91574	4.14271	P	P	P	hsa_circ_0051992	circRNA	AGGAAAAGGGCCACTCGCCCGAAGACATCTACCAGATGGCTCTCAACCAGACACCATCTC	NA	NA	NA	NA	NA	NA	NA	NA	NA	NA	NA	NA	NA	NA	hsa_circ_0051992	chr19
hsa_circ_0066111	0.000725478	0.366356	2.72959	down	3.90489	3.28952	2.42071	1.92774	1.80204	2.19292	2.74027	2.64428	2.91127	3.16986	A	A	A	A	A	A	A	A	A	A	3.90607	4.32579	4.55143	P	P	P	hsa_circ_0066111	circRNA	CAGAGGAAATCCATTTTAAAGAGCTACCTTCAGGGTGAAGGCAAATGTTTGTCCCAGGAG	NA	NA	NA	NA	NA	NA	NA	NA	NA	NA	NA	NA	NA	NA	hsa_circ_0066111	chr3
hsa_circ_0000810	0.0482958	0.207898	4.81006	down	6.22549	5.03016	6.45803	8.32321	8.06904	9.786	6.99289	8.94525	9.28422	8.9449	P	P	P	P	P	P	P	P	P	P	11.7389	9.51712	9.57169	P	P	P	hsa_circ_0000810	circRNA	TCACTGGTCTGAGGTCATTAAAATTACATTGAGGATACCTACAAGCCCCGGATTTACACC	NA	NA	NA	NA	NA	NA	NA	NA	NA	NA	NA	NA	NA	NA	hsa_circ_0000810	chr17
hsa_circ_0005151	0.00152395	2.04407	2.04407	up	8.63062	9.48923	8.74029	8.48933	8.2208	8.79971	8.60853	8.98283	7.1162	8.183	P	P	P	P	P	P	P	P	P	P	7.6249	7.40286	7.75676	P	P	P	hsa_circ_0005151	circRNA	TCTCAGGAGGGGTGCAGTGTCTGGGTCAGTGCAAGCTTCAGATAGACTTATGAAAGAGCT	NA	NA	NA	NA	NA	NA	NA	NA	NA	NA	NA	NA	NA	NA	hsa_circ_0005151	chr15
hsa_circ_0037329	0.000536613	2.82058	2.82058	up	4.89424	5.08682	4.92823	3.99054	5.23771	5.61381	5.35097	5.77418	5.16006	5.05907	P	P	P	P	P	P	P	P	P	P	3.75298	3.35164	3.8825	P	A	P	hsa_circ_0037329	circRNA	AGGACAAATCCCCCAGGAAATGGCAACTGCTGACAGGAAGTTTGGCATCCACCTCCCCCA	NA	NA	NA	NA	NA	NA	NA	NA	NA	NA	NA	NA	NA	NA	hsa_circ_0037329	chr16
hsa_circ_0047272	0.00354148	0.472387	2.11691	down	2.40315	3.30959	5.46246	6.41792	1.80275	2.25202	4.08691	3.67903	2.95437	1.96765	A	A	P	P	A	A	A	A	A	A	5.44042	5.01018	5.58141	P	P	P	hsa_circ_0047272	circRNA	CAAACCAGAGAAATCATAGCCCACTAATGAGTTTTGGAGCCAGCTTTGTCAGTTTTTTGA	NA	NA	NA	NA	NA	NA	NA	NA	NA	NA	NA	NA	NA	NA	hsa_circ_0047272	chr18
hsa_circ_0086566	0.000393121	2.78843	2.78843	up	6.85785	6.29425	6.38967	6.18848	6.24149	6.66254	6.55517	6.32022	5.97883	6.2038	P	P	P	P	P	P	P	P	P	P	5.07708	4.94797	4.6801	P	P	P	hsa_circ_0086566	circRNA	AGGTTACTAAGGTTCATATCCAGCTTTCAGAGTGGCACCGTGCAATTTTTCTTCCACAGG	NA	NA	NA	NA	NA	NA	NA	NA	NA	NA	NA	NA	NA	NA	hsa_circ_0086566	chr9
hsa_circ_0039039	0.00022762	0.232553	4.30009	down	6.25671	6.46965	6.95701	8.65099	6.43745	6.74542	6.83578	5.91687	6.85943	7.9505	P	P	P	P	P	P	P	P	P	P	8.86188	9.65787	9.13741	P	P	P	hsa_circ_0039039	circRNA	TGCATGTATTTATCCAATAAATGTGAAATTCTGTCCACGCCGGCCTCGAGCTACAACCTG	NA	NA	NA	NA	NA	NA	NA	NA	NA	NA	NA	NA	NA	NA	hsa_circ_0039039	chr16
hsa_circ_0089349	0.00167089	2.0494	2.0494	up	14.1777	13.712	14.0553	13.7362	13.8801	15.197	13.7351	14.1191	13.0299	14.4338	P	P	P	P	P	P	P	P	P	P	12.9571	12.926	13.3167	P	P	P	hsa_circ_0089349	circRNA	AGGTGAACTCGAGTTAACACCGTCACCACCTTGGTGGAGAACAAGAAAGCTCAGCTGGTG	NA	NA	NA	NA	NA	NA	NA	NA	NA	NA	NA	NA	NA	NA	hsa_circ_0089349	chr9
hsa_circ_0075598	0.00556761	2.58127	2.58127	up	7.9206	8.54757	8.38185	7.68762	9.15508	7.0834	8.32393	7.32753	6.80643	8.06523	P	P	P	P	P	P	P	P	P	P	6.35549	6.61277	7.09479	P	P	P	hsa_circ_0075598	circRNA	TATTGCTGTAACAGGCCATGATTGATTCCGGAGCGCAGTTAATCAAGGCATAATGGCATG	NA	NA	NA	NA	NA	NA	NA	NA	NA	NA	NA	NA	NA	NA	hsa_circ_0075598	chr6
hsa_circ_0003660	0.0105939	2.27437	2.27437	up	6.06254	5.15918	4.61492	5.091	3.93125	5.10615	5.86407	4.85573	4.547	4.98533	P	P	P	P	P	P	P	P	P	P	4.03164	3.50484	4.23801	P	P	P	hsa_circ_0003660	circRNA	CTGCAAGAAGGGCTATCTGAAGCAGTGCCGGAAGAGAAGGGACATGTTCAGTGACGAGCA	NA	NA	NA	NA	NA	NA	NA	NA	NA	NA	NA	NA	NA	NA	hsa_circ_0003660	chrX
hsa_circ_0022488	2.06296e-07	2.45515	2.45515	up	8.71134	9.21767	9.2791	8.64162	9.07782	8.30503	8.62271	8.98057	9.05605	8.6715	P	P	P	P	P	P	P	P	P	P	7.50128	7.67883	7.58517	P	P	P	hsa_circ_0022488	circRNA	TGGCGACAAGGCTTTCTGTCTCTGGTCGTGATGAGAACAGTGTGGAGTTAACCATGGCTG	NA	NA	NA	NA	NA	NA	NA	NA	NA	NA	NA	NA	NA	NA	hsa_circ_0022488	chr11
hsa_circ_0064531	0.000316381	0.228031	4.38537	down	1.40856	1.4003	4.44995	5.80877	1.86357	1.37639	6.26975	1.4999	1.33964	1.37839	A	A	P	P	A	A	P	A	A	A	6.45043	5.72048	6.48333	P	P	P	hsa_circ_0064531	circRNA	GGAATCGAAGATTCCTTACATGGCTTGACAGATGGAGTATTCATCTTTGAAGCTGTTTCC	NA	NA	NA	NA	NA	NA	NA	NA	NA	NA	NA	NA	NA	NA	hsa_circ_0064531	chr3
hsa_circ_0082343	0.0126861	2.61426	2.61426	up	7.1836	6.32069	5.68054	6.35413	5.1898	7.43488	6.20908	6.90669	7.27742	7.21025	P	P	P	P	P	P	P	P	P	P	4.77401	5.5609	5.57472	P	P	P	hsa_circ_0082343	circRNA	TACAACCTGCCAAAGAACTATCTCAGGGAGGTTGTATGAGCTCATTTCGATGGAACAGAG	NA	NA	NA	NA	NA	NA	NA	NA	NA	NA	NA	NA	NA	NA	hsa_circ_0082343	chr7
hsa_circ_0025200	0.0265858	0.461321	2.16769	down	11.8032	10.0176	11.3927	11.2518	10.6952	11.9166	11.5754	10.5256	10.592	10.22	P	P	P	P	P	P	P	P	P	P	12.5936	11.6195	12.3771	P	P	P	hsa_circ_0025200	circRNA	AAGTACCCTGTGCTCAACCGCTCATTTGCAGGGGGGAGCCAAAAGGGTCATCATCTCTGC	NA	NA	NA	NA	NA	NA	NA	NA	NA	NA	NA	NA	NA	NA	hsa_circ_0025200	chr12
hsa_circ_0007474	0.000247131	2.81682	2.81682	up	6.45148	4.89753	5.68433	4.37342	4.50165	5.49404	5.96383	5.19399	5.09976	4.91322	P	P	P	P	P	P	P	P	P	P	3.64192	3.90672	4.11419	P	P	P	hsa_circ_0007474	circRNA	CAGGCTGCTGGTGTGCCACGGACCACAATGTGGACAACACCACAGAGATGCTGCAGGAGT	NA	NA	NA	NA	NA	NA	NA	NA	NA	NA	NA	NA	NA	NA	hsa_circ_0007474	chr9
hsa_circ_0081749	0.000423359	2.07979	2.07979	up	6.9662	6.56295	6.69747	7.04462	6.35696	7.33277	5.94781	6.35052	6.44061	7.12445	P	P	P	P	P	P	P	P	P	P	5.52574	5.59898	5.89617	P	P	P	hsa_circ_0081749	circRNA	CAAATTCAAGCTTACAGTGCTTGAATGAAACACTCACATCATGCACAAAAGAAGTAGGAA	NA	NA	NA	NA	NA	NA	NA	NA	NA	NA	NA	NA	NA	NA	hsa_circ_0081749	chr7
hsa_circ_0089359	0.010902	2.20432	2.20432	up	12.284	11.9805	12.4327	12.0755	11.8563	12.606	12.5075	12.9074	12.7253	12.4869	P	P	P	P	P	P	P	P	P	P	10.8763	11.4989	11.3927	P	P	P	hsa_circ_0089359	circRNA	TGAGGAACGAGCATCTGCAGTACATCGTGACCTGAGAGCACAGTCCCTGGAGGACCCATT	NA	NA	NA	NA	NA	NA	NA	NA	NA	NA	NA	NA	NA	NA	hsa_circ_0089359	chr9
hsa_circ_0040977	0.000777001	0.442147	2.26169	down	6.56995	5.45967	5.39493	6.83208	5.28862	5.85721	6.5199	6.13544	6.73683	5.76941	P	P	P	P	P	P	P	P	P	P	7.40496	7.54017	7.01973	P	P	P	hsa_circ_0040977	circRNA	ATCAGAGCACATTAAACGCTGGTGAAACCACTCTGCTGGAGCCAATCTGCGGGGCTCTGC	NA	NA	NA	NA	NA	NA	NA	NA	NA	NA	NA	NA	NA	NA	hsa_circ_0040977	chr16
hsa_circ_0055456	0.00507139	2.17757	2.17757	up	5.55308	5.02313	5.78884	5.53651	5.92297	4.42449	4.27814	4.50366	5.41323	5.27221	P	P	P	P	P	P	P	P	P	P	4.17369	3.7991	4.41294	P	P	P	hsa_circ_0055456	circRNA	GGAGGAGGAGGAATTGAGGAAGCTCAGATAGGAAAACGAGGATACTTAACACCCACCAGT	NA	NA	NA	NA	NA	NA	NA	NA	NA	NA	NA	NA	NA	NA	hsa_circ_0055456	chr2
hsa_circ_0021168	0.00073643	2.20059	2.20059	up	6.88174	6.71804	6.92394	6.21884	6.04989	7.55826	6.14319	6.55851	7.85792	7.55721	P	P	P	P	P	P	P	P	P	P	5.852	5.84466	5.81823	P	P	P	hsa_circ_0021168	circRNA	TGTTGACTGTTTCTTGGGGTATAAAAAACCAGAGGAGCGGAGTCCATTGGTAGCAGCAAT	NA	NA	NA	NA	NA	NA	NA	NA	NA	NA	NA	NA	NA	NA	hsa_circ_0021168	chr11
hsa_circ_0086589	0.0448138	2.79289	2.79289	up	5.30609	5.59766	4.4417	3.91002	5.34026	4.83203	5.12573	5.15047	4.43717	4.99551	P	P	P	P	P	P	P	P	P	P	2.6843	4.04121	3.49047	A	P	P	hsa_circ_0086589	circRNA	AACACTCCAGTGTCCCTTTTGATGAGAAGAATAAGCCTCATTCTGATTCAACAGCAGAGA	NA	NA	NA	NA	NA	NA	NA	NA	NA	NA	NA	NA	NA	NA	hsa_circ_0086589	chr9
hsa_circ_0016517	1.86485e-05	3.04199	3.04199	up	8.47887	8.6737	7.71881	8.03618	7.90759	7.22574	7.79889	7.25195	6.91434	7.10406	P	P	P	P	P	P	P	P	P	P	6.3121	6.29888	6.0186	P	P	P	hsa_circ_0016517	circRNA	GATGATGGTTGGGGAGCATGGGAAGAAAATGAACCACAAGAACCTGTAAATCAACAGACT	NA	NA	NA	NA	NA	NA	NA	NA	NA	NA	NA	NA	NA	NA	hsa_circ_0016517	chr1
hsa_circ_0075923	0.00980089	2.74371	2.74371	up	7.59054	7.8308	7.29738	7.06037	7.93821	7.26082	6.65283	6.84705	7.28245	7.32635	P	P	P	P	P	P	P	P	P	P	5.56192	5.7011	6.32636	P	P	P	hsa_circ_0075923	circRNA	CAGCCTGCTGAACAACACAGCTAAACTGGTGAAGCAGCTGAGCAAGTCAAGTGAGGATGA	NA	NA	NA	NA	NA	NA	NA	NA	NA	NA	NA	NA	NA	NA	hsa_circ_0075923	chr6
hsa_circ_0033544	0.0115571	0.482237	2.07367	down	6.97531	5.39599	4.73256	4.82774	4.70245	5.74684	5.56207	6.35396	5.86321	6.29021	P	P	P	P	P	P	P	P	P	P	6.45576	6.77038	7.29015	P	P	P	hsa_circ_0033544	circRNA	AATGACAGAATGAATAAACCTCTTTATATTTGCAGAAGACCAAGCGACTCCTGTTCCTCG	NA	NA	NA	NA	NA	NA	NA	NA	NA	NA	NA	NA	NA	NA	hsa_circ_0033544	chr14
hsa_circ_0082211	0.000641579	0.362652	2.75747	down	3.82238	3.16132	2.88984	3.56736	3.53438	3.03351	2.24692	1.59823	2.95749	3.12191	A	A	A	P	P	A	A	A	A	A	4.76587	4.70638	4.18147	P	P	P	hsa_circ_0082211	circRNA	ACTGTGGAGACCAGAGGTGGCTGTGGGACAGGAACAAGCATTCTCTGTGAACACACGAGG	NA	NA	NA	NA	NA	NA	NA	NA	NA	NA	NA	NA	NA	NA	hsa_circ_0082211	chr7
hsa_circ_0001847_M_L	6.7833e-05	2.23787	2.23787	up	8.24378	8.39125	7.96311	8.3029	7.7894	9.17682	8.5076	8.71016	8.54576	9.44543	P	P	P	P	P	P	P	P	P	P	7.45529	7.47468	7.35584	P	P	P	hsa_circ_0001847_M_L	circRNA	GAGGGAACTGAACTGGCATCAAATACTCACAACATAGCTCAGGATCTGTCAAACAAAAGT	NA	NA	NA	NA	NA	NA	NA	NA	NA	NA	NA	NA	NA	NA	NA	NA
hsa_circ_0060858	0.0010932	0.0938475	10.6556	down	2.65355	2.26747	4.6871	4.55265	3.302	2.48925	5.21254	2.6331	2.14977	4.91474	A	A	P	P	P	A	P	A	A	P	7.98067	7.2518	6.43163	P	P	P	hsa_circ_0060858	circRNA	TGTTGCCCAATAAAGCTTGTGTACGTTCTGCTGTGGCAACATGGCCCGAGAAGGGCTGCG	NA	NA	NA	NA	NA	NA	NA	NA	NA	NA	NA	NA	NA	NA	hsa_circ_0060858	chr20
hsa_circ_0041508	0.000405856	0.433153	2.30865	down	3.84929	4.37716	4.51868	4.62402	3.66917	3.62211	4.35971	4.27105	4.25653	3.39365	A	P	P	P	P	A	P	A	P	A	5.17192	5.60637	5.24826	P	P	P	hsa_circ_0041508	circRNA	TCTCGTCTCTGTTGCTGCTCGAGAGATGTCCAGATTAACATAAAGCGTTGTCTTAGCGAT	NA	NA	NA	NA	NA	NA	NA	NA	NA	NA	NA	NA	NA	NA	hsa_circ_0041508	chr17
hsa_circ_0025219	0.00071564	2.23868	2.23868	up	11.1391	11.2885	10.8774	11.2023	11.2145	9.60882	10.0999	9.61121	10.2237	10.5142	P	P	P	P	P	P	P	P	P	P	9.63177	9.46607	9.52334	P	P	P	hsa_circ_0025219	circRNA	AGAACAGAGGAACCTATGGAGACAGAGCCCAAAGGTTCAGGAGTTTGAACATGTTAATGG	NA	NA	NA	NA	NA	NA	NA	NA	NA	NA	NA	NA	NA	NA	hsa_circ_0025219	chr12
hsa_circ_0051557	7.26288e-05	2.48991	2.48991	up	5.7722	5.60553	6.1315	5.81622	6.02091	6.0588	5.80929	5.81439	5.57231	5.96005	P	P	P	P	P	P	P	P	P	P	4.43693	4.50558	4.69699	P	P	P	hsa_circ_0051557	circRNA	GCTGGAGAAGCTGACAGCAGCCATGGCGAGCGGCAGTGGAGACAGCGTCACCCGTCGGAG	NA	NA	NA	NA	NA	NA	NA	NA	NA	NA	NA	NA	NA	NA	hsa_circ_0051557	chr19
hsa_circ_0061436	0.0154704	5.04031	5.04031	up	5.37088	6.24353	5.91049	4.99844	5.30154	5.39868	4.70601	5.09733	5.02611	5.16656	P	P	P	P	P	P	P	P	P	P	2.22453	3.15144	3.51387	A	A	P	hsa_circ_0061436	circRNA	ATCGTGCTCATGAAGCACCTGAGGTGGATCGTGGCCGACTCCATTTCAGCAGCTCTGGAA	NA	NA	NA	NA	NA	NA	NA	NA	NA	NA	NA	NA	NA	NA	hsa_circ_0061436	chr21
hsa_circ_0013931	0.00880226	2.06044	2.06044	up	9.08914	7.58716	6.86062	7.72965	7.12522	7.587	7.47521	7.27654	6.28305	6.75082	P	P	P	P	P	P	P	P	P	P	6.31706	6.53397	6.73535	P	P	P	hsa_circ_0013931	circRNA	TCTTACCAAGGAAGTGGATGCTTTGGAAGAATTAAGCAGGCAGCTTTTTCTGGAAACAGC	NA	NA	NA	NA	NA	NA	NA	NA	NA	NA	NA	NA	NA	NA	hsa_circ_0013931	chr1
hsa_circ_0022211	0.0242855	0.190045	5.26191	down	4.29339	3.99846	5.27557	5.74586	5.53886	4.24402	4.72633	4.08461	6.24957	4.825	A	A	P	P	P	A	P	A	P	P	7.89596	6.29895	7.79336	P	P	P	hsa_circ_0022211	circRNA	AGTCCTTGGGCACCTTTTCTGCTGCCATGACAACCATGCAAGGAATGGAACAGACCACTC	NA	NA	NA	NA	NA	NA	NA	NA	NA	NA	NA	NA	NA	NA	hsa_circ_0022211	chr11
hsa_circ_0073238	0.0188705	0.330833	3.02268	down	2.34113	5.41433	8.5518	9.01759	5.84305	1.75029	7.36668	5.88379	4.44383	3.53566	A	P	P	P	P	A	P	P	P	A	9.47215	8.07014	7.34975	P	P	P	hsa_circ_0073238	circRNA	TGTGAGCAAGGTCGAATGAGTGATTTGAGTGTAATTGGTCATCCAATAGATTCAGAATCT	NA	NA	NA	NA	NA	NA	NA	NA	NA	NA	NA	NA	NA	NA	hsa_circ_0073238	chr5
hsa_circ_0058250	4.03859e-05	0.480629	2.08061	down	6.15598	6.10575	6.23619	5.85081	7.14141	5.64344	5.90829	5.80645	6.76022	5.59523	P	P	P	P	P	P	P	P	P	P	7.24832	7.30057	7.23324	P	P	P	hsa_circ_0058250	circRNA	ATGAAATTAAAGCCTTTATTAACCTTCGTGCGTGCGTGTTTGCGTGTGGTCACAGTTCCC	NA	NA	NA	NA	NA	NA	NA	NA	NA	NA	NA	NA	NA	NA	hsa_circ_0058250	chr2
hsa_circ_0063607	0.00171946	2.45161	2.45161	up	6.61716	5.17703	4.78459	4.87785	3.49207	5.63897	5.28881	5.52019	5.6362	5.64169	P	P	P	P	P	P	P	P	P	P	4.05	4.28989	4.11724	P	P	P	hsa_circ_0063607	circRNA	AGATCCTTGATGTCATGCTCAAGGGGCTCTTTAAGACAAGAAGATGTTTGAGGTGAAGCG	NA	NA	NA	NA	NA	NA	NA	NA	NA	NA	NA	NA	NA	NA	hsa_circ_0063607	chr22
hsa_circ_0079632	0.00360512	4.58615	4.58615	up	6.97064	8.60839	7.07111	6.10343	4.2132	8.4683	6.30717	7.37217	5.62573	7.45975	P	P	P	P	P	P	P	P	P	P	5.22741	4.59947	5.33865	P	P	P	hsa_circ_0079632	circRNA	ACGGTGCCATAATTTGATCGTCATGAAATCCAGATATATGAGGAGGTAGCCAAAATGCCT	NA	NA	NA	NA	NA	NA	NA	NA	NA	NA	NA	NA	NA	NA	hsa_circ_0079632	chr7
hsa_circ_0089118	0.015731	2.23542	2.23542	up	6.15376	6.14469	5.90127	6.05073	5.92946	6.70399	6.05054	5.67615	6.14663	6.5369	P	P	P	P	P	P	P	P	P	P	4.60137	4.98911	5.3158	P	P	P	hsa_circ_0089118	circRNA	ATAATAAAATCTCCACAAGGCATCTTGTGGGCAAAGTCTACCTTTCCTCCAAGGAGCTCC	NA	NA	NA	NA	NA	NA	NA	NA	NA	NA	NA	NA	NA	NA	hsa_circ_0089118	chr9
hsa_circ_0051513	2.34297e-05	4.09393	4.09393	up	9.02312	9.64019	9.02301	8.97127	8.6715	8.37322	9.04179	7.98093	7.02467	7.75968	P	P	P	P	P	P	P	P	P	P	6.74029	6.5672	6.73467	P	P	P	hsa_circ_0051513	circRNA	AATGGGCCACAGCTACTTGTGTCCTAGGGTTTGGGGTGTTTGGTCCCTGAGGACTTTGGC	NA	NA	NA	NA	NA	NA	NA	NA	NA	NA	NA	NA	NA	NA	hsa_circ_0051513	chr19
hsa_circ_0064268	0.0202833	0.490287	2.03962	down	3.51915	4.14868	4.4011	3.98149	3.00324	1.32294	4.13827	1.38544	4.52338	1.29283	A	A	P	P	P	A	P	A	P	A	5.10207	4.53338	4.11601	P	P	P	hsa_circ_0064268	circRNA	GGTTTACCTGACAGCCTGTTCAAGTCCAGGATCAATCGAAAGATTCTTCCAGGCAGAGTT	NA	NA	NA	NA	NA	NA	NA	NA	NA	NA	NA	NA	NA	NA	hsa_circ_0064268	chr3
hsa_circ_0065167	2.25062e-05	0.40023	2.49856	down	2.79506	3.36516	2.93951	2.19691	1.41624	2.64549	2.42864	3.27089	2.16409	2.8354	A	A	A	A	A	A	A	A	A	A	4.09595	4.00769	3.96331	P	P	P	hsa_circ_0065167	circRNA	GAAGGATTCAAGAAGAAGAAAATGAGGCAAAGATTGAAAATGTGCAGAAAACAGGTTTCA	NA	NA	NA	NA	NA	NA	NA	NA	NA	NA	NA	NA	NA	NA	hsa_circ_0065167	chr3
hsa_circ_0089244	0.000245011	0.443384	2.25538	down	6.14678	7.17702	6.06979	6.79365	6.60173	6.39656	6.01884	7.04361	7.38324	6.55905	P	P	P	P	P	P	P	P	P	P	7.66792	8.09745	7.79262	P	P	P	hsa_circ_0089244	circRNA	TAAACACAGATGAAAGCTGCCCAATGCCAGGTCCGGTCCATAATCATGTTACAGGAAAAG	NA	NA	NA	NA	NA	NA	NA	NA	NA	NA	NA	NA	NA	NA	hsa_circ_0089244	chr9
hsa_circ_0006651	0.00449861	2.02119	2.02119	up	6.1926	6.55565	5.8666	5.76951	7.0192	7.0898	6.56167	7.26509	6.48471	7.19314	P	P	P	P	P	P	P	P	P	P	5.93597	5.63758	5.38914	P	P	P	hsa_circ_0006651	circRNA	GGATGTTGCAATAAACCCTCATGCCAAGCACCAAGAACCCAATCTCTTCCATTAATGGGT	NA	NA	NA	NA	NA	NA	NA	NA	NA	NA	NA	NA	NA	NA	hsa_circ_0006651	chr19
hsa_circ_0003170	0.0317373	0.377175	2.65129	down	5.75394	5.96608	5.59564	6.30296	4.95117	5.67697	4.72032	5.54838	5.78003	5.53876	P	P	P	P	P	P	P	P	P	P	7.60594	6.53892	6.785	P	P	P	hsa_circ_0003170	circRNA	TCCCACGGAGAACCTAAAGGCAGACCCAGAAGAGCTTTTTACAAAACTAGAGAAAATTGG	NA	NA	NA	NA	NA	NA	NA	NA	NA	NA	NA	NA	NA	NA	hsa_circ_0003170	chr13
hsa_circ_0016714	0.0373555	2.54097	2.54097	up	10.2007	9.34581	9.40197	9.9471	9.15427	9.45223	9.3096	8.61024	8.88872	8.98959	P	P	P	P	P	P	P	P	P	P	7.554	7.73677	8.63651	P	P	P	hsa_circ_0016714	circRNA	CTGCAGCTTCTGGAGGACGACAAGGAAAACAGGCAAAGGCCAGGATGGAATTGGTAGCAA	NA	NA	NA	NA	NA	NA	NA	NA	NA	NA	NA	NA	NA	NA	hsa_circ_0016714	chr1
hsa_circ_0031165	0.0268203	0.391242	2.55597	down	3.96786	3.48257	1.96113	1.96896	1.81266	1.41671	1.32345	3.48767	3.12906	2.66251	A	A	A	A	A	A	A	A	A	A	3.70486	3.62573	4.80722	P	P	P	hsa_circ_0031165	circRNA	AGCGACTTTTGTCAAGGAAATAATATAAGTATGTCCGTGGAAGGAGATTATACTTACTTG	NA	NA	NA	NA	NA	NA	NA	NA	NA	NA	NA	NA	NA	NA	hsa_circ_0031165	chr14
hsa_circ_0020784	0.000387946	0.385084	2.59684	down	11.4745	9.21016	9.44696	10.3536	8.60626	8.53229	8.3946	8.2277	9.80155	8.48916	P	P	P	P	P	P	P	P	P	P	10.8886	11.1501	11.0605	P	P	P	hsa_circ_0020784	circRNA	ATAATAAAGCTCCCTGTGTATTCTCACTTCCTGGGTCTGCAGGTCCAGCCGGCTGGCACC	NA	NA	NA	NA	NA	NA	NA	NA	NA	NA	NA	NA	NA	NA	hsa_circ_0020784	chr11
hsa_circ_0003348	0.0143149	2.37408	2.37408	up	7.83742	8.65536	8.51104	7.8879	7.27958	7.64068	7.2514	7.0847	6.70472	8.90423	P	P	P	P	P	P	P	P	P	P	6.28295	6.57636	7.10402	P	P	P	hsa_circ_0003348	circRNA	TTAAATACAAATGTTTATAAATTCTTCTGTGGGATCAGAGGGCACGCCTATTACAACCAG	NA	NA	NA	NA	NA	NA	NA	NA	NA	NA	NA	NA	NA	NA	hsa_circ_0003348	chr12
hsa_circ_0010836	5.69744e-05	0.27489	3.63782	down	4.39591	2.7903	2.39193	2.54817	1.73745	3.96512	2.70728	1.30389	3.18715	3.70418	A	A	A	A	A	A	A	A	A	A	4.84576	4.88029	5.28906	P	P	P	hsa_circ_0010836	circRNA	GGTAGCAGTGCAGTACCTCAGATGGTAAATTTGAAAGAGAAAATTAAAGAACTCCATCAG	NA	NA	NA	NA	NA	NA	NA	NA	NA	NA	NA	NA	NA	NA	hsa_circ_0010836	chr1
hsa_circ_0015797	0.0202316	2.20095	2.20095	up	8.51315	8.70556	7.31161	8.21897	8.44133	6.93569	7.88183	6.84807	7.79485	7.00285	P	P	P	P	P	P	P	P	P	P	6.59861	7.20149	6.40161	P	P	P	hsa_circ_0015797	circRNA	TTTGAGTGTGGAAATACTACAGAGTGTGCCAAAGTTCTGTTTTCCCTTTGACGTTGAAAG	NA	NA	NA	NA	NA	NA	NA	NA	NA	NA	NA	NA	NA	NA	hsa_circ_0015797	chr1
hsa_circ_0010976	0.000395579	0.406474	2.46018	down	4.2053	3.71094	2.75944	1.56836	2.68937	3.85599	3.64249	3.05743	3.7593	4.50318	A	A	A	A	A	A	A	A	A	P	4.85715	5.0675	4.67186	P	P	P	hsa_circ_0010976	circRNA	ATTCTGAGGAAGTGAAGAAACAGGAAGAAAGGGTTCCGATGTGATTCAGAAGGGCAGTTC	NA	NA	NA	NA	NA	NA	NA	NA	NA	NA	NA	NA	NA	NA	hsa_circ_0010976	chr1
hsa_circ_0088274	9.44832e-05	3.20383	3.20383	up	14.9208	14.7838	14.6926	14.74	14.2104	14.6576	14.1814	13.8397	12.78	15.5688	P	P	P	P	P	P	P	P	P	P	13.0214	12.8892	12.8147	P	P	P	hsa_circ_0088274	circRNA	TTTGAGAAGAAAGGGTGGCCTCATCGCGCTGCTGCTGCTGCTGCTGGTGTTCACCGTGGC	NA	NA	NA	NA	NA	NA	NA	NA	NA	NA	NA	NA	NA	NA	hsa_circ_0088274	chr9
hsa_circ_0075020	0.00337358	0.3299	3.03122	down	5.16125	2.10862	2.65121	1.68053	1.44891	6.52297	2.73599	3.39894	3.53083	4.63715	P	A	A	A	A	P	A	A	A	P	5.13917	5.95461	6.37036	P	P	P	hsa_circ_0075020	circRNA	CTTAGCTGCTCAATAAATATTTGAATGCATCAAGGACAAGAATCCTTCAAGAAACAGGAA	NA	NA	NA	NA	NA	NA	NA	NA	NA	NA	NA	NA	NA	NA	hsa_circ_0075020	chr5
hsa_circ_0064041	0.00303571	0.304835	3.28047	down	1.335	1.33132	4.83542	5.54397	3.36886	5.32602	4.58111	1.336	3.24711	6.52744	A	A	P	P	P	P	P	A	A	P	6.86489	6.38783	5.7679	P	P	P	hsa_circ_0064041	circRNA	CAAACTGCACCCTGGTTGATGATCGTTGTGTTGTACAGCCAGAAACCGGGGACCTTAACA	NA	NA	NA	NA	NA	NA	NA	NA	NA	NA	NA	NA	NA	NA	hsa_circ_0064041	chr3
hsa_circ_0057241	0.00375317	0.286144	3.49474	down	6.65595	5.20181	5.21371	5.3943	4.80074	5.56532	4.97658	4.89852	3.981	5.92823	P	P	P	P	P	P	P	P	P	P	6.63691	7.6183	7.2747	P	P	P	hsa_circ_0057241	circRNA	GGCAAGGAAGTTCCAGGTTACATTGGCATATATATTCAGCATTGATGAAAAAGAACTAAA	NA	NA	NA	NA	NA	NA	NA	NA	NA	NA	NA	NA	NA	NA	hsa_circ_0057241	chr2
hsa_circ_0050213	0.00367915	3.10533	3.10533	up	8.36825	7.61208	7.14771	7.49467	7.72841	7.82363	7.40819	7.17576	7.94816	7.82127	P	P	P	P	P	P	P	P	P	P	5.64804	6.13053	6.32554	P	P	P	hsa_circ_0050213	circRNA	AATATTTCCTACCAAGGTGAGTTCAGTGCTGAATCGCAACACTCGGCAGTTTGGAAAAAA	NA	NA	NA	NA	NA	NA	NA	NA	NA	NA	NA	NA	NA	NA	hsa_circ_0050213	chr19
hsa_circ_0087485	0.0164935	2.32254	2.32254	up	9.12003	9.50061	9.30473	8.58915	8.6646	9.74731	9.02741	9.24282	8.91896	9.5241	P	P	P	P	P	P	P	P	P	P	7.49829	8.20086	8.17266	P	P	P	hsa_circ_0087485	circRNA	TATCATTGAGGGTGAAAATGGGATGGAGGATTGTGTCATGGCCCTAGAAACCTTGTTTAG	NA	NA	NA	NA	NA	NA	NA	NA	NA	NA	NA	NA	NA	NA	hsa_circ_0087485	chr9
hsa_circ_0009236	0.000241054	2.15155	2.15155	up	6.10147	6.30377	5.64266	5.72381	5.74452	6.46705	6.99427	6.97531	6.1602	6.668	P	P	P	P	P	P	P	P	P	P	5.16796	5.11734	5.44443	P	P	P	hsa_circ_0009236	circRNA	TGACCGAGAGGGCGCTGGAGCGGACCTTCGTGGGCGCCGGCCTGAGGGGGTGCATCCGTT	NA	NA	NA	NA	NA	NA	NA	NA	NA	NA	NA	NA	NA	NA	hsa_circ_0009236	chr1
hsa_circ_0064638	0.00023928	0.377119	2.65168	down	1.63024	2.58367	3.39136	3.31777	4.29879	4.19263	3.1145	4.54769	2.57965	3.56433	A	A	A	A	P	A	A	P	A	A	5.07942	4.93777	4.85373	P	P	P	hsa_circ_0064638	circRNA	AATATCTGAAAACACCACCAGGCATCCCAGAATGGAGTCTACTGAAAAATGTGAAGTGGT	NA	NA	NA	NA	NA	NA	NA	NA	NA	NA	NA	NA	NA	NA	hsa_circ_0064638	chr3
hsa_circ_0020658	0.000779709	0.456223	2.19191	down	8.81832	6.81774	7.20476	6.82932	6.01117	7.93215	7.4599	8.73323	8.02743	7.21412	P	P	P	P	P	P	P	P	P	P	8.99508	8.74524	8.88038	P	P	P	hsa_circ_0020658	circRNA	ACACTTTATAATCATTAAAGCACTTTCTTGGCAGGAGCCACTCTTCACCTCCACCATGAG	NA	NA	NA	NA	NA	NA	NA	NA	NA	NA	NA	NA	NA	NA	hsa_circ_0020658	chr11
hsa_circ_0092221	0.0152525	0.397219	2.5175	down	4.2016	6.94453	2.0157	1.41257	5.75639	8.31171	6.54205	6.89408	6.65821	7.69351	A	P	A	A	P	P	P	P	P	P	7.79466	7.51424	8.57274	P	P	P	hsa_circ_0092221	circRNA	CTTTGCACAAATAAACAGTGAATTCTCGTTTCTTAAGCACCTCGTCCATCGACAGGTCCC	NA	NA	NA	NA	NA	NA	NA	NA	NA	NA	NA	NA	NA	NA	hsa_circ_0092221	chrY
hsa_circ_0059907	0.0456306	2.30898	2.30898	up	7.83656	5.77737	7.20082	6.52608	6.31985	8.47315	6.46323	7.06058	7.04254	7.67753	P	P	P	P	P	P	P	P	P	P	5.54332	5.77062	6.58155	P	P	P	hsa_circ_0059907	circRNA	GCCCAAGAAGAGCAAGTTTGACAACCTCTATGGCTGCCGGGAGTCCCTCATAGATGGCAT	NA	NA	NA	NA	NA	NA	NA	NA	NA	NA	NA	NA	NA	NA	hsa_circ_0059907	chr20
hsa_circ_0082787	0.000130156	3.80378	3.80378	up	14.1465	13.9899	13.6881	13.9195	13.2225	13.967	13.2387	12.9658	11.6656	14.9625	P	P	P	P	P	P	P	P	P	P	11.9324	11.9403	11.698	P	P	P	hsa_circ_0082787	circRNA	TGAAGAGGACCTCTTCGTGCTTGTACTGCTGCTGCTGCTTGGCCAACGTTTCACTGCCTG	NA	NA	NA	NA	NA	NA	NA	NA	NA	NA	NA	NA	NA	NA	hsa_circ_0082787	chr7
hsa_circ_0057704	0.00287469	2.86366	2.86366	up	6.3676	5.48698	5.82919	6.86344	4.52346	6.58604	6.05742	6.63686	4.76561	6.70421	P	P	P	P	P	P	P	P	P	P	4.56898	4.28762	4.99491	P	P	P	hsa_circ_0057704	circRNA	TTCGAAAGAGAGGGAGACCAAGACATCATTGTTTTGAAGTTTCTGAAAGTGTTGGGCGGC	NA	NA	NA	NA	NA	NA	NA	NA	NA	NA	NA	NA	NA	NA	hsa_circ_0057704	chr2
hsa_circ_0039279	0.00571482	0.399392	2.5038	down	3.61199	3.87741	4.28798	4.36625	3.14363	4.04408	4.09699	3.64273	4.23002	4.20881	A	A	P	P	P	A	A	A	P	P	5.53022	4.89982	5.44536	P	P	P	hsa_circ_0039279	circRNA	GGCATGCTGAAAATACGAATCGGCTATTTGATGGCATTGAATGTGAATTTCCCATATTTT	NA	NA	NA	NA	NA	NA	NA	NA	NA	NA	NA	NA	NA	NA	hsa_circ_0039279	chr16
hsa_circ_0075866	0.0299865	2.23713	2.23713	up	9.39621	9.96632	10.4445	8.84729	10.792	8.77267	9.16205	8.57651	9.87911	8.6333	P	P	P	P	P	P	P	P	P	P	8.28696	8.94537	8.08628	P	P	P	hsa_circ_0075866	circRNA	TGACCTCTCAGGGTGAACAGCCTTTCTCAGTCACTCAGTGCCAATCCATTGACCGCCTCT	NA	NA	NA	NA	NA	NA	NA	NA	NA	NA	NA	NA	NA	NA	hsa_circ_0075866	chr6
hsa_circ_0079331	0.00122425	2.19463	2.19463	up	9.06024	9.61452	9.28472	9.4298	10.9414	8.92609	9.98075	9.56206	8.43589	9.62283	P	P	P	P	P	P	P	P	P	P	8.48778	8.55885	8.47351	P	P	P	hsa_circ_0079331	circRNA	ATGTAAAATTTCTATAGTATATAAATGGCAGCAAATCACAGCGGCGGCGGTGCCCGGATG	NA	NA	NA	NA	NA	NA	NA	NA	NA	NA	NA	NA	NA	NA	hsa_circ_0079331	chr7
hsa_circ_0023810	0.0247507	2.10063	2.10063	up	5.62125	5.13244	4.98362	5.14392	5.57988	4.68732	4.14624	4.40513	5.35	5.24271	P	P	P	P	P	P	P	P	P	P	3.50182	4.22558	4.2379	P	P	P	hsa_circ_0023810	circRNA	TCAGCACACGGGATGGATTCGTTCTGTCCGATCCCAGAAGGAAGTCTTGTTCCTGCATGT	NA	NA	NA	NA	NA	NA	NA	NA	NA	NA	NA	NA	NA	NA	hsa_circ_0023810	chr11
hsa_circ_0016304	0.000474338	2.57001	2.57001	up	10.7809	10.2308	9.06089	10.0896	9.37076	9.59777	9.73618	10.472	8.75657	8.63877	P	P	P	P	P	P	P	P	P	P	8.38074	8.4566	8.57237	P	P	P	hsa_circ_0016304	circRNA	CTTACAAGCCTCCAGTCTCAAATTATCCAGTGTCGACTTCTTCCACTACAAAATCTCCAG	NA	NA	NA	NA	NA	NA	NA	NA	NA	NA	NA	NA	NA	NA	hsa_circ_0016304	chr1
hsa_circ_0074803	0.0307956	2.43777	2.43777	up	8.519	8.02341	7.45904	6.26554	6.39404	9.09871	6.09562	7.48169	6.99004	8.5032	P	P	P	P	P	P	P	P	P	P	6.22144	6.346	6.91707	P	P	P	hsa_circ_0074803	circRNA	AAAGGACTACCTCAGCTGGCGACAAGCAGATTGTTTGCTGAGAAGCACAACTTTGCAAAA	NA	NA	NA	NA	NA	NA	NA	NA	NA	NA	NA	NA	NA	NA	hsa_circ_0074803	chr5
hsa_circ_0088832	0.00556079	2.02385	2.02385	up	7.87657	8.76928	8.51952	8.71819	8.06273	7.85718	8.77249	8.55575	10.3338	8.20584	P	P	P	P	P	P	P	P	P	P	7.76438	7.80161	7.68292	P	P	P	hsa_circ_0088832	circRNA	TGCTGTCAAGACCCGTTTGATGGAGCTGCACCGCCAGTGGGAATTACTTTTGGAGAAGAT	NA	NA	NA	NA	NA	NA	NA	NA	NA	NA	NA	NA	NA	NA	hsa_circ_0088832	chr9
hsa_circ_0003279	0.000535703	0.352787	2.83457	down	6.68995	4.70033	6.54841	7.34664	4.51169	4.4538	6.4032	4.74356	3.94014	5.38361	P	P	P	P	P	P	P	P	P	P	7.5049	7.4051	7.30486	P	P	P	hsa_circ_0003279	circRNA	TGAGATTAAGGTAAGAAGAGTTCCTGGGTCAAGTGGTCACCTTCATAAAACCGAAGACGG	NA	NA	NA	NA	NA	NA	NA	NA	NA	NA	NA	NA	NA	NA	hsa_circ_0003279	chr2
hsa_circ_0083528	0.00382376	0.258561	3.86756	down	6.43695	6.31616	6.28486	6.09687	6.21035	5.96681	5.34235	4.55533	5.89379	6.3071	P	P	P	P	P	P	P	P	P	P	8.35385	7.41532	8.01509	P	P	P	hsa_circ_0083528	circRNA	CCGCCAATAAACTTCAATGGTTTCTACTGAGGAACTATGTGCTCAACTACCTTGCCACTC	NA	NA	NA	NA	NA	NA	NA	NA	NA	NA	NA	NA	NA	NA	hsa_circ_0083528	chr8
hsa_circ_0042501	0.000813366	0.343375	2.91227	down	7.46217	7.5949	8.52991	8.08786	7.62975	5.80617	6.96034	6.10823	7.15936	7.41313	P	P	P	P	P	P	P	P	P	P	9.27951	8.57356	9.09267	P	P	P	hsa_circ_0042501	circRNA	TTAGCTGCTGGAATGGTGAGGTTCTGGAGAATTGATGAGGATTATCCAGTGCAAGTTGCA	NA	NA	NA	NA	NA	NA	NA	NA	NA	NA	NA	NA	NA	NA	hsa_circ_0042501	chr17
hsa_circ_0027146	0.0224063	0.248286	4.02761	down	4.44372	5.29962	4.89494	5.21703	2.26665	2.39801	4.82453	4.72821	3.3346	4.75944	A	P	P	P	A	A	P	P	A	P	7.33649	5.72237	5.99363	P	P	P	hsa_circ_0027146	circRNA	ACCAGCCAAGGAAGGTGTTTTTCACTGACTATGGGCAGATCCCAAAGGTGGAACGCTGTG	NA	NA	NA	NA	NA	NA	NA	NA	NA	NA	NA	NA	NA	NA	hsa_circ_0027146	chr12
hsa_circ_0006852	0.0109164	0.212939	4.69618	down	5.18035	5.98708	5.78003	5.68523	5.26777	1.6982	5.53445	4.49919	6.85852	2.65973	P	P	P	P	P	A	P	P	P	A	8.32609	7.67928	6.53699	P	P	P	hsa_circ_0006852	circRNA	GACTTGATGTTAACAAATGTGAGATTGCCAGGTATGGCAGATCCCAGAAAATGGACTCAC	NA	NA	NA	NA	NA	NA	NA	NA	NA	NA	NA	NA	NA	NA	hsa_circ_0006852	chr12
hsa_circ_0086711	1.14499e-05	2.49051	2.49051	up	8.04929	7.98326	7.74387	7.7532	7.40552	8.71546	7.93845	8.32111	8.13373	8.96651	P	P	P	P	P	P	P	P	P	P	6.87171	6.88676	6.80702	P	P	P	hsa_circ_0086711	circRNA	AACCATCATGAACTGGCATCAAATACTCACAACATAGCTCAGGATCTGTCAAACAAAAGT	NA	NA	NA	NA	NA	NA	NA	NA	NA	NA	NA	NA	NA	NA	hsa_circ_0086711	chr9
hsa_circ_0061479	0.000243931	2.29995	2.29995	up	6.72464	6.91074	7.47008	6.70503	7.41737	7.23905	6.44013	6.2048	6.98139	7.00896	P	P	P	P	P	P	P	P	P	P	5.51485	5.84517	5.88865	P	P	P	hsa_circ_0061479	circRNA	TTGGAAGTGAAAGGGAGTGTACGACGTTCGGCAGGCCTACGTTCAGTTTGCTCTCTCCTT	NA	NA	NA	NA	NA	NA	NA	NA	NA	NA	NA	NA	NA	NA	hsa_circ_0061479	chr21
hsa_circ_0047404	0.000251648	2.06657	2.06657	up	6.95528	6.3101	6.01779	5.5692	5.80939	6.08569	5.53565	5.61633	6.27872	6.10979	P	P	P	P	P	P	P	P	P	P	4.86673	5.22122	5.02251	P	P	P	hsa_circ_0047404	circRNA	TATGTTCTTTTTGAAGAGTACAAGCGCAAGCTAGCCAGAGTTTCCCTGGTGCGCAAAGAA	NA	NA	NA	NA	NA	NA	NA	NA	NA	NA	NA	NA	NA	NA	hsa_circ_0047404	chr18
hsa_circ_0018155	0.00668207	0.287125	3.48281	down	10.9438	9.23503	11.6624	11.6766	9.43243	9.37057	11.2953	9.46994	10.3396	9.44824	P	P	P	P	P	P	P	P	P	P	13.0363	11.8819	12.0306	P	P	P	hsa_circ_0018155	circRNA	TGCATACAATACATTTTTACAGGAAGGAATGCCTACTTCTGCACGATGTGATGATTTAGA	NA	NA	NA	NA	NA	NA	NA	NA	NA	NA	NA	NA	NA	NA	hsa_circ_0018155	chr10
hsa_circ_0054745	3.60418e-05	0.257862	3.87804	down	1.29905	1.29945	3.52664	2.08785	1.60208	1.61529	1.26421	1.3143	3.04054	1.29752	A	A	P	A	A	A	A	A	A	A	3.85465	4.36083	3.83621	P	P	P	hsa_circ_0054745	circRNA	CCTGCTGGACTACTTTAATAAGTTGAAACATTGTAGTCGGTATATACATGACTTATTTCC	NA	NA	NA	NA	NA	NA	NA	NA	NA	NA	NA	NA	NA	NA	hsa_circ_0054745	chr2
hsa_circ_0046276	0.000154505	0.346954	2.88223	down	7.13929	6.72695	7.32001	7.26368	7.2083	5.77275	5.82251	5.53984	5.68359	6.68739	P	P	P	P	P	P	P	P	P	P	7.8694	8.3125	8.36905	P	P	P	hsa_circ_0046276	circRNA	CTTTTTATTTCTATTAAACGTTTCTGCACTGGCGTGGCAGGATCCCATTTTCTCACTGGC	NA	NA	NA	NA	NA	NA	NA	NA	NA	NA	NA	NA	NA	NA	hsa_circ_0046276	chr17
hsa_circ_0026797	0.000265736	0.358858	2.78662	down	8.48864	8.8153	10.0867	10.5834	9.77161	8.07567	7.9508	7.68227	8.1266	9.40346	P	P	P	P	P	P	P	P	P	P	10.6863	10.5746	10.838	P	P	P	hsa_circ_0026797	circRNA	ACTTGTGTTTCCCCTTTGGGATCTGCTAAGCTCCGATTATTCAAGGATGTTCCTGATAGC	NA	NA	NA	NA	NA	NA	NA	NA	NA	NA	NA	NA	NA	NA	hsa_circ_0026797	chr12
hsa_circ_0076123	7.34287e-08	2.36368	2.36368	up	5.27071	5.29374	5.5684	5.05761	5.50245	4.79399	5.50479	5.41818	4.84169	5.22243	P	P	P	P	P	P	P	P	P	P	4.07724	3.99846	4.00965	P	P	P	hsa_circ_0076123	circRNA	ACTGCTGCGTGGAGGTGGAGGAGGGGGCTTTTGTTAAAGAGCACTTTGATGAGCTGTGCT	NA	NA	NA	NA	NA	NA	NA	NA	NA	NA	NA	NA	NA	NA	hsa_circ_0076123	chr6
hsa_circ_0023370	0.000158376	2.7024	2.7024	up	6.57058	4.9006	5.72586	5.98438	5.1763	6.5438	6.3158	5.42658	7.00318	6.16257	P	P	P	P	P	P	P	P	P	P	4.63155	4.67698	4.73256	P	P	P	hsa_circ_0023370	circRNA	ACACGCTGCAGGGGTTGTGAACAAGTATCAGATCAATGGCCTGCAAGCCTGGCTCCTCAC	NA	NA	NA	NA	NA	NA	NA	NA	NA	NA	NA	NA	NA	NA	hsa_circ_0023370	chr11
hsa_circ_0067043	0.00315214	2.74324	2.74324	up	6.2048	5.79591	5.36579	5.58159	5.13026	5.28374	6.2009	6.58525	7.19098	6.68169	P	P	P	P	P	P	P	P	P	P	4.25105	4.84651	4.90298	P	P	P	hsa_circ_0067043	circRNA	ATGTCAAGAGTTTTTCTAATATGGGCAGTAACACATAGCGTCAAAGAGAGTCCGGCCCGA	NA	NA	NA	NA	NA	NA	NA	NA	NA	NA	NA	NA	NA	NA	hsa_circ_0067043	chr3
hsa_circ_0064398	0.0166484	2.10661	2.10661	up	6.65413	6.08885	6.29406	6.53314	5.89021	5.58545	5.79394	6.28535	4.84214	6.49796	P	P	P	P	P	P	P	P	P	P	4.57842	5.29892	5.18545	P	P	P	hsa_circ_0064398	circRNA	TTATCGGGGCCACGATGCAGGGTTCACTGTTCACCCTGGTGACAGGTGGGTGCTGGAGAC	NA	NA	NA	NA	NA	NA	NA	NA	NA	NA	NA	NA	NA	NA	hsa_circ_0064398	chr3
hsa_circ_0059930	0.000968554	0.317936	3.14529	down	5.38459	4.08538	3.86631	2.97519	5.03571	4.34624	4.80249	4.42673	5.60848	4.00013	P	A	P	A	P	A	P	A	P	A	6.42516	6.53659	5.80099	P	P	P	hsa_circ_0059930	circRNA	TGTTACCAATGGTGAAACTACATGTTCAGAAAGTACCATGCATTTCACGGTGGCCTTGTG	NA	NA	NA	NA	NA	NA	NA	NA	NA	NA	NA	NA	NA	NA	hsa_circ_0059930	chr20
hsa_circ_0085329	0.0119081	2.26304	2.26304	up	9.89802	8.97665	8.22001	8.40477	8.29179	8.00107	7.70061	7.50253	7.94934	9.3084	P	P	P	P	P	P	P	P	P	P	7.21865	7.20146	7.81717	P	P	P	hsa_circ_0085329	circRNA	AACTAACACTTTTTGTCTTCAAGAGCTGAGAAGACAGTTCCCTGGCAGTCACAGAGTCAA	NA	NA	NA	NA	NA	NA	NA	NA	NA	NA	NA	NA	NA	NA	hsa_circ_0085329	chr8
hsa_circ_0058044	0.000645677	2.05528	2.05528	up	8.64652	8.85061	7.48772	7.84239	7.79143	7.59936	7.92529	7.91808	8.00608	9.25555	P	P	P	P	P	P	P	P	P	P	7.26582	7.24112	7.11443	P	P	P	hsa_circ_0058044	circRNA	GACAGTACAGTAATTGTGTAAGTGACTGCATTGGAACTGGATGTCCAGTGTGTTACACCC	NA	NA	NA	NA	NA	NA	NA	NA	NA	NA	NA	NA	NA	NA	hsa_circ_0058044	chr2
hsa_circ_0081392	0.0106077	0.115355	8.6689	down	8.03669	6.80901	7.62983	7.80494	7.5065	6.65371	6.36946	6.21744	7.06938	7.47314	P	P	P	P	P	P	P	P	P	P	9.60699	9.97209	11.1304	P	P	P	hsa_circ_0081392	circRNA	CTCCTTTTGCTAATAAAAGTGTTTGTAGATTGTCGCGTTACATAGCCATGTGCCGCGAGA	NA	NA	NA	NA	NA	NA	NA	NA	NA	NA	NA	NA	NA	NA	hsa_circ_0081392	chr7
hsa_circ_0005568	0.00237726	2.27713	2.27713	up	13.6382	13.1716	13.446	13.6355	13.3809	14.2833	13.5022	13.4588	13.3358	14.309	P	P	P	P	P	P	P	P	P	P	12.1571	12.5664	12.6639	P	P	P	hsa_circ_0005568	circRNA	ACATCCAGAAAGACGCAAACATGCAGATCTTTGTGAAGACCCTCACTGGCAAAACCATCA	NA	NA	NA	NA	NA	NA	NA	NA	NA	NA	NA	NA	NA	NA	hsa_circ_0005568	chr19
hsa_circ_0057597	0.000223072	0.38625	2.589	down	5.07914	4.02001	3.91031	4.30654	3.94363	4.13026	2.61072	2.53965	2.9515	4.59789	P	A	P	P	P	A	A	A	A	P	5.16976	5.39973	5.56441	P	P	P	hsa_circ_0057597	circRNA	TGTTACGGAGACATGCTCTTATTGTACAGAACCTGAGTGCTGCAGCTGCGGCGCAGACCG	NA	NA	NA	NA	NA	NA	NA	NA	NA	NA	NA	NA	NA	NA	hsa_circ_0057597	chr2
hsa_circ_0077288	0.000181799	2.4941	2.4941	up	8.96279	8.9511	8.5766	8.95919	8.0044	8.08993	8.69899	7.95557	8.10017	7.87709	P	P	P	P	P	P	P	P	P	P	7.38156	7.12453	6.95233	P	P	P	hsa_circ_0077288	circRNA	TGAATAAAGTTGGTGTTTTAAAACGTAAGGACTTCATCTGCAGCATCCTCACCATTAAAA	NA	NA	NA	NA	NA	NA	NA	NA	NA	NA	NA	NA	NA	NA	hsa_circ_0077288	chr6
hsa_circ_0024426	0.000170417	0.209686	4.76903	down	1.29487	1.29724	5.09579	7.52822	4.02271	1.36482	3.53848	2.54364	1.30373	2.76185	A	A	P	P	P	A	A	A	A	A	6.4739	7.16929	7.25144	P	P	P	hsa_circ_0024426	circRNA	TCAGCCAATAAATATATCCTCTTTCACTCAGAGAGAAGCAGACATCTTCTAGTTCCTCCC	NA	NA	NA	NA	NA	NA	NA	NA	NA	NA	NA	NA	NA	NA	hsa_circ_0024426	chr11
hsa_circ_0015173	0.00255128	0.274687	3.64051	down	3.01993	1.35406	2.85811	1.31544	3.13988	2.94912	1.37064	3.04727	1.35144	1.3993	A	A	A	A	P	A	A	A	A	A	3.98059	4.79468	3.84072	P	P	P	hsa_circ_0015173	circRNA	AGATGCACAGACTGTGAAATTATTCGATGACATGATGTATGAATTAACCAGTCAAGCCAG	NA	NA	NA	NA	NA	NA	NA	NA	NA	NA	NA	NA	NA	NA	hsa_circ_0015173	chr1
hsa_circ_0003446	0.000429749	0.347947	2.874	down	4.29799	3.82311	1.78501	1.89114	1.56588	2.90451	1.37738	1.44543	3.82484	1.34273	A	A	A	A	A	A	A	A	A	A	4.25791	4.29256	4.62091	P	P	P	hsa_circ_0003446	circRNA	CGAAGGCTATTACAGCCAGAGTCAAGGAAATTGAGAAGATTCAGAAAGGAGACTCAAAAA	NA	NA	NA	NA	NA	NA	NA	NA	NA	NA	NA	NA	NA	NA	hsa_circ_0003446	chr1
hsa_circ_0077102	0.00548703	3.28455	3.28455	up	9.30971	11.6909	7.54346	9.67935	9.25471	9.18884	8.99713	8.98038	8.2216	8.55789	P	P	P	P	P	P	P	P	P	P	7.97247	7.88168	7.83562	P	P	P	hsa_circ_0077102	circRNA	TTTTTTAGACCTGGCAAGCTAACCCACTCCTAGAAGCCTTTGGAAATGCGAAGACTGTTC	NA	NA	NA	NA	NA	NA	NA	NA	NA	NA	NA	NA	NA	NA	hsa_circ_0077102	chr6
hsa_circ_0006814	0.013727	2.24775	2.24775	up	6.15563	5.80653	5.06724	5.25377	5.18864	6.22934	5.83899	6.28262	6.36161	5.32476	P	P	P	P	P	P	P	P	P	P	4.32213	4.47546	5.06775	P	P	P	hsa_circ_0006814	circRNA	TCATCAAAAGATAACATCCCTGAGGACCTCAGAGACCCTTTCTACGTTGACCAGTATGAG	NA	NA	NA	NA	NA	NA	NA	NA	NA	NA	NA	NA	NA	NA	hsa_circ_0006814	chr9
hsa_circ_0055318	0.00266365	2.21254	2.21254	up	12.2125	12.2745	11.9955	11.5119	11.6594	11.7144	10.9858	11.1582	10.1998	11.4417	P	P	P	P	P	P	P	P	P	P	10.2146	10.4158	10.7534	P	P	P	hsa_circ_0055318	circRNA	TTGTCCCTGTGGTATTCATAAAGTACCCGCTCCACCCAAGTTCCGTGCCCCTCTGTGCAG	NA	NA	NA	NA	NA	NA	NA	NA	NA	NA	NA	NA	NA	NA	hsa_circ_0055318	chr2
hsa_circ_0082085	3.52603e-06	0.382067	2.61734	down	6.39724	5.93674	5.43763	5.85982	5.15622	6.69704	6.27281	6.40011	6.40539	6.47532	P	P	P	P	P	P	P	P	P	P	7.64309	7.4335	7.60042	P	P	P	hsa_circ_0082085	circRNA	ACAAAAATAAAATTACATGTGTTTTCGCCTTCCTAACCACTGGCCTTGTGGGATTGGCTG	NA	NA	NA	NA	NA	NA	NA	NA	NA	NA	NA	NA	NA	NA	hsa_circ_0082085	chr7
hsa_circ_0018319	0.00115738	0.416006	2.40381	down	1.72283	1.70951	4.24307	4.76717	4.141	2.83579	3.50106	2.41203	3.7784	3.64118	A	A	P	P	P	A	A	A	A	A	4.93875	4.59996	4.99451	P	P	P	hsa_circ_0018319	circRNA	CATGAGCCAGGAAACAAAGTGTCCACTCCTGGTGTTCAGGATCCAGAAAGAGAACTCACC	NA	NA	NA	NA	NA	NA	NA	NA	NA	NA	NA	NA	NA	NA	hsa_circ_0018319	chr10
hsa_circ_0071884	0.000257678	0.177707	5.62724	down	1.3873	1.35369	1.30318	3.87319	1.26835	1.48616	1.40975	1.78806	1.35964	1.4629	A	A	A	P	A	A	A	A	A	A	4.7001	3.88322	4.64281	P	P	P	hsa_circ_0071884	circRNA	GCATTCCTGAAGGGTTTCGAAAAAACGATGAAATGAAAGCTATGGATGTTTTACCAATTT	NA	NA	NA	NA	NA	NA	NA	NA	NA	NA	NA	NA	NA	NA	hsa_circ_0071884	chr5
hsa_circ_0063675	0.00108222	0.268693	3.72172	down	3.3369	3.12341	2.58279	1.7571	1.61496	3.18639	3.33774	1.35737	3.69395	4.14102	A	A	A	A	A	A	A	A	A	P	5.30914	4.39073	5.03261	P	P	P	hsa_circ_0063675	circRNA	ATTGCAAGACAAAATAGAAAAGTGCAAGCAAGATGTTCTTAAGGGCCCCAGTACGGGACC	NA	NA	NA	NA	NA	NA	NA	NA	NA	NA	NA	NA	NA	NA	hsa_circ_0063675	chr22
hsa_circ_0074659	1.30434e-05	0.324255	3.08399	down	9.5907	8.67899	8.37227	7.53886	7.59754	8.93608	7.89101	8.19395	8.64157	8.0117	P	P	P	P	P	P	P	P	P	P	10.2439	9.87012	10.1723	P	P	P	hsa_circ_0074659	circRNA	CCTGCAATAAAATCAAGCTGCTTTTGTTGGAAAGCACGAGTTCTCTGTGGACATGACCTG	NA	NA	NA	NA	NA	NA	NA	NA	NA	NA	NA	NA	NA	NA	hsa_circ_0074659	chr5
hsa_circ_0008381	0.00739408	0.332428	3.00817	down	1.5431	2.34795	6.97098	6.91605	5.09321	2.70947	5.21806	3.96525	3.44564	1.35317	A	A	P	P	P	A	P	A	A	A	7.50382	6.06367	6.27737	P	P	P	hsa_circ_0008381	circRNA	TTTTACTACTCAGAGAGACTTTCAAGCAGCTGGCTGGATGTTCGTCATATTGAAAAGTAT	NA	NA	NA	NA	NA	NA	NA	NA	NA	NA	NA	NA	NA	NA	hsa_circ_0008381	chr12
hsa_circ_0081841	0.000152939	2.52905	2.52905	up	6.84448	6.2975	5.86872	6.43633	5.22444	7.03152	5.4683	5.70042	6.94166	6.47827	P	P	P	P	P	P	P	P	P	P	4.85398	5.06824	5.09712	P	P	P	hsa_circ_0081841	circRNA	TTTGCTTCTGATACTCCGACTTCGTTGTTCATGAAATAGGAAAAGATGGACGGATCAGCC	NA	NA	NA	NA	NA	NA	NA	NA	NA	NA	NA	NA	NA	NA	hsa_circ_0081841	chr7
hsa_circ_0080459	0.0187586	0.462202	2.16356	down	3.95361	4.65943	5.7989	5.68657	6.34388	5.14908	4.65981	4.48538	5.15045	5.16475	A	P	P	P	P	P	P	P	P	P	6.11049	5.98309	6.86678	P	P	P	hsa_circ_0080459	circRNA	TAAACTAACGTCTCGAGTTGCGACTGGATGGTTTCCATGATCATGGACAGAGAGTACAGT	NA	NA	NA	NA	NA	NA	NA	NA	NA	NA	NA	NA	NA	NA	hsa_circ_0080459	chr7
hsa_circ_0045272	0.0302741	2.18399	2.18399	up	7.01814	7.32372	7.62206	6.83599	6.81905	6.2313	6.45062	5.80698	6.74659	7.80548	P	P	P	P	P	P	P	P	P	P	5.2826	6.19366	5.94157	P	P	P	hsa_circ_0045272	circRNA	TAAGGAGAACCCTTATGTGGAGCAGAAGGACTTTGCGCATCTCGGCCTGGAGCCCATCAC	NA	NA	NA	NA	NA	NA	NA	NA	NA	NA	NA	NA	NA	NA	hsa_circ_0045272	chr17
hsa_circ_0075022	0.0435303	2.11211	2.11211	up	13.6547	12.5109	12.8201	12.5745	12.6639	14.925	12.2498	12.7298	13.093	14.3114	P	P	P	P	P	P	P	P	P	P	11.9425	12.3068	12.7051	P	P	P	hsa_circ_0075022	circRNA	AATTATGTGAAGAATTGCTTCCGGATGACTGACCAAGAGGGTGGTTCTCTTCCCAAAGTG	NA	NA	NA	NA	NA	NA	NA	NA	NA	NA	NA	NA	NA	NA	hsa_circ_0075022	chr5
hsa_circ_0054584	0.0011905	0.263272	3.79835	down	4.05766	3.05904	2.89362	1.58915	1.45178	2.51659	2.48626	3.47471	4.18762	3.39069	A	A	A	A	A	A	A	A	A	A	4.91024	5.55878	4.61875	P	P	P	hsa_circ_0054584	circRNA	GTTCCTTTTAATCAAGGAAAAATTACTGCAGTTGACGGAAAAGAGGAAAGAAATGATCGA	NA	NA	NA	NA	NA	NA	NA	NA	NA	NA	NA	NA	NA	NA	hsa_circ_0054584	chr2
hsa_circ_0081994	0.0131565	2.2996	2.2996	up	6.774	6.06362	5.54143	6.48853	4.95404	7.24164	6.33552	6.65546	6.21886	6.2436	P	P	P	P	P	P	P	P	P	P	5.31591	4.668	5.41323	P	P	P	hsa_circ_0081994	circRNA	TATGTTATAAGTTAAGTCGTGTCACGTGGAACCTCTTAATCTCAGCATCCGGAGCTCCAG	NA	NA	NA	NA	NA	NA	NA	NA	NA	NA	NA	NA	NA	NA	hsa_circ_0081994	chr7
hsa_circ_0091054	0.011724	0.457976	2.18352	down	6.09062	5.84924	4.89619	4.36439	4.60217	7.32451	5.53081	6.22693	5.2745	7.37472	P	P	P	P	P	P	P	P	P	P	6.62855	7.31038	7.58542	P	P	P	hsa_circ_0091054	circRNA	ACGTAATTAAAAATATTGTGGCAGGATTAATAGCAGGGCGGAGCAGCTGAAAATCCGGCG	NA	NA	NA	NA	NA	NA	NA	NA	NA	NA	NA	NA	NA	NA	hsa_circ_0091054	chrX
hsa_circ_0075939	0.00244988	2.88935	2.88935	up	8.11795	7.05688	7.63656	7.05443	7.29917	7.80019	7.47831	6.88882	8.23352	7.63937	P	P	P	P	P	P	P	P	P	P	5.63978	6.20819	6.2404	P	P	P	hsa_circ_0075939	circRNA	TGACATTGAGAAACTCTCAGCAGCTGTGACAGAGGCCTTTGTCCGGCTTCACGAGGAAGG	NA	NA	NA	NA	NA	NA	NA	NA	NA	NA	NA	NA	NA	NA	hsa_circ_0075939	chr6
hsa_circ_0036088	0.0206025	2.20189	2.20189	up	9.11309	8.16931	9.82023	8.35977	8.68936	10.5225	9.03216	9.395	8.36124	10.1604	P	P	P	P	P	P	P	P	P	P	7.88824	8.09732	8.61563	P	P	P	hsa_circ_0036088	circRNA	TCTTTTATAACATGTTCAATAAAAAGCTGAACTTTCCTTTCCTCAGCTGCCGCCAAGGTG	NA	NA	NA	NA	NA	NA	NA	NA	NA	NA	NA	NA	NA	NA	hsa_circ_0036088	chr15
hsa_circ_0015576	0.00195716	2.08828	2.08828	up	7.0902	6.8999	6.29149	6.82271	6.19857	6.3492	6.08376	6.41858	6.34317	6.16009	P	P	P	P	P	P	P	P	P	P	5.17062	5.49146	5.62853	P	P	P	hsa_circ_0015576	circRNA	ACTCTTAGAGGCAGAAAGTGAAACTCTTCACTGCTCACAACAATATGACCAACTATGCTA	NA	NA	NA	NA	NA	NA	NA	NA	NA	NA	NA	NA	NA	NA	hsa_circ_0015576	chr1
hsa_circ_0038481	1.10361e-05	0.193953	5.15589	down	7.15601	6.03391	6.35901	6.23	5.28034	7.35558	6.12233	5.97866	6.08196	7.09388	P	P	P	P	P	P	P	P	P	P	8.55367	8.85117	9.13504	P	P	P	hsa_circ_0038481	circRNA	CAGCTGACCTAAAGTCAATAAAACATTCTGTTTAAGTTATCAAGGCTGCCTATAATCAAG	NA	NA	NA	NA	NA	NA	NA	NA	NA	NA	NA	NA	NA	NA	hsa_circ_0038481	chr16
hsa_circ_0000974	4.547e-05	0.310997	3.21546	down	2.54256	3.1972	1.30729	1.29873	1.26764	1.29878	2.69857	1.30832	1.27267	1.31579	A	A	A	A	A	A	A	A	A	A	3.33427	3.82134	3.70978	P	P	P	hsa_circ_0000974	circRNA	GTGAGTGGCGATCACGAGAACAATAAGCCACTTTGGAGATTTGTTAATGATACCAAAGAC	NA	NA	NA	NA	NA	NA	NA	NA	NA	NA	NA	NA	NA	NA	hsa_circ_0000974	chr2
hsa_circ_0008412	0.0249922	0.443209	2.25627	down	1.29015	1.35201	4.54633	4.49958	2.51618	1.36614	3.35098	1.34899	3.46799	3.38224	A	A	P	P	A	A	A	A	A	A	4.07091	5.03519	3.77718	P	P	P	hsa_circ_0008412	circRNA	CATTTGACAGGAGGCGATCGAGATCGGATGACAGCAAATCATGAAAGCTACCTCCTCATG	NA	NA	NA	NA	NA	NA	NA	NA	NA	NA	NA	NA	NA	NA	hsa_circ_0008412	chr4
hsa_circ_0044667	2.76478e-05	0.414299	2.41372	down	4.61956	5.22005	5.22172	4.85889	4.05223	4.92043	3.67062	4.50051	3.75643	4.74001	P	P	P	P	P	P	A	P	A	P	6.08588	5.79478	5.85982	P	P	P	hsa_circ_0044667	circRNA	CATTAGAAAGACTGAACATTCTTCACGATCTGAAAGGAAAAGAAGAGATTCTTTCGGGAT	NA	NA	NA	NA	NA	NA	NA	NA	NA	NA	NA	NA	NA	NA	hsa_circ_0044667	chr17
hsa_circ_0028884	0.00969467	2.05066	2.05066	up	7.87269	6.77554	6.8201	6.68786	6.66651	7.20422	6.77365	7.15666	7.73167	7.22769	P	P	P	P	P	P	P	P	P	P	6.26642	5.72407	6.29326	P	P	P	hsa_circ_0028884	circRNA	TAAAAAATAAATCTGATGCAGATGTGTAGCCTTGCCCACTAGGTAACCATGTGCGACCGA	NA	NA	NA	NA	NA	NA	NA	NA	NA	NA	NA	NA	NA	NA	hsa_circ_0028884	chr12
hsa_circ_0068948	3.27943e-08	0.156529	6.38858	down	4.7736	4.78376	4.25886	4.80898	3.4473	4.45511	4.23421	3.48795	5.35168	4.30709	P	P	P	P	P	P	P	A	P	P	7.30574	7.06349	7.13316	P	P	P	hsa_circ_0068948	circRNA	AATAAAATTCTTTCAGCAAGTTCCTTGTCTAAGTTCGAACTCTGGCCAGTGCAGGAGGAC	NA	NA	NA	NA	NA	NA	NA	NA	NA	NA	NA	NA	NA	NA	hsa_circ_0068948	chr4
hsa_circ_0014966	0.000280621	3.20451	3.20451	up	12.4622	11.744	10.9178	11.5476	11.6013	10.9486	10.1986	10.1202	9.91955	10.841	P	P	P	P	P	P	P	P	P	P	9.6059	9.32437	9.71925	P	P	P	hsa_circ_0014966	circRNA	TCAAAGAGGTGCTGCCCGCTTTGGAGAACAACAAGGAGCAGGCAAGGCGGGGGCTGAGCT	NA	NA	NA	NA	NA	NA	NA	NA	NA	NA	NA	NA	NA	NA	hsa_circ_0014966	chr1
hsa_circ_0015289	0.0108819	4.80859	4.80859	up	13.3045	10.2369	10.4121	11.2993	11.1902	12.7524	9.32664	10.5061	8.97652	13.1933	P	P	P	P	P	P	P	P	P	P	9.33895	9.49877	9.81455	P	P	P	hsa_circ_0015289	circRNA	TTTGCAATCCAGCATTAGACAGAAAGCTGGAAGTTGAAATGGTGGAGTCCAACTTGCCTG	NA	NA	NA	NA	NA	NA	NA	NA	NA	NA	NA	NA	NA	NA	hsa_circ_0015289	chr1
hsa_circ_0043274	0.00675937	0.167987	5.95283	down	1.55464	1.46588	1.66195	1.33958	1.43871	1.59626	1.46675	1.60144	2.50487	1.39757	A	A	A	A	A	A	A	A	A	A	3.79176	3.94051	4.7325	P	P	P	hsa_circ_0043274	circRNA	TTGTTGAAGATGACTCGGACATTTTACATGGGAGTCATCAAGCTTTGGTGTATGTGTTGG	NA	NA	NA	NA	NA	NA	NA	NA	NA	NA	NA	NA	NA	NA	hsa_circ_0043274	chr17
hsa_circ_0085848	0.000489307	2.3954	2.3954	up	12.7115	11.4887	11.7709	11.505	11.8295	12.0618	11.2231	11.1255	11.4234	13.104	P	P	P	P	P	P	P	P	P	P	10.4859	10.7948	10.8202	P	P	P	hsa_circ_0085848	circRNA	ACAGACCCAGTGGTACAGGAGCTGCAGCAGGCCATCTCCAAGCTGGAGGCCCGGCTGAAC	NA	NA	NA	NA	NA	NA	NA	NA	NA	NA	NA	NA	NA	NA	hsa_circ_0085848	chr8
hsa_circ_0065557	0.00578055	0.453028	2.20737	down	6.44424	5.54877	5.32476	4.93349	4.83742	6.65508	5.14495	5.07355	4.79362	6.18111	P	P	P	P	P	P	P	P	P	P	6.3946	6.72579	7.16269	P	P	P	hsa_circ_0065557	circRNA	CATGTCAATAAAGAACAGCTAAATTCTCCTAGATCCTTGGACATCCAGGTGCCCAACTTC	NA	NA	NA	NA	NA	NA	NA	NA	NA	NA	NA	NA	NA	NA	hsa_circ_0065557	chr3
hsa_circ_0085913	0.0177972	2.11735	2.11735	up	5.99142	6.05593	5.95758	6.01893	5.34485	6.00046	6.43589	5.81609	5.99827	6.30501	P	P	P	P	P	P	P	P	P	P	5.20659	4.99211	4.52479	P	P	P	hsa_circ_0085913	circRNA	ACCTGGAGAAGAGCTGCAGCTGCGCTGGCAGGAGTACCGGGAGCTGGTGCTGCTGCTGCT	NA	NA	NA	NA	NA	NA	NA	NA	NA	NA	NA	NA	NA	NA	hsa_circ_0085913	chr8
hsa_circ_0063568	0.00749451	2.12678	2.12678	up	6.6929	6.16425	5.56585	6.06902	4.36456	5.98366	6.86072	5.78131	5.75755	5.94111	P	P	P	P	P	P	P	P	P	P	4.61757	5.23342	4.95302	P	P	P	hsa_circ_0063568	circRNA	AATTGAAATTAACCTCAGTGAGGCATGGCGACAATCTGCAACATGGGTGCAGAAATTGGG	NA	NA	NA	NA	NA	NA	NA	NA	NA	NA	NA	NA	NA	NA	hsa_circ_0063568	chr22
hsa_circ_0057205	0.00623846	2.94407	2.94407	up	5.74115	6.78411	4.83377	5.01294	4.88004	6.51549	6.29661	6.91486	5.93934	5.74928	P	P	P	P	P	P	P	P	P	P	3.93937	4.7271	4.66754	P	P	P	hsa_circ_0057205	circRNA	GGACCTTCAGGCGAGGGGGCGTAGCCGGAGCTACGGCACCAAGGCTCCGCCCCCACCCTG	NA	NA	NA	NA	NA	NA	NA	NA	NA	NA	NA	NA	NA	NA	hsa_circ_0057205	chr2
hsa_circ_0038523	0.0018156	2.07096	2.07096	up	7.76395	8.2772	7.89839	6.99742	6.81996	7.19377	7.38359	7.20384	7.99749	7.70459	P	P	P	P	P	P	P	P	P	P	6.25211	6.63444	6.70441	P	P	P	hsa_circ_0038523	circRNA	AGATTCTGAGTATCTGACGAAGCAAGTGGAACTTCTACGGCAGATGAACGAACAACATGC	NA	NA	NA	NA	NA	NA	NA	NA	NA	NA	NA	NA	NA	NA	hsa_circ_0038523	chr16
hsa_circ_0092080	3.04589e-05	0.298255	3.35284	down	5.30694	4.81882	5.02245	4.30394	4.67083	3.00264	5.03945	4.3268	5.87533	4.11946	P	P	P	P	P	A	P	A	P	A	6.50558	6.35396	6.80199	P	P	P	hsa_circ_0092080	circRNA	TTTTCCTGATTAAATGTTGGGGAAATGCCAGTGTACCAGGATGAGTTTGTGTCCTCCCAG	NA	NA	NA	NA	NA	NA	NA	NA	NA	NA	NA	NA	NA	NA	hsa_circ_0092080	chrX
hsa_circ_0001569	0.0283845	2.1667	2.1667	up	7.73167	7.8488	8.25311	6.4155	8.15157	8.03011	7.56417	7.82952	7.814	8.15647	P	P	P	P	P	P	P	P	P	P	6.39329	6.43589	7.21633	P	P	P	hsa_circ_0001569	circRNA	GCTCTTCAAGTGCAGAGCAGAGCGGGCGGAGGACCCCGGGCGCGGGCGCGGACGGCACGC	NA	NA	NA	NA	NA	NA	NA	NA	NA	NA	NA	NA	NA	NA	hsa_circ_0001569	chr6
hsa_circ_0075761	0.00574032	0.344773	2.90046	down	1.39977	1.37521	5.17449	5.32734	4.22631	1.32457	3.99391	1.29827	1.50743	2.69254	A	A	P	P	P	A	A	A	A	A	5.87461	4.89615	4.64571	P	P	P	hsa_circ_0075761	circRNA	CAACAAACAGGAAACCTCCCAAGGTATTTGCCTTTGATTATTGCTTTTGGTCCATGGATG	NA	NA	NA	NA	NA	NA	NA	NA	NA	NA	NA	NA	NA	NA	hsa_circ_0075761	chr6
hsa_circ_0089038	0.0084371	2.43822	2.43822	up	7.24371	5.58859	5.72977	5.46021	5.65272	6.17462	5.76059	6.34933	6.3623	5.98237	P	P	P	P	P	P	P	P	P	P	4.98785	4.37396	5.07597	P	P	P	hsa_circ_0089038	circRNA	TAAGGCCGAGATGAAGACTGGCCCATTTGCAGAGCACTCCAACCAGCTGTGGAACATCAG	NA	NA	NA	NA	NA	NA	NA	NA	NA	NA	NA	NA	NA	NA	hsa_circ_0089038	chr9
hsa_circ_0068772	0.00022041	2.17215	2.17215	up	5.68694	5.40321	4.56843	5.00522	4.57971	5.50991	5.77916	6.18181	4.73207	4.88864	P	P	P	P	P	P	P	P	P	P	4.27434	4.24111	4.11931	P	P	P	hsa_circ_0068772	circRNA	AATCACTCTGGCATTAATGGAGGACACTGGCAATGCCGGGTCTACCGTGGGGGTAAGTGG	NA	NA	NA	NA	NA	NA	NA	NA	NA	NA	NA	NA	NA	NA	hsa_circ_0068772	chr3
hsa_circ_0048537	0.00549923	2.28754	2.28754	up	11.9215	12.4165	11.7997	11.2759	10.9698	12.9233	10.9141	10.9159	10.8896	12.4566	P	P	P	P	P	P	P	P	P	P	10.385	10.5526	10.9318	P	P	P	hsa_circ_0048537	circRNA	AAGGTGGTGAGCATTAAAAGCTGTGACCCCAAAGGCCCTCTTATGATGTATATTTCCAAA	NA	NA	NA	NA	NA	NA	NA	NA	NA	NA	NA	NA	NA	NA	hsa_circ_0048537	chr19
hsa_circ_0025139	0.00872622	0.408078	2.45051	down	9.94729	11.531	10.4014	9.62514	10.8029	12.2172	8.5188	8.65404	8.12016	10.1626	P	P	P	P	P	P	P	P	P	P	11.1516	11.8933	12.2359	P	P	P	hsa_circ_0025139	circRNA	TGCATCTGGAAGAGCCACCCTTCTCTCTGCAGGAAACTGGTGATGGGCCTCGAGGAGATT	NA	NA	NA	NA	NA	NA	NA	NA	NA	NA	NA	NA	NA	NA	hsa_circ_0025139	chr12
hsa_circ_0078275	0.00434589	2.21058	2.21058	up	6.20667	6.07704	5.88475	5.31073	5.53888	5.93955	5.78346	5.50229	4.53934	5.78761	P	P	P	P	P	P	P	P	P	P	4.21862	4.62265	4.82038	P	P	P	hsa_circ_0078275	circRNA	TTCCTGTCAGCTTCACGAGGCTGACATTGTGGTCCTAGGCTCACCTAAGCCAGAAGAGAT	NA	NA	NA	NA	NA	NA	NA	NA	NA	NA	NA	NA	NA	NA	hsa_circ_0078275	chr6
hsa_circ_0005260_T_R	7.55074e-05	0.255921	3.90746	down	1.41612	1.45087	2.69828	5.40001	1.61906	1.44646	3.11521	1.39493	2.84011	1.42508	A	A	A	P	A	A	A	A	A	A	5.05709	4.736	5.13238	P	P	P	hsa_circ_0005260_T_R	circRNA	GTTGAGCAGCGAAAGATCCTACTGGACATGTCAGTGTCCTTTCACACCCATGTGAAAGAG	NA	NA	NA	NA	NA	NA	NA	NA	NA	NA	NA	NA	NA	NA	NA	NA
hsa_circ_0038251	0.00596808	0.484889	2.06233	down	8.2135	10.3363	11.1034	10.5494	10.4977	8.07058	8.64331	8.19634	8.71762	8.98253	P	P	P	P	P	P	P	P	P	P	10.9651	10.9848	10.3549	P	P	P	hsa_circ_0038251	circRNA	AACAGTTCAGATCATTAAGCAGCTTTGAGTCTGGAAAATTTGTTGAATGTACCGAGCAGT	NA	NA	NA	NA	NA	NA	NA	NA	NA	NA	NA	NA	NA	NA	hsa_circ_0038251	chr16
hsa_circ_0011186	0.00702173	3.36264	3.36264	up	6.64321	4.57854	5.17944	5.41136	5.05977	6.08428	5.33384	5.243	4.96528	5.61815	P	P	P	P	P	P	P	P	P	P	3.41518	3.48452	4.27748	P	P	P	hsa_circ_0011186	circRNA	GAAAAACTTCTTTAAGACTCAAGAACCTGGAGCTAGCTGCTGTGAGAGGATCAGATGTCC	NA	NA	NA	NA	NA	NA	NA	NA	NA	NA	NA	NA	NA	NA	hsa_circ_0011186	chr1
hsa_circ_0026296	0.0299302	2.12192	2.12192	up	6.3669	6.95794	5.93603	5.97609	5.36179	6.68811	5.45662	6.05069	5.48853	6.84164	P	P	P	P	P	P	P	P	P	P	4.58607	5.22024	5.46077	P	P	P	hsa_circ_0026296	circRNA	GTGCACCAAGGTCTTCAAAGCTTCACCTTTCTCCAAAGGCAGATGTGAAGAACTTGATGT	NA	NA	NA	NA	NA	NA	NA	NA	NA	NA	NA	NA	NA	NA	hsa_circ_0026296	chr12
hsa_circ_0040883	0.00924724	2.02749	2.02749	up	4.58942	4.44174	5.53358	4.80147	4.21025	5.23233	5.69159	4.98169	5.31078	4.36392	P	P	P	P	P	P	P	P	P	P	3.77391	3.7647	4.32408	P	P	P	hsa_circ_0040883	circRNA	CTCCGGCCAGGATGATGATGAGAGGGATGTGGATGCCAGCCCGACGGCAGGGCTGCAGGA	NA	NA	NA	NA	NA	NA	NA	NA	NA	NA	NA	NA	NA	NA	hsa_circ_0040883	chr16
hsa_circ_0017134	0.0012072	2.25752	2.25752	up	7.63207	6.17421	6.18255	6.62227	6.73437	6.13956	5.55691	5.64902	6.0469	5.83114	P	P	P	P	P	P	P	P	P	P	4.94598	5.28692	5.37957	P	P	P	hsa_circ_0017134	circRNA	TACTGCAGTGGTTCCATATACATCTCTATAATCAAGATAGCCTCATTGCTTGTGTTCTGC	NA	NA	NA	NA	NA	NA	NA	NA	NA	NA	NA	NA	NA	NA	hsa_circ_0017134	chr1
hsa_circ_0007033	0.00177562	0.497846	2.00865	down	3.2421	3.32262	2.979	3.06483	1.60252	1.43666	3.164	4.03221	2.64838	1.47209	A	A	A	A	A	A	A	A	A	A	3.8051	4.01017	3.96383	P	P	P	hsa_circ_0007033	circRNA	CTGCCATAAGACTTCAAATCATCCCAACACCAGAGAACACTAAATGACAGTGGACAGGAA	NA	NA	NA	NA	NA	NA	NA	NA	NA	NA	NA	NA	NA	NA	hsa_circ_0007033	chr8
hsa_circ_0017764	0.00398031	0.312996	3.19493	down	5.6569	2.90046	3.07745	4.09742	2.86251	5.72586	4.02564	3.67842	4.67704	5.44143	P	A	A	P	P	P	A	A	P	P	6.00403	5.75662	6.82679	P	P	P	hsa_circ_0017764	circRNA	TTTCGTAAAATAAAAGCACAGAACAGAAACTTGGGAATCAGTGAAACGTACAACCAGGAA	NA	NA	NA	NA	NA	NA	NA	NA	NA	NA	NA	NA	NA	NA	hsa_circ_0017764	chr10
hsa_circ_0051603	0.0121299	2.0548	2.0548	up	8.82579	8.76225	9.24282	8.25378	8.9924	10.2599	10.0259	9.56947	9.22329	9.20433	P	P	P	P	P	P	P	P	P	P	7.89624	8.52087	8.43887	P	P	P	hsa_circ_0051603	circRNA	ATTTCCTCAGGAAATTCCGCTGTCAGAAATCCTCACGGTGGAGTCCGCCCAGAACTTCAG	NA	NA	NA	NA	NA	NA	NA	NA	NA	NA	NA	NA	NA	NA	hsa_circ_0051603	chr19
hsa_circ_0064664	0.00240299	2.96554	2.96554	up	10.1613	9.10598	9.60155	8.64456	9.39046	7.8718	8.70272	8.84445	8.77122	8.62073	P	P	P	P	P	P	P	P	P	P	7.11819	7.52306	7.85837	P	P	P	hsa_circ_0064664	circRNA	GTCTACATAGGTTTACCCAGGGTTGATGATAACCGCTGGCCTTATTCATTGGATTTTAAA	NA	NA	NA	NA	NA	NA	NA	NA	NA	NA	NA	NA	NA	NA	hsa_circ_0064664	chr3
hsa_circ_0017870	0.000727059	0.183316	5.45506	down	9.66605	10.7933	10.2111	10.2065	8.36072	10.7173	10.9922	10.3778	10.4715	9.22921	P	P	P	P	P	P	P	P	P	P	13.2324	12.3821	12.3594	P	P	P	hsa_circ_0017870	circRNA	TGATTAAGACGGTTGAAACTAGAGATGGACAGATTGCAGGAGGAGATGCTTCAGAGAGAG	NA	NA	NA	NA	NA	NA	NA	NA	NA	NA	NA	NA	NA	NA	hsa_circ_0017870	chr10
hsa_circ_0052229	0.00405378	2.22527	2.22527	up	7.49855	6.37624	6.29024	6.39938	6.71587	7.05617	6.67154	7.39219	5.59336	4.82833	P	P	P	P	P	P	P	P	P	P	5.49466	5.52968	5.49404	P	P	P	hsa_circ_0052229	circRNA	CTTTCTGTCGGCTGGCAAAACGCTCCTGGTTCGGGAACTTCATCTCCTTGGACAAAGAAG	NA	NA	NA	NA	NA	NA	NA	NA	NA	NA	NA	NA	NA	NA	hsa_circ_0052229	chr19
hsa_circ_0052338	0.0254481	2.17706	2.17706	up	14.114	12.6941	13.301	13.1417	13.6684	14.6303	12.7273	12.9018	13.0079	14.579	P	P	P	P	P	P	P	P	P	P	12.084	12.4668	12.9248	P	P	P	hsa_circ_0052338	circRNA	TGATGTGCAGATCAATGACATTTCCCTGCAGCTCTTCCTGTCTGTACCAGGGCGGCGCGT	NA	NA	NA	NA	NA	NA	NA	NA	NA	NA	NA	NA	NA	NA	hsa_circ_0052338	chr19
hsa_circ_0042796	0.000136736	0.333842	2.99542	down	3.79422	2.27711	3.34727	4.36862	3.77483	2.6741	1.98693	2.12305	1.67258	1.82672	A	A	A	P	P	A	A	A	A	A	4.74185	4.79309	4.43394	P	P	P	hsa_circ_0042796	circRNA	AAGAATCTTCAATGGATGAGGAACAGTCAAAGGTCTGCACTACAGAGCTTACACAAGGCT	NA	NA	NA	NA	NA	NA	NA	NA	NA	NA	NA	NA	NA	NA	hsa_circ_0042796	chr17
hsa_circ_0014729	0.0299738	2.48801	2.48801	up	8.97902	7.21579	7.06046	7.42971	7.41002	8.35984	6.93328	6.90481	7.07129	7.08113	P	P	P	P	P	P	P	P	P	P	5.71849	6.22804	6.77986	P	P	P	hsa_circ_0014729	circRNA	TCTTCGAGAGGCCAGAACACAAAGCGTGAATCCGGAAGAAAAGTTCAATCTGGAAACATC	NA	NA	NA	NA	NA	NA	NA	NA	NA	NA	NA	NA	NA	NA	hsa_circ_0014729	chr1
hsa_circ_0040018	0.0265553	2.33023	2.33023	up	8.4781	7.27612	7.99579	8.23432	7.75747	9.19254	8.19789	7.79891	9.22669	9.15313	P	P	P	P	P	P	P	P	P	P	7.03646	6.80702	7.74371	P	P	P	hsa_circ_0040018	circRNA	TTCTCCATGATGCCTACATGTTCTGCATCATTGACAAGTCATTGGTCGCATCCTGAGTCT	NA	NA	NA	NA	NA	NA	NA	NA	NA	NA	NA	NA	NA	NA	hsa_circ_0040018	chr16
hsa_circ_0029887	0.000129974	2.72272	2.72272	up	6.58599	7.05864	6.73754	6.1725	6.46508	6.34497	6.51062	7.13133	5.72395	6.58927	P	P	P	P	P	P	P	P	P	P	5.03589	4.96739	5.37525	P	P	P	hsa_circ_0029887	circRNA	GTTTGAACAAGTACTTCAAGCGTAGCGAGGGCCTGGAGCGCCACCTTCGACGAGCTGATA	NA	NA	NA	NA	NA	NA	NA	NA	NA	NA	NA	NA	NA	NA	hsa_circ_0029887	chr13
hsa_circ_0040155	0.00200399	0.452073	2.21203	down	7.04418	9.03477	9.80654	9.20319	9.09112	7.45931	7.6527	7.15737	7.65089	8.04124	P	P	P	P	P	P	P	P	P	P	9.727	9.89206	9.31869	P	P	P	hsa_circ_0040155	circRNA	TTTTACAGAGGAAACTGTTAATGACTTGGGCTTTGGAAGTAGCTGTTTTAATGAAGAAGT	NA	NA	NA	NA	NA	NA	NA	NA	NA	NA	NA	NA	NA	NA	hsa_circ_0040155	chr16
hsa_circ_0022110	0.000194162	0.397225	2.51746	down	4.08776	3.15762	2.82961	4.32919	2.8095	3.23375	2.73801	2.90835	4.03193	4.20922	A	A	A	P	P	A	A	A	P	P	5.02879	4.60165	5.02849	P	P	P	hsa_circ_0022110	circRNA	TTTAATAAAGGGAACTGACTTTGGAAACCAGGCATGAACCCAAGCTACGATGAATATGCT	NA	NA	NA	NA	NA	NA	NA	NA	NA	NA	NA	NA	NA	NA	hsa_circ_0022110	chr11
hsa_circ_0072155	0.00969462	2.07363	2.07363	up	7.52089	9.13674	8.4672	7.8098	7.78697	7.47965	7.57431	7.70098	6.75491	7.21471	P	P	P	P	P	P	P	P	P	P	6.48165	7.07849	6.90344	P	P	P	hsa_circ_0072155	circRNA	ATCCAGAACGCTTGCATTGAAAGGCTCTAGTTACAGTGGACTTCTTGAACGACATCATAT	NA	NA	NA	NA	NA	NA	NA	NA	NA	NA	NA	NA	NA	NA	hsa_circ_0072155	chr5
hsa_circ_0052176	3.98747e-05	0.267591	3.73705	down	3.78771	4.33542	3.793	4.10821	2.04002	3.50824	4.14466	2.29	3.51491	1.72549	A	A	P	P	A	A	A	A	A	A	5.27177	5.50588	5.58862	P	P	P	hsa_circ_0052176	circRNA	AAATAAAAGTCGTGAAGTTGCCACTCAAGGTGTGACTCTTACAGACCTGAAGGAGGCAGA	NA	NA	NA	NA	NA	NA	NA	NA	NA	NA	NA	NA	NA	NA	hsa_circ_0052176	chr19
hsa_circ_0063011	0.000954914	2.02923	2.02923	up	5.96387	7.97353	7.46524	6.86304	7.23772	7.38578	6.22671	7.26147	6.8855	6.59588	P	P	P	P	P	P	P	P	P	P	5.99019	6.15816	6.0728	P	P	P	hsa_circ_0063011	circRNA	CGAGCTCAAGACGGAACCCTCTGCACTTCCACCTTATTGCTGACTCCATTGCGGAGCAGA	NA	NA	NA	NA	NA	NA	NA	NA	NA	NA	NA	NA	NA	NA	hsa_circ_0063011	chr22
hsa_circ_0071891	0.000779386	0.385956	2.59097	down	1.3533	1.39465	2.48559	5.26615	1.78926	1.85588	3.55707	3.43763	1.38323	3.06921	A	A	A	P	A	A	A	A	A	A	4.32545	4.65644	4.62352	P	P	P	hsa_circ_0071891	circRNA	TTTGAACAGGATGCTGAGAAGCGAGGAGGTCTGCAAGCGTGGCTTCACGGTGATCGTGGA	NA	NA	NA	NA	NA	NA	NA	NA	NA	NA	NA	NA	NA	NA	hsa_circ_0071891	chr5
hsa_circ_0077217	0.0195607	0.33794	2.9591	down	1.39795	1.32246	1.89183	1.34367	1.54582	4.47836	3.09293	1.32381	2.74046	3.08998	A	A	A	A	A	P	A	A	A	A	4.86616	3.39016	4.01129	P	P	P	hsa_circ_0077217	circRNA	TGTCATCAAGGACTTGGCCTTTACCCTGGAAGAGAGACAGCAATTGAACATTCATGGATT	NA	NA	NA	NA	NA	NA	NA	NA	NA	NA	NA	NA	NA	NA	hsa_circ_0077217	chr6
hsa_circ_0048579	1.94373e-08	0.213554	4.68266	down	8.04268	7.2268	7.10075	7.04395	6.98844	8.14506	7.4834	7.44963	7.20887	7.37941	P	P	P	P	P	P	P	P	P	P	9.53158	9.72349	9.79487	P	P	P	hsa_circ_0048579	circRNA	TTCCTTAGGTTACAAAACAAAACAGGGAGAGAAAAAGCAAGTTCTCCGGGGCTTGGCGTA	NA	NA	NA	NA	NA	NA	NA	NA	NA	NA	NA	NA	NA	NA	hsa_circ_0048579	chr19
hsa_circ_0071415	0.00525844	0.381722	2.61971	down	4.10343	3.59752	2.191	2.7982	1.74598	3.12727	2.73409	4.20172	3.58886	3.26291	A	A	A	A	A	A	A	A	A	A	4.42989	4.36136	5.17648	P	P	P	hsa_circ_0071415	circRNA	AAGAAAATTAGAGTGAATGTAGTTGCACCAGGAAGCATTGTTGGCTTAAAAGGCAACTCT	NA	NA	NA	NA	NA	NA	NA	NA	NA	NA	NA	NA	NA	NA	hsa_circ_0071415	chr4
hsa_circ_0037269	0.00495545	2.17637	2.17637	up	7.82308	6.79307	5.54251	6.09714	5.67771	7.04408	7.36984	7.36664	7.60481	7.20995	P	P	P	P	P	P	P	P	P	P	5.77174	5.98229	5.96686	P	P	P	hsa_circ_0037269	circRNA	CCTGTTCCAGTCGTGGCATTCCTGGTGGCTTTCCATCAGAACAAGCAGCTCATCGGTGAC	NA	NA	NA	NA	NA	NA	NA	NA	NA	NA	NA	NA	NA	NA	hsa_circ_0037269	chr16
hsa_circ_0056780	0.0193493	2.35443	2.35443	up	6.37949	7.39223	5.10153	5.94915	7.97306	5.60325	6.10299	5.80407	5.23775	7.57662	P	P	P	P	P	P	P	P	P	P	5.38496	5.41207	5.43009	P	P	P	hsa_circ_0056780	circRNA	ACTGGTTCAGCTCAACTGAGAAGTCATTTCCTTGGAGATCAACAGACGTGCCAAATACTG	NA	NA	NA	NA	NA	NA	NA	NA	NA	NA	NA	NA	NA	NA	hsa_circ_0056780	chr2
hsa_circ_0015719	0.00636524	0.198285	5.04324	down	4.32746	4.15654	2.95292	2.77845	2.89336	4.52078	4.002	3.46084	3.88093	3.68077	A	A	A	A	P	P	A	A	A	A	6.04844	6.62552	5.4295	P	P	P	hsa_circ_0015719	circRNA	CTGCCCTTAAACAGAGGATGTTAAACGTCTGAATGAAAAACTTAAAGAAAGCAATACAAC	NA	NA	NA	NA	NA	NA	NA	NA	NA	NA	NA	NA	NA	NA	hsa_circ_0015719	chr1
hsa_circ_0028067	0.00812682	0.161954	6.1746	down	1.30645	2.47846	3.05411	2.19193	1.46441	2.73255	2.86984	1.2788	4.33341	2.17035	A	A	A	A	A	A	A	A	P	A	6.05418	4.9523	4.49092	P	P	P	hsa_circ_0028067	circRNA	ACTTGATGTTAACAAATGTGAGATTGCCAGAGGACCCTGGCCACGAATCATTTGCCATCT	NA	NA	NA	NA	NA	NA	NA	NA	NA	NA	NA	NA	NA	NA	hsa_circ_0028067	chr12
hsa_circ_0049049	0.0155313	3.56701	3.56701	up	13.235	11.3681	12.0783	12.3878	12.4585	11.891	11.6441	11.6624	12.5797	12.9764	P	P	P	P	P	P	P	P	P	P	9.82545	11.0217	10.4393	P	P	P	hsa_circ_0049049	circRNA	TCTGAGGGTGGCGATTAAAGTTGCTTCACATCCTCCGGTGCTCAGTGCAAGCCTGGTCAC	NA	NA	NA	NA	NA	NA	NA	NA	NA	NA	NA	NA	NA	NA	hsa_circ_0049049	chr19
hsa_circ_0014924	0.000624772	2.02777	2.02777	up	9.05936	8.33682	7.3939	7.8142	7.7922	7.81319	7.82164	7.35853	7.60805	7.43499	P	P	P	P	P	P	P	P	P	P	6.71725	6.95869	7.06199	P	P	P	hsa_circ_0014924	circRNA	AGTTGCGGAGAATCAAAGGCATGGGAGGTTGATACCTGCCGGGGCCATTACAACAATGTA	NA	NA	NA	NA	NA	NA	NA	NA	NA	NA	NA	NA	NA	NA	hsa_circ_0014924	chr1
hsa_circ_0048770	0.021608	2.09986	2.09986	up	6.3715	6.41985	6.26821	5.59627	5.35455	6.11293	6.41632	5.67678	5.70961	6.45099	P	P	P	P	P	P	P	P	P	P	4.67602	4.8358	5.42902	P	P	P	hsa_circ_0048770	circRNA	AAGACCATTGCGGTGGAGGAGAAGATCAAGCAGACCCACCGTAAGTACCTGCTGCAGGAG	NA	NA	NA	NA	NA	NA	NA	NA	NA	NA	NA	NA	NA	NA	hsa_circ_0048770	chr19
hsa_circ_0015661	0.00441772	2.19682	2.19682	up	7.93527	8.02671	7.09994	7.21141	7.34562	6.98655	7.16442	7.17744	6.71376	6.71909	P	P	P	P	P	P	P	P	P	P	6.47059	5.88133	6.08722	P	P	P	hsa_circ_0015661	circRNA	CTTAACCCCTCAATGTCTCAGGCTGTGCAGACAAACGGAACTCAACCATTAAGCAAAACA	NA	NA	NA	NA	NA	NA	NA	NA	NA	NA	NA	NA	NA	NA	hsa_circ_0015661	chr1
hsa_circ_0075919	0.00299059	2.25009	2.25009	up	10.7013	11.3599	11.0118	10.5789	11.4258	9.88439	10.4372	9.57218	9.95834	10.889	P	P	P	P	P	P	P	P	P	P	9.20573	9.76917	9.55693	P	P	P	hsa_circ_0075919	circRNA	GGCAGAGCAGGCCGTATCTGAGGAACAGCAGCCTGCACTCAAGGGCAAAAAGGGAAAGGA	NA	NA	NA	NA	NA	NA	NA	NA	NA	NA	NA	NA	NA	NA	hsa_circ_0075919	chr6
hsa_circ_0067892	0.000753148	2.36356	2.36356	up	9.46195	10.29	9.56498	9.55728	9.65955	9.02644	9.14901	9.18721	9.33613	9.53064	P	P	P	P	P	P	P	P	P	P	8.02072	8.47643	8.29978	P	P	P	hsa_circ_0067892	circRNA	CCTTAGGCAGCTGATTTTCACACCCGCTACCACTGTGGCTGCTGTACAGTCTGACATTCC	NA	NA	NA	NA	NA	NA	NA	NA	NA	NA	NA	NA	NA	NA	hsa_circ_0067892	chr3
hsa_circ_0011093	0.028124	0.444441	2.25002	down	3.92914	4.97127	3.80952	4.09483	4.50939	3.31742	4.18079	4.14841	5.37484	4.21583	A	P	P	P	P	A	P	A	P	P	5.32283	6.04619	5.05371	P	P	P	hsa_circ_0011093	circRNA	AACAGTTACAGCGAGCTGCTTACTATCAGGCAACAGTTACAACACTCCACAAATCAGCTC	NA	NA	NA	NA	NA	NA	NA	NA	NA	NA	NA	NA	NA	NA	hsa_circ_0011093	chr1
hsa_circ_0072216	0.000145912	0.358769	2.78731	down	3.13582	4.5258	3.79452	4.6551	5.07007	3.4943	3.66051	3.17723	3.83587	4.0273	A	P	P	P	P	A	A	A	A	P	5.6497	5.72214	5.22953	P	P	P	hsa_circ_0072216	circRNA	GTGGTTCCAGCTACACTTATTAGGAAAAAGAAGCCGTTTTTCTTTTGGATGATAAATTCA	NA	NA	NA	NA	NA	NA	NA	NA	NA	NA	NA	NA	NA	NA	hsa_circ_0072216	chr5
hsa_circ_0086079	0.00256874	2.05227	2.05227	up	5.18445	5.53422	6.05698	5.2584	4.85647	5.51579	5.27976	5.03481	4.59362	4.81649	P	P	P	P	P	P	P	P	P	P	3.9766	4.48083	4.20072	P	P	P	hsa_circ_0086079	circRNA	GGTGTCGCGGGCACCCAGGAGGGTGTGCGGATCACCCTGGACTGCGCCCAGGCCACCTTC	NA	NA	NA	NA	NA	NA	NA	NA	NA	NA	NA	NA	NA	NA	hsa_circ_0086079	chr8
hsa_circ_0066388	0.000503045	2.5287	2.5287	up	14.4196	13.3874	13.1683	12.9926	12.9747	13.6764	12.4266	12.8008	12.7119	14.4504	P	P	P	P	P	P	P	P	P	P	11.9563	12.0697	12.3212	P	P	P	hsa_circ_0066388	circRNA	GTTTGGGGAGGTGTGATCAGCACTGGAAAAGATGCCTGCCCCTGCTGCCACATATGAAAG	NA	NA	NA	NA	NA	NA	NA	NA	NA	NA	NA	NA	NA	NA	hsa_circ_0066388	chr3
hsa_circ_0041647	0.03935	0.306591	3.26167	down	9.42218	9.14138	9.12813	9.30879	8.64954	9.22399	9.1582	9.16853	8.99688	8.82607	P	P	P	P	P	P	P	P	P	P	10.7528	10.1155	11.3451	P	P	P	hsa_circ_0041647	circRNA	TTTAACCCAAAACAGGCCGCCCGCCTGAAGAAACTACAAGAGCAAGAGAAACAACAGAAA	NA	NA	NA	NA	NA	NA	NA	NA	NA	NA	NA	NA	NA	NA	hsa_circ_0041647	chr17
hsa_circ_0000581	0.00173665	0.0895328	11.1691	down	7.76016	7.85762	7.46657	7.59286	8.19795	8.36425	8.54824	8.39083	7.96582	8.31241	P	P	P	P	P	P	P	P	P	P	12.0261	11.1165	11.4105	P	P	P	hsa_circ_0000581	circRNA	AGGTGGTCAGGTCTGTGTGGGTCACGGTGCACGTGAACCTCTCCCCGGAATTCCAGTCAT	NA	NA	NA	NA	NA	NA	NA	NA	NA	NA	NA	NA	NA	NA	hsa_circ_0000581	chr14
hsa_circ_0079892	3.54583e-05	0.445359	2.24538	down	4.64412	6.61207	6.17574	5.64022	5.3584	5.39489	5.03832	5.5749	5.37908	5.77055	P	P	P	P	P	P	P	P	P	P	6.89387	6.88773	6.68253	P	P	P	hsa_circ_0079892	circRNA	ATACATTTTCGGTGGCGTTCATTAAGAAGGTATAGACACGTGTGGCCGTTTACGCTGTAG	NA	NA	NA	NA	NA	NA	NA	NA	NA	NA	NA	NA	NA	NA	hsa_circ_0079892	chr7
hsa_circ_0068715	0.00589486	2.17301	2.17301	up	5.37975	6.02828	5.60034	5.8431	5.74415	5.26113	6.4547	5.67327	7.74159	5.43737	P	P	P	P	P	P	P	P	P	P	4.7557	5.22444	5.01604	P	P	P	hsa_circ_0068715	circRNA	TGCCGGACCTGTGAAGCTCTGCCAAGCCAAAGGCTTCATCTGTGAGTTCTGTCAGAATGA	NA	NA	NA	NA	NA	NA	NA	NA	NA	NA	NA	NA	NA	NA	hsa_circ_0068715	chr3
hsa_circ_0013959	0.025876	2.44175	2.44175	up	7.0186	5.70471	4.85943	4.75889	5.33006	6.2563	5.85818	5.65297	6.23668	5.63311	P	P	P	P	P	P	P	P	P	P	3.98028	4.638	4.97982	P	P	P	hsa_circ_0013959	circRNA	AAACCATATTCTCCTTACGACTCTCAATACCATGAGACCACCCTGAAGGTAGAGTGGAAC	NA	NA	NA	NA	NA	NA	NA	NA	NA	NA	NA	NA	NA	NA	hsa_circ_0013959	chr1
hsa_circ_0051964	1.91688e-07	0.319702	3.12791	down	12.0443	11.8744	11.5352	11.6232	12.2542	12.4456	12.9495	12.4701	11.8504	12.048	P	P	P	P	P	P	P	P	P	P	13.7804	13.9284	13.7286	P	P	P	hsa_circ_0051964	circRNA	CCGCCTCCAGATCGTCTCCTCTGCCTCCACCGACCTCCAGGACTACACCTACTACTTCGT	NA	NA	NA	NA	NA	NA	NA	NA	NA	NA	NA	NA	NA	NA	hsa_circ_0051964	chr19
hsa_circ_0089346	0.00824324	2.24799	2.24799	up	12.1772	11.4182	11.9193	11.5215	11.8217	13.3717	11.8229	12.204	11.198	12.6334	P	P	P	P	P	P	P	P	P	P	10.6622	10.8608	11.3357	P	P	P	hsa_circ_0089346	circRNA	AATTACAATGACAGATACGATGAGCTACTCAGCTGCTTAAGCTGGCCCACAAGTACAGAC	NA	NA	NA	NA	NA	NA	NA	NA	NA	NA	NA	NA	NA	NA	hsa_circ_0089346	chr9
hsa_circ_0001854	8.85226e-05	5.12232	5.12232	up	10.9191	11.3435	12.1444	11.4728	11.2216	11.3168	11.6741	11.2986	11.3145	11.4476	P	P	P	P	P	P	P	P	P	P	9.18279	9.25158	8.80544	P	P	P	hsa_circ_0001854	circRNA	TCAGTGTGTAGCCTAGGATACAGGCCTTCAGCACGAACCACCCCCGTGTGGTTGGTGCGC	NA	NA	NA	NA	NA	NA	NA	NA	NA	NA	NA	NA	NA	NA	hsa_circ_0001854	chr9
hsa_circ_0051821	0.018468	2.10133	2.10133	up	5.72528	4.38222	4.5501	3.99025	3.82611	5.34853	5.55795	4.99748	5.09272	4.85023	P	P	P	P	P	P	P	P	P	P	3.49354	3.78565	4.26358	P	P	P	hsa_circ_0051821	circRNA	ACGCTATGGGCTCCCAGGTTGGTGAGCATCATGGCAACCGTTACAGCCACAACCAAAGTC	NA	NA	NA	NA	NA	NA	NA	NA	NA	NA	NA	NA	NA	NA	hsa_circ_0051821	chr19
hsa_circ_0043022	5.14611e-05	0.172499	5.79714	down	1.29444	2.57795	2.15347	1.29375	1.27831	1.28793	1.26196	1.3241	2.35474	1.29169	A	A	A	A	A	A	A	A	A	A	4.11454	3.96824	4.57417	P	P	P	hsa_circ_0043022	circRNA	TATATCCCTGAAAGTCAAAAAAAGAAGCAACAAGATGATTCTGATGAATATGATGATGAC	NA	NA	NA	NA	NA	NA	NA	NA	NA	NA	NA	NA	NA	NA	hsa_circ_0043022	chr17
hsa_circ_0017303	0.0311326	3.04453	3.04453	up	8.63324	5.58304	7.51998	6.10856	8.3667	6.35784	5.52681	7.478	4.6516	5.91328	P	P	P	P	P	P	P	P	P	P	5.42129	5.41679	5.76281	P	P	P	hsa_circ_0017303	circRNA	GGGAGAGGAGTATCTCTTTGCTCAATCACAGCTGTGACCCCAACTGTTCGATTGTGTTCA	NA	NA	NA	NA	NA	NA	NA	NA	NA	NA	NA	NA	NA	NA	hsa_circ_0017303	chr1
hsa_circ_0057089	0.00287371	0.461754	2.16566	down	7.01385	6.86582	5.15752	4.27085	5.62894	5.87131	5.69817	5.48385	3.8809	6.76565	P	P	P	P	P	P	P	P	P	P	6.84031	6.99377	7.38099	P	P	P	hsa_circ_0057089	circRNA	CAAACTGCAATGTACTTGAAGTTATTAAAGGATCAGTGAATGCTTGTGAAAAGACCTCAT	NA	NA	NA	NA	NA	NA	NA	NA	NA	NA	NA	NA	NA	NA	hsa_circ_0057089	chr2
hsa_circ_0005929	0.0098826	0.295734	3.38142	down	6.22871	7.18564	7.77006	8.42176	8.08879	5.03394	7.61792	6.13042	7.07083	5.00709	P	P	P	P	P	P	P	P	P	P	9.6697	8.34652	8.6505	P	P	P	hsa_circ_0005929	circRNA	GCTGCAGTAATGGGAAGGGATTCTCTGTCACATTCCACATCTGGATCAGTTCCTCCCCAT	NA	NA	NA	NA	NA	NA	NA	NA	NA	NA	NA	NA	NA	NA	hsa_circ_0005929	chr11
hsa_circ_0027217	0.0265657	0.237063	4.21829	down	4.23421	5.82132	5.19822	5.31215	3.84042	1.28493	5.46311	3.96084	3.69023	4.95471	A	P	P	P	P	A	P	A	A	P	7.71981	5.98557	6.13453	P	P	P	hsa_circ_0027217	circRNA	AGGAAGAGTGTGGTACCTGTACTGGACAGACTGGGGTGACCATTCACTGATCGGCCGCAT	NA	NA	NA	NA	NA	NA	NA	NA	NA	NA	NA	NA	NA	NA	hsa_circ_0027217	chr12
hsa_circ_0063297	0.00867192	2.1712	2.1712	up	8.44322	9.27962	8.65099	8.19828	7.85105	8.43088	8.86757	8.42984	7.64396	7.74279	P	P	P	P	P	P	P	P	P	P	6.89724	7.48808	7.49483	P	P	P	hsa_circ_0063297	circRNA	TGCTGAAATTCCAAGAGTGAGCCATGGAGCTACGTGTGGGGAACAAGTACCGCCTGGGAC	NA	NA	NA	NA	NA	NA	NA	NA	NA	NA	NA	NA	NA	NA	hsa_circ_0063297	chr22
hsa_circ_0027835	0.00281797	0.356819	2.80254	down	4.38326	1.389	6.31689	6.28384	5.01467	3.13097	3.93477	3.01232	4.88849	3.30029	A	A	P	P	P	A	A	A	P	A	6.72978	5.84281	6.25028	P	P	P	hsa_circ_0027835	circRNA	AGATGAAAAGGATCTACATAAGAAGATAATCACTCAGTTTCAGAGATATCACCAGCCGCA	NA	NA	NA	NA	NA	NA	NA	NA	NA	NA	NA	NA	NA	NA	hsa_circ_0027835	chr12
hsa_circ_0087214	2.76821e-05	0.0980421	10.1997	down	1.25216	1.2793	5.03194	5.38505	2.73779	1.29591	3.62867	1.29702	1.27561	1.31251	A	A	P	P	P	A	A	A	A	A	7.32955	6.34577	6.47272	P	P	P	hsa_circ_0087214	circRNA	TTGCAGAGAAGCTTCATCAAGCCATGAAAGCCTTGTATGAAGCAGGAGAAAGGAGAAAGG	NA	NA	NA	NA	NA	NA	NA	NA	NA	NA	NA	NA	NA	NA	hsa_circ_0087214	chr9
hsa_circ_0072718	0.0103702	3.11775	3.11775	up	5.86777	4.87017	5.29849	5.05837	5.12735	6.64713	4.60908	5.00274	6.2792	5.78982	P	P	P	P	P	P	P	P	P	P	3.98522	3.3615	4.36098	P	A	P	hsa_circ_0072718	circRNA	TTGTGCACAGATGATTTAAGCCAGAAGTTAAAACCCTTGGGTGAAGCAGAACGAGAGTTT	NA	NA	NA	NA	NA	NA	NA	NA	NA	NA	NA	NA	NA	NA	hsa_circ_0072718	chr5
hsa_circ_0078290	0.0283771	2.02638	2.02638	up	6.98028	7.16431	7.11306	6.7805	7.09669	6.9713	6.67254	5.42023	5.22732	7.22973	P	P	P	P	P	P	P	P	P	P	5.3701	5.67839	6.1735	P	P	P	hsa_circ_0078290	circRNA	GGTCGGAACGTTCAACCTTCACTTGACTGGAGACATCCACGCCATCACCGCTGCCAATAA	NA	NA	NA	NA	NA	NA	NA	NA	NA	NA	NA	NA	NA	NA	hsa_circ_0078290	chr6
hsa_circ_0052930	0.0102226	2.0945	2.0945	up	5.93587	5.77001	4.98581	5.4592	5.89515	7.11134	7.0551	7.60664	6.86489	6.4053	P	P	P	P	P	P	P	P	P	P	5.4862	5.42587	5.4509	P	P	P	hsa_circ_0052930	circRNA	CCATGTCCAGAAGATGCGACCCGATTCAAGCACCTCCGGAAGTACACATACAACTATGAG	NA	NA	NA	NA	NA	NA	NA	NA	NA	NA	NA	NA	NA	NA	hsa_circ_0052930	chr2
hsa_circ_0020805	0.00145987	0.318509	3.13963	down	4.0119	5.2801	6.42893	8.86768	5.43613	3.97872	7.85931	3.89807	4.88496	8.46794	A	P	P	P	P	A	P	A	P	P	8.66503	8.21991	9.01845	P	P	P	hsa_circ_0020805	circRNA	ATAAAGAAGGAACATCAGGCATGCTACCAGGCCTGTGCAGTCCCTCAGGAGGACTGCCAC	NA	NA	NA	NA	NA	NA	NA	NA	NA	NA	NA	NA	NA	NA	hsa_circ_0020805	chr11
hsa_circ_0090242	0.000996409	0.330029	3.03004	down	3.11627	3.36778	3.01883	3.23873	1.44437	1.52848	3.09572	3.23896	2.82074	2.98698	A	A	A	A	A	A	A	A	A	A	4.81165	4.54353	4.078	P	P	P	hsa_circ_0090242	circRNA	GAGGAAAGAACAATTCTCCCTATGTCGAGATTATTGCAAATTTCTTCTTTCAATGGAAAG	NA	NA	NA	NA	NA	NA	NA	NA	NA	NA	NA	NA	NA	NA	hsa_circ_0090242	chrX
hsa_circ_0016269	0.016856	2.01744	2.01744	up	7.18442	7.17461	6.72133	6.84773	6.87056	8.4926	8.51385	8.8729	7.54731	6.94091	P	P	P	P	P	P	P	P	P	P	6.46129	6.8907	6.78496	P	P	P	hsa_circ_0016269	circRNA	ATTGTCTTTACTAAACAGATTTAATAGTTGAGAGCTGTGTGGGTATCCCCCCTTCTACTC	NA	NA	NA	NA	NA	NA	NA	NA	NA	NA	NA	NA	NA	NA	hsa_circ_0016269	chr1
hsa_circ_0074398	0.000131052	2.08247	2.08247	up	8.36143	8.85724	8.44152	7.71018	7.78532	8.94664	7.63725	7.94596	7.78242	8.68066	P	P	P	P	P	P	P	P	P	P	7.16595	7.19387	7.34267	P	P	P	hsa_circ_0074398	circRNA	TAAAGGGAAGACCGCAACAGATGACCAAGGAAGTTTGGGATTATGTTTTCTTCAAGGAGG	NA	NA	NA	NA	NA	NA	NA	NA	NA	NA	NA	NA	NA	NA	hsa_circ_0074398	chr5
hsa_circ_0013493	2.64157e-05	0.435916	2.29402	down	5.2754	5.38738	4.51473	5.16645	3.56502	4.99827	4.40288	4.77729	5.05989	4.75107	P	P	P	P	P	P	A	P	P	P	6.14763	5.9165	6.12251	P	P	P	hsa_circ_0013493	circRNA	AACGTATGTTTCTGGAACATTGCGATTTGGAATCGAAGCACTAGGCCGTTTGAGGATCTC	NA	NA	NA	NA	NA	NA	NA	NA	NA	NA	NA	NA	NA	NA	hsa_circ_0013493	chr1
hsa_circ_0013563	0.00295308	0.459843	2.17466	down	3.23471	3.88178	2.23504	2.97972	2.98256	3.52825	1.385	1.90731	3.74675	3.74157	A	A	A	A	P	A	A	A	A	A	3.94925	4.59329	4.22565	P	P	P	hsa_circ_0013563	circRNA	GTCTGTATTGGAGTCATTGGAGATATTTGGATTTGACCTGCATTTTGGAATTTATCTACA	NA	NA	NA	NA	NA	NA	NA	NA	NA	NA	NA	NA	NA	NA	hsa_circ_0013563	chr1
hsa_circ_0062164	0.000336376	0.454685	2.19932	down	8.87933	7.63665	7.65023	8.09852	7.31484	7.74243	8.08879	7.59107	7.84697	7.83418	P	P	P	P	P	P	P	P	P	P	9.29916	8.8725	9.00112	P	P	P	hsa_circ_0062164	circRNA	GGCACTACAAAGCTGGTGGAGTTGAGATCTATAATGGAGATCGTAAAATAAAGGTTTCCA	NA	NA	NA	NA	NA	NA	NA	NA	NA	NA	NA	NA	NA	NA	hsa_circ_0062164	chr22
hsa_circ_0084466	2.12774e-05	0.45585	2.19371	down	6.03911	5.52856	5.46442	5.52011	5.19645	5.3578	4.59108	5.27022	5.26533	6.13558	P	P	P	P	P	P	P	P	P	P	6.50332	6.57774	6.78965	P	P	P	hsa_circ_0084466	circRNA	GCACCTTACTCTGTTGAAATTAAGCATTACAGACATCTTTAGTTTTTTCCAGAGATTTCG	NA	NA	NA	NA	NA	NA	NA	NA	NA	NA	NA	NA	NA	NA	hsa_circ_0084466	chr8
hsa_circ_0048616	4.64004e-10	0.102881	9.72001	down	6.64888	5.83705	5.57425	5.88592	5.29605	5.91676	5.32476	5.57368	6.056	6.02854	P	P	P	P	P	P	P	P	P	P	9.28138	9.14163	9.00687	P	P	P	hsa_circ_0048616	circRNA	GTAAATCATAAGCCCAAATAAACAGGTTGTTTGAATATAGTCCGAGGCGGTGGAGCGGCT	NA	NA	NA	NA	NA	NA	NA	NA	NA	NA	NA	NA	NA	NA	hsa_circ_0048616	chr19
hsa_circ_0067437	0.00252099	2.18221	2.18221	up	8.32137	8.73423	7.98434	7.80265	8.23937	6.73255	7.49045	7.63454	8.33543	7.79229	P	P	P	P	P	P	P	P	P	P	7.02233	7.00179	6.53849	P	P	P	hsa_circ_0067437	circRNA	CAGGAACTGTAGCATTAGTGCCAGCAGTAGTTCCCAAGGGCTGTCTCAGCCATCCACCCA	NA	NA	NA	NA	NA	NA	NA	NA	NA	NA	NA	NA	NA	NA	hsa_circ_0067437	chr3
hsa_circ_0084328	9.33179e-06	2.15393	2.15393	up	6.02457	6.52351	6.37915	5.81447	5.38927	5.54332	5.49655	5.47973	6.06398	5.83128	P	P	P	P	P	P	P	P	P	P	4.91316	4.72032	4.74979	P	P	P	hsa_circ_0084328	circRNA	GATAATTACAGCTCCTGAAGAAGGACTTGTGTAATACACACCTGATGAGAGTCCTGGTGC	NA	NA	NA	NA	NA	NA	NA	NA	NA	NA	NA	NA	NA	NA	hsa_circ_0084328	chr8
hsa_circ_0014740	0.00112989	2.13634	2.13634	up	9.00834	8.91524	8.4307	8.38725	7.82636	7.65531	8.46339	7.78206	7.23905	7.13759	P	P	P	P	P	P	P	P	P	P	7.20167	7.17761	6.96876	P	P	P	hsa_circ_0014740	circRNA	CATCATCGAGAAGGTATCCTGCAGACCATGAACTGAGCACTGTTCCCAGACCGTTCATGA	NA	NA	NA	NA	NA	NA	NA	NA	NA	NA	NA	NA	NA	NA	hsa_circ_0014740	chr1
hsa_circ_0088633	0.00134953	2.33499	2.33499	up	5.6163	5.93981	5.51944	5.47517	6.17913	6.94254	6.71259	7.18806	6.20155	6.16389	P	P	P	P	P	P	P	P	P	P	5.10851	4.79128	5.30739	P	P	P	hsa_circ_0088633	circRNA	TTTGCATAAGGCTGAAAATATTTTCAGAAGAGAGCGTACCACTCTTTGGCCCTCCCTTGC	NA	NA	NA	NA	NA	NA	NA	NA	NA	NA	NA	NA	NA	NA	hsa_circ_0088633	chr9
hsa_circ_0001851_T_L	7.72481e-06	2.29596	2.29596	up	8.52339	8.38151	8.18661	8.50096	8.09017	9.229	8.56435	8.83258	8.53456	9.37046	P	P	P	P	P	P	P	P	P	P	7.37575	7.5955	7.45582	P	P	P	hsa_circ_0001851_T_L	circRNA	TCTACATCTACAGATGTGTGTGGGACAAAGCTAGTAGTTTGGGAAGCTGCTCAGAATGGT	NA	NA	NA	NA	NA	NA	NA	NA	NA	NA	NA	NA	NA	NA	NA	NA
hsa_circ_0037699	0.000128898	0.237209	4.2157	down	3.45557	3.11143	4.01503	4.28322	2.29838	1.53966	2.99633	1.52378	6.42305	3.73327	A	A	P	P	A	A	A	A	P	A	6.00308	6.00753	6.49784	P	P	P	hsa_circ_0037699	circRNA	GTTTTCAGCAATTAAACTTTTTTAAGCTGGCCACTGCTGAATGCCATGGTGGCAAAACTG	NA	NA	NA	NA	NA	NA	NA	NA	NA	NA	NA	NA	NA	NA	hsa_circ_0037699	chr16
hsa_circ_0070298	0.0067415	0.254438	3.93024	down	1.36665	1.36306	4.93929	4.60426	2.04284	1.34475	2.68879	1.3958	1.31476	1.34639	A	A	P	P	A	A	A	A	A	A	5.72104	4.12627	4.65568	P	P	P	hsa_circ_0070298	circRNA	TTTGATCTAGGTAGTATGATCACATCTCTGGAAGGTCTGGGTACTGATAATGTTTTTAGC	NA	NA	NA	NA	NA	NA	NA	NA	NA	NA	NA	NA	NA	NA	hsa_circ_0070298	chr4
hsa_circ_0020311	0.0357274	2.01239	2.01239	up	10.1842	8.96861	8.47336	8.79415	9.32856	9.16898	8.4568	9.60882	8.71454	7.81095	P	P	P	P	P	P	P	P	P	P	7.55651	8.36186	8.21239	P	P	P	hsa_circ_0020311	circRNA	TTTTTCAAGTCTGCCCTGCAAGCGATAGGAGTGGAAGCCCACCAGACTGAAGCGTTCCCG	NA	NA	NA	NA	NA	NA	NA	NA	NA	NA	NA	NA	NA	NA	hsa_circ_0020311	chr10
hsa_circ_0001689	8.85703e-06	0.449367	2.22535	down	8.82978	8.02409	8.54352	8.63023	7.85315	8.1705	7.94144	7.49422	7.53975	8.45559	P	P	P	P	P	P	P	P	P	P	9.35571	9.2809	9.45894	P	P	P	hsa_circ_0001689	circRNA	GGGGGACCATATGGTGGAGGAAATTATGGAAGTGGAAATTACAATGATTTTGGAAATTAT	NA	NA	NA	NA	NA	NA	NA	NA	NA	NA	NA	NA	NA	NA	hsa_circ_0001689	chr7
hsa_circ_0063916	0.00468099	0.455721	2.19433	down	11.1337	11.0106	9.96814	11.1893	9.54138	7.10576	8.04187	8.10108	8.92515	9.69724	P	P	P	P	P	P	P	P	P	P	11.209	11.27	10.9651	P	P	P	hsa_circ_0063916	circRNA	ATCTTGTTCATTGTAAATCAAATACAGCGTCTTTTTCACTCTGGACAGTGCCGGGGAGCC	NA	NA	NA	NA	NA	NA	NA	NA	NA	NA	NA	NA	NA	NA	hsa_circ_0063916	chr22
hsa_circ_0092220	0.0154582	0.406833	2.45801	down	3.53265	6.85773	1.52659	2.88499	5.5403	8.50491	7.14415	7.67078	6.97322	7.9745	A	P	A	A	P	P	P	P	P	P	7.93793	7.86373	8.84035	P	P	P	hsa_circ_0092220	circRNA	TTCTTTGCACAAATAAACAGTGAATTCTCGTTTCTTAAGCCCGGGGCCCCAAGAAGCACT	NA	NA	NA	NA	NA	NA	NA	NA	NA	NA	NA	NA	NA	NA	hsa_circ_0092220	chrY
hsa_circ_0020802	0.000530476	0.256727	3.89518	down	5.7889	6.28837	7.65281	10.0978	6.92627	5.62088	9.23421	5.97585	5.9594	9.80725	P	P	P	P	P	P	P	P	P	P	10.4583	9.78344	10.5315	P	P	P	hsa_circ_0020802	circRNA	TGTGATCATGATCGCCAAGGATGTGAAGCAGTTCTATGACCAGGCCCTACAGCAGGCCGT	NA	NA	NA	NA	NA	NA	NA	NA	NA	NA	NA	NA	NA	NA	hsa_circ_0020802	chr11
hsa_circ_0014505	0.0192186	2.55015	2.55015	up	9.36883	7.4152	7.52279	7.97026	7.19604	6.59549	7.25084	7.39116	7.29567	6.69157	P	P	P	P	P	P	P	P	P	P	6.3529	5.82508	6.74816	P	P	P	hsa_circ_0014505	circRNA	GGCAAAGGTGGAATCGGATATAACATCATCTGGGTACCCATGGCCAGCTGTGACTTCTCC	NA	NA	NA	NA	NA	NA	NA	NA	NA	NA	NA	NA	NA	NA	hsa_circ_0014505	chr1
hsa_circ_0026859	0.0279955	2.18433	2.18433	up	5.1348	5.1348	4.98956	4.96633	5.42317	4.53676	4.91489	5.22787	6.29111	5.58975	P	P	P	P	P	P	P	P	P	P	4.4595	3.61463	4.30725	P	P	P	hsa_circ_0026859	circRNA	AAACATCATACTCAAACCAGCCTGAAGAAGGGGAACAAGGAACCCAACCCTATGGTACAA	NA	NA	NA	NA	NA	NA	NA	NA	NA	NA	NA	NA	NA	NA	hsa_circ_0026859	chr12
hsa_circ_0064662	0.00178477	2.37705	2.37705	up	10.3213	9.30006	9.71307	8.73806	9.60643	7.93139	8.8817	9.03411	8.80119	8.85303	P	P	P	P	P	P	P	P	P	P	7.68852	8.06673	8.20939	P	P	P	hsa_circ_0064662	circRNA	GAAGACTGTTTAAGTTTAACTATAGATCAACACATCATCTTGCATCTCATGGGTTCTATG	NA	NA	NA	NA	NA	NA	NA	NA	NA	NA	NA	NA	NA	NA	hsa_circ_0064662	chr3
hsa_circ_0072529	0.0267102	0.435827	2.29449	down	4.13342	3.63687	2.13281	2.67663	1.70802	3.71101	2.70081	1.40307	1.33801	3.33067	A	A	A	A	A	A	A	A	A	A	3.62621	4.78158	3.85155	P	P	P	hsa_circ_0072529	circRNA	CAATTACAATCTCTTCATTGAATGGATGGCAGTTTCAGAGTGGCAGAATCACACCACCCC	NA	NA	NA	NA	NA	NA	NA	NA	NA	NA	NA	NA	NA	NA	hsa_circ_0072529	chr5
hsa_circ_0034862	0.000965033	2.64356	2.64356	up	5.02088	5.97823	5.43496	5.0265	5.06933	5.28558	6.76983	5.91164	5.45621	5.64897	P	P	P	P	P	P	P	P	P	P	4.43252	4.38654	3.91316	P	P	P	hsa_circ_0034862	circRNA	CCTTACAGCGGGTCGGAATCTGGCAGATCTTCGCCGTAGCCAGTCCCGAGGCACATTCAC	NA	NA	NA	NA	NA	NA	NA	NA	NA	NA	NA	NA	NA	NA	hsa_circ_0034862	chr15
hsa_circ_0057869	0.00509239	2.183	2.183	up	6.52102	9.07446	7.99352	7.73408	8.24331	7.51979	8.77669	7.98165	7.89275	8.07217	P	P	P	P	P	P	P	P	P	P	6.65882	7.20808	7.06185	P	P	P	hsa_circ_0057869	circRNA	AATAAGACATGCTTCCAGACAAGCTGCAGGAATTCCAGGGATTACTCCAACTGAAGAAAA	NA	NA	NA	NA	NA	NA	NA	NA	NA	NA	NA	NA	NA	NA	hsa_circ_0057869	chr2
hsa_circ_0071241	0.0333499	0.448548	2.22941	down	5.16135	6.85962	6.22811	6.20211	5.70971	4.7224	6.31736	5.568	5.4924	5.30682	P	P	P	P	P	P	P	P	P	P	7.58171	6.53539	6.79399	P	P	P	hsa_circ_0071241	circRNA	ATGGGTTACGTTGGTAGGAGGACAGTTTGATCTGGAAATGAATTTCATTATCCAAGAAGG	NA	NA	NA	NA	NA	NA	NA	NA	NA	NA	NA	NA	NA	NA	hsa_circ_0071241	chr4
hsa_circ_0067190	0.00294374	2.74304	2.74304	up	10.3695	10.6065	10.5942	9.77375	10.1646	9.30424	10.2285	9.73104	10.3244	10.5932	P	P	P	P	P	P	P	P	P	P	8.369	9.00655	8.85511	P	P	P	hsa_circ_0067190	circRNA	ACTGGCCGAGATTCAGTTTAAGGAGAAAGTGCTGTGGACCGCTATCACCCTCTTTATCTT	NA	NA	NA	NA	NA	NA	NA	NA	NA	NA	NA	NA	NA	NA	hsa_circ_0067190	chr3
hsa_circ_0017547	0.0459739	0.409911	2.43955	down	2.60289	2.88829	7.35657	6.95695	5.95454	1.35463	5.86303	4.30038	3.48617	3.03712	A	A	P	P	P	A	P	A	A	A	7.48302	5.36715	6.89534	P	P	P	hsa_circ_0017547	circRNA	GAACGTGCAGGTAGAATGTCATCCGTATTTCAACCGGAGTAAATTGCTAGATTTCTGCAA	NA	NA	NA	NA	NA	NA	NA	NA	NA	NA	NA	NA	NA	NA	hsa_circ_0017547	chr10
hsa_circ_0046747	0.000582151	0.328405	3.04502	down	1.28962	1.302	4.02047	5.10435	2.51519	1.3084	3.38892	1.32132	1.9098	1.32758	A	A	P	P	A	A	A	A	A	A	5.02616	4.43611	4.43059	P	P	P	hsa_circ_0046747	circRNA	CCATCAGCAAGTATCGAGTGAACTTCAGACCTAGATATGTCACTAGGTATAAGACAGTGA	NA	NA	NA	NA	NA	NA	NA	NA	NA	NA	NA	NA	NA	NA	hsa_circ_0046747	chr18
hsa_circ_0090104	0.0190943	2.09134	2.09134	up	6.20744	6.37573	5.30562	6.06074	6.26038	6.65254	5.26429	5.77572	5.97076	6.5817	P	P	P	P	P	P	P	P	P	P	4.57132	5.16256	5.31132	P	P	P	hsa_circ_0090104	circRNA	CTGTTGATAGTTTCCTTCCTCTTTTGGCAACATGGCGGGCGGAGAAGCTGGAGTGACTCT	NA	NA	NA	NA	NA	NA	NA	NA	NA	NA	NA	NA	NA	NA	hsa_circ_0090104	chrX
hsa_circ_0006133	0.00102711	0.39535	2.5294	down	3.81774	3.80086	3.41247	3.44319	1.29586	2.77115	2.82126	4.49966	3.29322	4.31318	A	A	P	A	A	A	A	P	A	P	4.52918	4.99775	5.11542	P	P	P	hsa_circ_0006133	circRNA	ATGAGAGACGACTTGGAGAAAGAGAGGGGCTACCATAAAGCTTTGGTCAAACTAAAACTG	NA	NA	NA	NA	NA	NA	NA	NA	NA	NA	NA	NA	NA	NA	hsa_circ_0006133	chr4
hsa_circ_0006417	0.00364757	0.309375	3.23232	down	6.80278	7.84948	8.7249	9.23412	9.25642	5.64937	8.73432	6.57281	8.49015	5.81409	P	P	P	P	P	P	P	P	P	P	10.4743	9.44795	9.56116	P	P	P	hsa_circ_0006417	circRNA	AACCTTCCCTGTGATGTCTTCATGCCGTTGTCTTCTTATGCAAGAATAAGTGCTCTGCAC	NA	NA	NA	NA	NA	NA	NA	NA	NA	NA	NA	NA	NA	NA	hsa_circ_0006417	chr11
hsa_circ_0008566	0.0093935	0.495789	2.01699	down	3.67866	4.47107	4.1516	4.2464	2.70068	2.92734	1.38174	3.09979	1.6974	2.69979	A	P	P	P	A	A	A	A	A	A	4.33385	4.03826	4.80767	P	P	P	hsa_circ_0008566	circRNA	CATCACACAGTGAATGAACTCATTCTTAAACAGAAGCAAAGATTTGAGGAAAAGAGGTTC	NA	NA	NA	NA	NA	NA	NA	NA	NA	NA	NA	NA	NA	NA	hsa_circ_0008566	chr1
hsa_circ_0073941	1.21895e-05	0.405555	2.46575	down	7.016	5.97449	5.8488	5.72877	5.41107	6.66291	6.242	6.56147	6.50794	6.81374	P	P	P	P	P	P	P	P	P	P	7.67183	7.60706	7.70086	P	P	P	hsa_circ_0073941	circRNA	AAACAATCTGTGACTATTAAGACCATGTTGGAAGAGCCGCGATGTGACGCCGCGCGCCCC	NA	NA	NA	NA	NA	NA	NA	NA	NA	NA	NA	NA	NA	NA	hsa_circ_0073941	chr5
hsa_circ_0084676	0.000119385	2.06323	2.06323	up	9.33497	9.68184	9.82736	8.98656	9.15982	8.77787	8.80183	8.48441	8.28215	9.16974	P	P	P	P	P	P	P	P	P	P	7.96726	8.08868	8.17823	P	P	P	hsa_circ_0084676	circRNA	ATGTTAGTGCTCCTGTCACCCACCAACTAGCACAACCTGTTGTGATTGCACCTCTGCCTC	NA	NA	NA	NA	NA	NA	NA	NA	NA	NA	NA	NA	NA	NA	hsa_circ_0084676	chr8
hsa_circ_0045691	0.00712814	0.473504	2.11192	down	10.9936	11.6048	11.0524	11.5886	11.5932	16.8057	17.3191	17.3845	17.2848	11.3934	P	P	P	P	P	P	P	P	P	P	16.9507	17.0469	17.0308	P	P	P	hsa_circ_0045691	circRNA	CCCATGTCCAACTGCCCTCCGGGCTCCTTCTGGTGGCTCATCCCCCTGCTCCTCCTCCTC	NA	NA	NA	NA	NA	NA	NA	NA	NA	NA	NA	NA	NA	NA	hsa_circ_0045691	chr17
hsa_circ_0091034	0.00102168	0.461253	2.16801	down	7.16846	7.65319	7.52664	7.54701	7.4327	7.08934	6.62803	6.9487	7.17819	7.21164	P	P	P	P	P	P	P	P	P	P	8.14284	8.57707	8.39967	P	P	P	hsa_circ_0091034	circRNA	AACTACTCAGGCATGTTATTTGAAAGCAATTGAGACGCAACCGAACTTTGCAGTAGCTTG	NA	NA	NA	NA	NA	NA	NA	NA	NA	NA	NA	NA	NA	NA	hsa_circ_0091034	chrX
hsa_circ_0078574	2.86035e-05	0.27251	3.66959	down	3.94046	1.99507	3.74652	3.28202	1.63576	2.02236	2.64861	3.7397	2.7131	1.58475	A	A	P	A	A	A	A	A	A	A	4.99632	4.7056	4.84731	P	P	P	hsa_circ_0078574	circRNA	CTTGCCAGATGAAGTATGAAAAAGATCAGTTATACATGGGAAGCTGTTGATACCAAAAAT	NA	NA	NA	NA	NA	NA	NA	NA	NA	NA	NA	NA	NA	NA	hsa_circ_0078574	chr6
hsa_circ_0078980	0.00831755	0.22185	4.50755	down	1.80953	6.34091	1.46263	10.0263	1.37607	6.72331	8.15528	2.78394	7.98048	6.12407	A	P	A	P	A	P	P	A	P	P	8.46896	8.80622	10.7342	P	P	P	hsa_circ_0078980	circRNA	ATGGAGTTAAGATTCCTGAGCTGAAGTGCAGATGACACATTCAAAGAAGAACTTTCTGCC	NA	NA	NA	NA	NA	NA	NA	NA	NA	NA	NA	NA	NA	NA	hsa_circ_0078980	chr6_qbl_hap6
hsa_circ_0004087_M_L	0.00982767	0.451668	2.21402	down	1.50216	3.26255	4.50171	5.34222	1.33474	2.75483	4.82419	2.27454	1.79293	3.19779	A	A	P	P	A	A	P	A	A	A	5.29207	4.83197	4.26072	P	P	P	hsa_circ_0004087_M_L	circRNA	TTCTGGGGACCTTTACGAGGTTGAAAGGATTGTAGACAAGAGGAAGAACAAGAAAGGAAA	NA	NA	NA	NA	NA	NA	NA	NA	NA	NA	NA	NA	NA	NA	NA	NA
hsa_circ_0014462	0.013382	2.13196	2.13196	up	9.74578	9.21999	8.43517	8.99732	8.83958	7.07036	8.49778	7.33124	7.9275	7.49533	P	P	P	P	P	P	P	P	P	P	7.63017	7.48334	7.36496	P	P	P	hsa_circ_0014462	circRNA	CTCATGACAGGACACAGCCGAGTATGTCGCCTATGTTGCCAAAGACCCTGTGAATCAGAG	NA	NA	NA	NA	NA	NA	NA	NA	NA	NA	NA	NA	NA	NA	hsa_circ_0014462	chr1
hsa_circ_0029141	0.0001534	0.220736	4.53029	down	1.84039	1.78477	1.9715	1.43991	1.39429	1.56231	1.83952	1.61992	2.15599	1.7184	A	A	A	A	A	A	A	A	A	A	3.71172	4.1254	3.92308	P	P	P	hsa_circ_0029141	circRNA	AGCCTCATTTTGGAATATTGCAGTTATTTGGAGAGACTACATTAGTTAAATCAAGGCATG	NA	NA	NA	NA	NA	NA	NA	NA	NA	NA	NA	NA	NA	NA	hsa_circ_0029141	chr12
hsa_circ_0037089	0.000127474	0.418152	2.39148	down	7.07864	6.10465	6.70224	7.29209	7.04942	6.82782	6.46109	6.14339	6.93619	6.63028	P	P	P	P	P	P	P	P	P	P	7.78987	8.18278	8.08219	P	P	P	hsa_circ_0037089	circRNA	TAAAAATAAACTCCACTCACTATGCTACCAAGGCCCACTGATGATGGTGAAGAAGAGATG	NA	NA	NA	NA	NA	NA	NA	NA	NA	NA	NA	NA	NA	NA	hsa_circ_0037089	chr15
hsa_circ_0067918	0.0101726	2.07403	2.07403	up	7.65301	7.77595	7.39166	7.53544	7.76566	6.88018	6.94515	6.86215	7.33607	7.35361	P	P	P	P	P	P	P	P	P	P	5.96456	6.57417	6.39928	P	P	P	hsa_circ_0067918	circRNA	AGCTCAAATGATTTAAGGACCATAGTACAGCTATGGATACTGAACCAAACCCGGGAACAT	NA	NA	NA	NA	NA	NA	NA	NA	NA	NA	NA	NA	NA	NA	hsa_circ_0067918	chr3
hsa_circ_0029920	0.00332036	0.411916	2.42768	down	1.2766	1.25013	6.1209	5.73769	3.89848	1.2696	1.24261	1.24184	1.27459	1.24372	A	A	P	P	P	A	A	A	A	A	5.81912	4.85549	4.76478	P	P	P	hsa_circ_0029920	circRNA	CTCTTCTCAGGTTCATCAACTTGGCTGCGAAGTTGTTGTCTTGCTACTGGAACTTAATCC	NA	NA	NA	NA	NA	NA	NA	NA	NA	NA	NA	NA	NA	NA	hsa_circ_0029920	chr13
hsa_circ_0075863	0.0377536	2.28955	2.28955	up	7.74121	8.23657	8.7121	7.09683	8.95778	7.48173	7.67285	7.00599	8.26756	7.24303	P	P	P	P	P	P	P	P	P	P	6.61888	7.3022	6.26142	P	P	P	hsa_circ_0075863	circRNA	TGACCTCTCAGTGTGTCCTCTTTAAGTATTCAATTTGCCAAACTCCCAAAGGGATTAAAG	NA	NA	NA	NA	NA	NA	NA	NA	NA	NA	NA	NA	NA	NA	hsa_circ_0075863	chr6
hsa_circ_0002038	0.00409317	0.47381	2.11055	down	1.57637	2.75038	2.39017	3.89778	1.6391	1.47922	3.1982	4.10845	3.63152	4.41132	A	A	A	P	A	A	A	A	A	P	4.38337	3.99059	4.58073	P	P	P	hsa_circ_0002038	circRNA	GAAACTAACAAGAGGAACACGGTAGATCTAAAAAGTGTGATGAAGACCACATGGGGTGTG	NA	NA	NA	NA	NA	NA	NA	NA	NA	NA	NA	NA	NA	NA	hsa_circ_0002038	chr11
[truncated: 5,486 more rows]
[truncated: 7 more columns]

## Sheet: D_VS_Ctrl_p005fc2
Fold-Change cut-off: 2.0
P-value cut-off: 0.05
[truncated: 8,254 more rows]

## Sheet: D_VS_G_p005fc2
Fold-Change cut-off: 2.0
[truncated: 5,544 more rows]
[truncated: 1 more columns]

[truncated: 1 more sheets: G_VS_Ctrl_p005fc2]
